# Supplementary material for: Antiproliferative Activity Predictor: A New Reliable In Silico Tool for Drug Response Prediction against NCI60 Panel
Source: Int J Mol Sci. 2022 Nov 19;23(22):14374. doi: 10.3390/ijms232214374 (PMC9694168; doi:10.3390/ijms232214374)
Supplement: Supplementary file 1 [file ijms-23-14374-s001.zip]

Archive with 15 entries (15 files):
- S1.pdf
- S10 .xlsx
- S11.xlsx
- S12.pdf
- S13 .zip
- S14 .zip
- S15.xlsx
- S2.zip
- S3.xlsx
- S4.xlsx
- S5.xlsx
- S6.zip
- S7.xlsx
- S8.xlsx
- S9.xlsx
