# Supplementary material for: Antiproliferative Activity Predictor: A New Reliable In Silico Tool for Drug Response Prediction against NCI60 Panel
Source: Int J Mol Sci. 2022 Nov 19;23(22):14374. doi: 10.3390/ijms232214374 (PMC9694168; doi:10.3390/ijms232214374)
Supplement: Supplementary file 1 [file ijms-23-14374-s001.zip › S10 .xlsx]

## Sheet: curcumin parameters
	240; 50; a	240;50;b	240;50;c	500;50;a	500;50;b	500;50;c	760;50;a	760;50;b	760;50;c	240; 100; a	240;100;b	240;100;c	500;100;a	500;100;b	500;100;c	760;100;a	760;100;b	760;100;c		EXP GI50 CURCU
BT-549	7.55	7.55	7.55	7.55	7.55	7.55	5.65	5.65	5.45	4	4	4	7.55	7.55	4	4	4	4		5.304
HS-578T	4	4	4	5.85	5.85	5.85	5.35	5.65	5.65	4	4	4	4	4	4	5.85	4	4		4.963
MCF7	6.75	6.75	6.75	6.75	6.75	6.75	6.35	6.75	6.75	4	4	4	4	4	4	4.25	4	4		5.476
MDA-MB-231-ATCC	4	4	4	5.75	5.75	6.15	5.65	5.65	5.65	4	4	4	4	4	4	5.75	4	4		4.749
T-47D	6.15	4	4	6.45	5.75	5.75	5.65	4.65	5.65	4	4	4	4	4	4	4	4	4		5.079
SF-268	6.55	4	4	4	5.75	5.75	5.75	5.75	5.75	4	4	4	4	4	4	5.75	4	4.95		5.151
SF-295	4	4	5.25	6.15	5.25	6.15	4.75	4.75	4.75	4	4	5.25	4	4	4	6.15	4	4		5.095
SF-539	6.05	5.25	5.25	6.05	6.05	6.05	6.05	5.55	5.65	7.85	4	4	6.05	4	4	6.05	6.05	6.05		5.546
SNB-19	6.25	4	4	5.65	5.25	5.25	5.85	4.75	5.25	4	4	4	4	4	4	5.65	4	4		5.052
SNB-75	8	4	4	8	8	6.65	5.05	4.95	4.95	4	4	4.95	8	4	4	8	4.95	4.95		5.165
U251	4	4	4	6.15	6.15	6.15	5.85	5.45	5.45	4	4	4	4	4	4	4	4	4		5.326
COLO-205	7.35	7.35	7.35	5.95	5.95	5.95	6.15	5.75	5.75	7.35	4	5.05	4	4	4	5.95	5.95	4		4.871
HCC-2998	7.85	5.45	7.85	5.75	5.45	5.45	5.75	5.75	5.75	7.85	4	4	4	4	4	5.45	4	4		5.52
HCT-15	6.55	6.55	6.55	4	6.05	6.05	5.75	5.75	5.75	4	4	4	6.55	4	4	5.75	4	4		5.386
HCT-116	6.95	4	4	6.05	5.95	5.95	6.05	6.05	5.65	4	4	4	4	4	4	6.25	5.95	5.95		5.534
HT29	6.15	6.55	6.55	6.55	6.55	6.55	5.75	5.55	5.55	4	6.55	4	4	4	4	6.15	4	5.55		5.293
KM12	6.05	4	4	6.05	6.05	6.05	6.05	6.05	6.05	4	4	4	6.05	4	4	6.05	4	4		5.265
SW-620	6.35	4	4	6.35	6.35	4.85	5.75	5.75	5.75	4	4	5.45	4	4	4	6.35	4	5.45		5.378
CCRF-CEM	6.95	6.95	6.95	7.05	6.95	6.95	6.45	5.65	5.65	7.05	4	5.65	4	4	4	7.05	5.95	5.65		5.519
HL-60TB	6.95	5.95	4	6.25	6.95	5.95	5.95	5.95	5.95	4	4	5.65	4	4	4	6.25	6.35	5.65		5.135
K-562	4	4	4	6.15	6.35	6.45	6.05	6.05	5.45	4	4	4	4	4	4	6.15	6.35	6.35		5.505
MOLT-4	6.95	6.95	6.95	5.75	5.65	5.65	5.75	5.75	5.75	7.75	7.85	5.65	4	4	4	5.75	6.95	5.65		5.33
RPMI-8226	6.85	6.85	6.85	6.05	6.05	6.85	6.05	6.25	5.65	4	4	4	6.05	4	4	6.05	6.05	6.05		5.679
SR	6.65	6.65	4	5.95	6.65	6.65	5.95	6.65	6.65	7.35	6.65	4	4	4	4	5.95	6.65	6.65		5.484
LOX-IMVI	7.15	6.25	6.25	6.35	6.35	6.25	6.45	5.75	5.75	7.15	4	5.65	4	6.25	4	4	6.25	5.65		5.565
M14	6.75	5.45	6.75	5.95	6.75	5.45	5.85	5.85	5.45	7.35	4	4	4	4	4	5.85	4	4		5.422
MALME-3M	7.25	4	4	6.25	6.25	6.25	6.25	5.65	5.65	4	4	4.75	4	4	4	6.25	4	4		4.853
MDA-MB-435	6.25	4	4	5.95	5.55	5.55	5.65	5.65	5.65	4	4	4	4	4	4	4	4	4		5.526
SK-MEL-2	6.15	6.15	5.65	6.05	5.65	5.65	5.75	5.65	5.65	4	6.25	5.65	6.15	4	4	5.65	4	5.65		4.783
SK-MEL-5	7.05	4	4	5.75	5.25	5.25	5.75	4.75	5.25	4	4	4	4	4	4	5.75	4	4		5.055
SK-MEL-28	5.95	5.85	5.15	5.15	5.15	5.15	5.75	5.15	5.75	4	5.15	5.15	4	5.15	5.15	5.95	5.15	5.15		5.347
UACC-62	6.75	4	5.05	6.05	5.05	5.05	5.75	5.05	5.05	4	4	5.05	4	4	4	4	4	5.05		5.188
UACC-257	6.05	5.45	6.15	6.15	6.15	6.15	6.15	5.45	5.45	6.05	4	4	6.15	4	4	6.15	4	4		4.939
A549-ATCC	6.55	4	4	4	6.55	5.45	4.75	4.75	4.75	4	4	4	4	4	4	4	4	4		4.893
EKVX	6.25	4	4	5.55	5.55	5.55	6.25	5.55	5.55	4	4	4	4	4	4	4	4	4		4.82
HOP-62	6.25	6.25	4	6.25	6.35	6.35	5.55	4.75	5.55	7.95	6.25	4	4	4	4	4	6.35	4		5.44
NCI-H23	5.95	5.95	4	5.95	5.45	5.95	5.65	5.65	5.45	4	4	4	4	4	4	5.65	4	4		5.252
NCI-H226	6.45	6.45	6.45	6.45	5.15	5.15	4.05	4.65	5.15	4	5.15	6.45	4	5.15	5.15	6.45	4	4		4.725
NCI-H322M	6.35	4	4	5.05	5.05	5.05	5.75	5.75	5.75	6.35	4	4	4	4	4	5.05	5.05	5.05		4.777
NCI-H460	4	4	4	4	5.85	5.45	5.65	5.25	5.65	4	4	4	4	4	4	4	4	4		5.093
NCI-H522	6.25	4	4	6.75	6.75	6.75	6.75	6.75	6.75	4	4	4	4	4	4	6.75	6.75	6.85		5.273
IGROV1	6.65	5.25	5.25	6.25	5.25	5.25	5.75	4.75	5.25	6.65	4	5.25	4	4	4	6.25	4	5.25		5.103
NCI-ADR-RES	5.85	4	4	5.55	6.15	5.55	5.55	5.55	5.55	6.85	6.15	4	4	4	4	5.55	4	4		5.139
OVCAR-3	6.05	6.05	6.05	6.05	6.05	6.05	6.35	5.85	5.55	4	4	5.55	6.05	4	4	6.35	6.05	6.05		5.178
OVCAR-4	5.95	4	4	5.95	5.95	6.65	5.65	5.65	5.65	7.45	4	4	4	4	4	5.95	4	4		5.03
OVCAR-5	5.05	4	4	5.05	5.85	5.85	5.65	5.65	5.65	4	4	4	4	4	4	5.75	4	4		4.781
OVCAR-8	6.25	4	4	6.55	6.25	5.45	5.05	5.55	5.55	6.15	4	4	4	4	4	6.55	4	5.45		5.134
SK-OV-3	5.45	4	4	4	4.85	4.85	5.55	4.85	4.85	4	4	4.85	4	4	4	4	4	4		5.05
SN12C	6.35	6.15	6.15	6.35	5.85	5.95	5.45	4.95	4.95	4	4	4.95	4	4	4	6.35	4	4		5.075
DU-145	6.95	5.65	4	6.05	5.65	5.65	5.65	5.65	5.65	4	4	4	4	4	4	5.65	5.65	4		4.805
PC-3	6.75	4	4	5.55	5.55	5.55	5.65	5.65	5.65	6.75	4	4	4	4	4	5.55	4	4		5.056
786-0	7.75	6.05	6.05	6.05	5.95	5.95	5.75	6.05	5.75	7.75	4	5.25	4	4	4	6.05	4	4		5.477
A498	6.05	4	6.05	4	6.05	5.75	5.75	5.75	5.75	7.65	4	4.85	4	4	4	4	4	4		4.797
ACHN	6.85	6.85	4	5.85	5.85	4.95	5.75	5.75	5.75	4	4	4	4	4	4	5.85	4	4.95		4.907
CAKI-1	6.65	6.05	4	6.05	6.05	6.05	6.05	6.05	5.65	6.85	4	6.85	6.65	4	4	6.05	4	4		4.924
RXF-393	6.75	4	4	5.85	6.45	5.35	5.85	5.85	5.35	4	4	4	4	4	4	5.85	4	5.85		5.523
TK-10	5.95	4	4	5.95	5.55	5.55	5.55	5.55	5.55	4	4	4	4	4	4	5.95	4	5.55		4.849
UO-31	6.35	4	4	5.95	5.95	5.95	5.95	5.75	5.75	4	4	4	4	4	4	5.95	4	4		4.946

## Sheet: Foglio1
	240; 50; a	240;50;b	240;50;c	500;50;a	500;50;b	500;50;c	760;50;a	760;50;b	760;50;c	240; 100; a	240;100;b	240;100;c	500;100;a	500;100;b	500;100;c	760;100;a	760;100;b	760;100;c
BT-549	75.5	75.5	75.5	75.5	75.5	75.5	56.5	56.5	54.5	40	40	40	75.5	75.5	40	40	40	40
HS-578T	40	40	40	58.5	58.5	58.5	53.5	56.5	56.5	40	40	40	40	40	40	58.5	40	40
MCF7	67.5	67.5	67.5	67.5	67.5	67.5	63.5	67.5	67.5	40	40	40	40	40	40	42.5	40	40
MDA-MB-231-ATCC	40	40	40	57.5	57.5	61.5	56.5	56.5	56.5	40	40	40	40	40	40	57.5	40	40
T-47D	61.5	40	40	64.5	57.5	57.5	56.5	46.5	56.5	40	40	40	40	40	40	40	40	40
SF-268	65.5	40	40	40	57.5	57.5	57.5	57.5	57.5	40	40	40	40	40	40	57.5	40	49.5
SF-295	40	40	52.5	61.5	52.5	61.5	47.5	47.5	47.5	40	40	52.5	40	40	40	61.5	40	40
SF-539	60.5	52.5	52.5	60.5	60.5	60.5	60.5	55.5	56.5	78.5	40	40	60.5	40	40	60.5	60.5	60.5
SNB-19	62.5	40	40	56.5	52.5	52.5	58.5	47.5	52.5	40	40	40	40	40	40	56.5	40	40
SNB-75	80	40	40	80	80	66.5	50.5	49.5	49.5	40	40	49.5	80	40	40	80	49.5	49.5
U251	40	40	40	61.5	61.5	61.5	58.5	54.5	54.5	40	40	40	40	40	40	40	40	40
COLO-205	73.5	73.5	73.5	59.5	59.5	59.5	61.5	57.5	57.5	73.5	40	50.5	40	40	40	59.5	59.5	40
HCC-2998	78.5	54.5	78.5	57.5	54.5	54.5	57.5	57.5	57.5	78.5	40	40	40	40	40	54.5	40	40
HCT-15	65.5	65.5	65.5	40	60.5	60.5	57.5	57.5	57.5	40	40	40	65.5	40	40	57.5	40	40
HCT-116	69.5	40	40	60.5	59.5	59.5	60.5	60.5	56.5	40	40	40	40	40	40	62.5	59.5	59.5
HT29	61.5	65.5	65.5	65.5	65.5	65.5	57.5	55.5	55.5	40	65.5	40	40	40	40	61.5	40	55.5
KM12	60.5	40	40	60.5	60.5	60.5	60.5	60.5	60.5	40	40	40	60.5	40	40	60.5	40	40
SW-620	63.5	40	40	63.5	63.5	48.5	57.5	57.5	57.5	40	40	54.5	40	40	40	63.5	40	54.5
CCRF-CEM	69.5	69.5	69.5	70.5	69.5	69.5	64.5	56.5	56.5	70.5	40	56.5	40	40	40	70.5	59.5	56.5
HL-60TB	69.5	59.5	40	62.5	69.5	59.5	59.5	59.5	59.5	40	40	56.5	40	40	40	62.5	63.5	56.5
K-562	40	40	40	61.5	63.5	64.5	60.5	60.5	54.5	40	40	40	40	40	40	61.5	63.5	63.5
MOLT-4	69.5	69.5	69.5	57.5	56.5	56.5	57.5	57.5	57.5	77.5	78.5	56.5	40	40	40	57.5	69.5	56.5
RPMI-8226	68.5	68.5	68.5	60.5	60.5	68.5	60.5	62.5	56.5	40	40	40	60.5	40	40	60.5	60.5	60.5
SR	66.5	66.5	40	59.5	66.5	66.5	59.5	66.5	66.5	73.5	66.5	40	40	40	40	59.5	66.5	66.5
LOX-IMVI	71.5	62.5	62.5	63.5	63.5	62.5	64.5	57.5	57.5	71.5	40	56.5	40	62.5	40	40	62.5	56.5
M14	67.5	54.5	67.5	59.5	67.5	54.5	58.5	58.5	54.5	73.5	40	40	40	40	40	58.5	40	40
MALME-3M	72.5	40	40	62.5	62.5	62.5	62.5	56.5	56.5	40	40	47.5	40	40	40	62.5	40	40
MDA-MB-435	62.5	40	40	59.5	55.5	55.5	56.5	56.5	56.5	40	40	40	40	40	40	40	40	40
SK-MEL-2	61.5	61.5	56.5	60.5	56.5	56.5	57.5	56.5	56.5	40	62.5	56.5	61.5	40	40	56.5	40	56.5
SK-MEL-5	70.5	40	40	57.5	52.5	52.5	57.5	47.5	52.5	40	40	40	40	40	40	57.5	40	40
SK-MEL-28	59.5	58.5	51.5	51.5	51.5	51.5	57.5	51.5	57.5	40	51.5	51.5	40	51.5	51.5	59.5	51.5	51.5
UACC-62	67.5	40	50.5	60.5	50.5	50.5	57.5	50.5	50.5	40	40	50.5	40	40	40	40	40	50.5
UACC-257	60.5	54.5	61.5	61.5	61.5	61.5	61.5	54.5	54.5	60.5	40	40	61.5	40	40	61.5	40	40
A549-ATCC	65.5	40	40	40	65.5	54.5	47.5	47.5	47.5	40	40	40	40	40	40	40	40	40
EKVX	62.5	40	40	55.5	55.5	55.5	62.5	55.5	55.5	40	40	40	40	40	40	40	40	40
HOP-62	62.5	62.5	40	62.5	63.5	63.5	55.5	47.5	55.5	79.5	62.5	40	40	40	40	40	63.5	40
NCI-H23	59.5	59.5	40	59.5	54.5	59.5	56.5	56.5	54.5	40	40	40	40	40	40	56.5	40	40
NCI-H226	64.5	64.5	64.5	64.5	51.5	51.5	40.5	46.5	51.5	40	51.5	64.5	40	51.5	51.5	64.5	40	40
NCI-H322M	63.5	40	40	50.5	50.5	50.5	57.5	57.5	57.5	63.5	40	40	40	40	40	50.5	50.5	50.5
NCI-H460	40	40	40	40	58.5	54.5	56.5	52.5	56.5	40	40	40	40	40	40	40	40	40
NCI-H522	62.5	40	40	67.5	67.5	67.5	67.5	67.5	67.5	40	40	40	40	40	40	67.5	67.5	68.5
IGROV1	66.5	52.5	52.5	62.5	52.5	52.5	57.5	47.5	52.5	66.5	40	52.5	40	40	40	62.5	40	52.5
NCI-ADR-RES	58.5	40	40	55.5	61.5	55.5	55.5	55.5	55.5	68.5	61.5	40	40	40	40	55.5	40	40
OVCAR-3	60.5	60.5	60.5	60.5	60.5	60.5	63.5	58.5	55.5	40	40	55.5	60.5	40	40	63.5	60.5	60.5
OVCAR-4	59.5	40	40	59.5	59.5	66.5	56.5	56.5	56.5	74.5	40	40	40	40	40	59.5	40	40
OVCAR-5	50.5	40	40	50.5	58.5	58.5	56.5	56.5	56.5	40	40	40	40	40	40	57.5	40	40
OVCAR-8	62.5	40	40	65.5	62.5	54.5	50.5	55.5	55.5	61.5	40	40	40	40	40	65.5	40	54.5
SK-OV-3	54.5	40	40	40	48.5	48.5	55.5	48.5	48.5	40	40	48.5	40	40	40	40	40	40
SN12C	63.5	61.5	61.5	63.5	58.5	59.5	54.5	49.5	49.5	40	40	49.5	40	40	40	63.5	40	40
DU-145	69.5	56.5	40	60.5	56.5	56.5	56.5	56.5	56.5	40	40	40	40	40	40	56.5	56.5	40
PC-3	67.5	40	40	55.5	55.5	55.5	56.5	56.5	56.5	67.5	40	40	40	40	40	55.5	40	40
786-0	77.5	60.5	60.5	60.5	59.5	59.5	57.5	60.5	57.5	77.5	40	52.5	40	40	40	60.5	40	40
A498	60.5	40	60.5	40	60.5	57.5	57.5	57.5	57.5	76.5	40	48.5	40	40	40	40	40	40
ACHN	68.5	68.5	40	58.5	58.5	49.5	57.5	57.5	57.5	40	40	40	40	40	40	58.5	40	49.5
CAKI-1	66.5	60.5	40	60.5	60.5	60.5	60.5	60.5	56.5	68.5	40	68.5	66.5	40	40	60.5	40	40
RXF-393	67.5	40	40	58.5	64.5	53.5	58.5	58.5	53.5	40	40	40	40	40	40	58.5	40	58.5
TK-10	59.5	40	40	59.5	55.5	55.5	55.5	55.5	55.5	40	40	40	40	40	40	59.5	40	55.5
UO-31	63.5	40	40	59.5	59.5	59.5	59.5	57.5	57.5	40	40	40	40	40	40	59.5	40	40

## Sheet: approx difetto
	240; 50; a	240;50;b	240;50;c	500;50;a	500;50;b	500;50;c	760;50;a	760;50;b	760;50;c	240; 100; a	240;100;b	240;100;c	500;100;a	500;100;b	500;100;c	760;100;a	760;100;b	760;100;c
BT-549	7.5	7.5	7.5	7.5	7.5	7.5	5.6	5.6	5.4	4	4	4	7.5	7.5	4	4	4	4
HS-578T	4	4	4	5.8	5.8	5.8	5.3	5.6	5.6	4	4	4	4	4	4	5.8	4	4
MCF7	6.7	6.7	6.7	6.7	6.7	6.7	6.3	6.7	6.7	4	4	4	4	4	4	4.2	4	4
MDA-MB-231-ATCC	4	4	4	5.7	5.7	6.1	5.6	5.6	5.6	4	4	4	4	4	4	5.7	4	4
T-47D	6.1	4	4	6.4	5.7	5.7	5.6	4.6	5.6	4	4	4	4	4	4	4	4	4
SF-268	6.5	4	4	4	5.7	5.7	5.7	5.7	5.7	4	4	4	4	4	4	5.7	4	4.9
SF-295	4	4	5.2	6.1	5.2	6.1	4.7	4.7	4.7	4	4	5.2	4	4	4	6.1	4	4
SF-539	6	5.2	5.2	6	6	6	6	5.5	5.6	7.8	4	4	6	4	4	6	6	6
SNB-19	6.2	4	4	5.6	5.2	5.2	5.8	4.7	5.2	4	4	4	4	4	4	5.6	4	4
SNB-75	8	4	4	8	8	6.6	5	4.9	4.9	4	4	4.9	8	4	4	8	4.9	4.9
U251	4	4	4	6.1	6.1	6.1	5.8	5.4	5.4	4	4	4	4	4	4	4	4	4
COLO-205	7.3	7.3	7.3	5.9	5.9	5.9	6.1	5.7	5.7	7.3	4	5	4	4	4	5.9	5.9	4
HCC-2998	7.8	5.4	7.8	5.7	5.4	5.4	5.7	5.7	5.7	7.8	4	4	4	4	4	5.4	4	4
HCT-15	6.5	6.5	6.5	4	6	6	5.7	5.7	5.7	4	4	4	6.5	4	4	5.7	4	4
HCT-116	6.9	4	4	6	5.9	5.9	6	6	5.6	4	4	4	4	4	4	6.2	5.9	5.9
HT29	6.1	6.5	6.5	6.5	6.5	6.5	5.7	5.5	5.5	4	6.5	4	4	4	4	6.1	4	5.5
KM12	6	4	4	6	6	6	6	6	6	4	4	4	6	4	4	6	4	4
SW-620	6.3	4	4	6.3	6.3	4.8	5.7	5.7	5.7	4	4	5.4	4	4	4	6.3	4	5.4
CCRF-CEM	6.9	6.9	6.9	7	6.9	6.9	6.4	5.6	5.6	7	4	5.6	4	4	4	7	5.9	5.6
HL-60TB	6.9	5.9	4	6.2	6.9	5.9	5.9	5.9	5.9	4	4	5.6	4	4	4	6.2	6.3	5.6
K-562	4	4	4	6.1	6.3	6.4	6	6	5.4	4	4	4	4	4	4	6.1	6.3	6.3
MOLT-4	6.9	6.9	6.9	5.7	5.6	5.6	5.7	5.7	5.7	7.7	7.8	5.6	4	4	4	5.7	6.9	5.6
RPMI-8226	6.8	6.8	6.8	6	6	6.8	6	6.2	5.6	4	4	4	6	4	4	6	6	6
SR	6.6	6.6	4	5.9	6.6	6.6	5.9	6.6	6.6	7.3	6.6	4	4	4	4	5.9	6.6	6.6
LOX-IMVI	7.1	6.2	6.2	6.3	6.3	6.2	6.4	5.7	5.7	7.1	4	5.6	4	6.2	4	4	6.2	5.6
M14	6.7	5.4	6.7	5.9	6.7	5.4	5.8	5.8	5.4	7.3	4	4	4	4	4	5.8	4	4
MALME-3M	7.2	4	4	6.2	6.2	6.2	6.2	5.6	5.6	4	4	4.7	4	4	4	6.2	4	4
MDA-MB-435	6.2	4	4	5.9	5.5	5.5	5.6	5.6	5.6	4	4	4	4	4	4	4	4	4
SK-MEL-2	6.1	6.1	5.6	6	5.6	5.6	5.7	5.6	5.6	4	6.2	5.6	6.1	4	4	5.6	4	5.6
SK-MEL-5	7	4	4	5.7	5.2	5.2	5.7	4.7	5.2	4	4	4	4	4	4	5.7	4	4
SK-MEL-28	5.9	5.8	5.1	5.1	5.1	5.1	5.7	5.1	5.7	4	5.1	5.1	4	5.1	5.1	5.9	5.1	5.1
UACC-62	6.7	4	5	6	5	5	5.7	5	5	4	4	5	4	4	4	4	4	5
UACC-257	6	5.4	6.1	6.1	6.1	6.1	6.1	5.4	5.4	6	4	4	6.1	4	4	6.1	4	4
A549-ATCC	6.5	4	4	4	6.5	5.4	4.7	4.7	4.7	4	4	4	4	4	4	4	4	4
EKVX	6.2	4	4	5.5	5.5	5.5	6.2	5.5	5.5	4	4	4	4	4	4	4	4	4
HOP-62	6.2	6.2	4	6.2	6.3	6.3	5.5	4.7	5.5	7.9	6.2	4	4	4	4	4	6.3	4
NCI-H23	5.9	5.9	4	5.9	5.4	5.9	5.6	5.6	5.4	4	4	4	4	4	4	5.6	4	4
NCI-H226	6.4	6.4	6.4	6.4	5.1	5.1	4	4.6	5.1	4	5.1	6.4	4	5.1	5.1	6.4	4	4
NCI-H322M	6.3	4	4	5	5	5	5.7	5.7	5.7	6.3	4	4	4	4	4	5	5	5
NCI-H460	4	4	4	4	5.8	5.4	5.6	5.2	5.6	4	4	4	4	4	4	4	4	4
NCI-H522	6.2	4	4	6.7	6.7	6.7	6.7	6.7	6.7	4	4	4	4	4	4	6.7	6.7	6.8
IGROV1	6.6	5.2	5.2	6.2	5.2	5.2	5.7	4.7	5.2	6.6	4	5.2	4	4	4	6.2	4	5.2
NCI-ADR-RES	5.8	4	4	5.5	6.1	5.5	5.5	5.5	5.5	6.8	6.1	4	4	4	4	5.5	4	4
OVCAR-3	6	6	6	6	6	6	6.3	5.8	5.5	4	4	5.5	6	4	4	6.3	6	6
OVCAR-4	5.9	4	4	5.9	5.9	6.6	5.6	5.6	5.6	7.4	4	4	4	4	4	5.9	4	4
OVCAR-5	5	4	4	5	5.8	5.8	5.6	5.6	5.6	4	4	4	4	4	4	5.7	4	4
OVCAR-8	6.2	4	4	6.5	6.2	5.4	5	5.5	5.5	6.1	4	4	4	4	4	6.5	4	5.4
SK-OV-3	5.4	4	4	4	4.8	4.8	5.5	4.8	4.8	4	4	4.8	4	4	4	4	4	4
SN12C	6.3	6.1	6.1	6.3	5.8	5.9	5.4	4.9	4.9	4	4	4.9	4	4	4	6.3	4	4
DU-145	6.9	5.6	4	6	5.6	5.6	5.6	5.6	5.6	4	4	4	4	4	4	5.6	5.6	4
PC-3	6.7	4	4	5.5	5.5	5.5	5.6	5.6	5.6	6.7	4	4	4	4	4	5.5	4	4
786-0	7.7	6	6	6	5.9	5.9	5.7	6	5.7	7.7	4	5.2	4	4	4	6	4	4
A498	6	4	6	4	6	5.7	5.7	5.7	5.7	7.6	4	4.8	4	4	4	4	4	4
ACHN	6.8	6.8	4	5.8	5.8	4.9	5.7	5.7	5.7	4	4	4	4	4	4	5.8	4	4.9
CAKI-1	6.6	6	4	6	6	6	6	6	5.6	6.8	4	6.8	6.6	4	4	6	4	4
RXF-393	6.7	4	4	5.8	6.4	5.3	5.8	5.8	5.3	4	4	4	4	4	4	5.8	4	5.8
TK-10	5.9	4	4	5.9	5.5	5.5	5.5	5.5	5.5	4	4	4	4	4	4	5.9	4	5.5
UO-31	6.3	4	4	5.9	5.9	5.9	5.9	5.7	5.7	4	4	4	4	4	4	5.9	4	4

## Sheet: errors
	240; 50; a	240;50;b	240;50;c	500;50;a	500;50;b	500;50;c	760;50;a	760;50;b	760;50;c	240; 100; a	240;100;b	240;100;c	500;100;a	500;100;b	500;100;c	760;100;a	760;100;b	760;100;c
BT-549	2.196	2.196	2.196	2.196	2.196	2.196	0.296	0.296	0.096	1.304	1.304	1.304	2.196	2.196	1.304	1.304	1.304	1.304
HS-578T	0.963	0.963	0.963	0.837	0.837	0.837	0.337	0.637	0.637	0.963	0.963	0.963	0.963	0.963	0.963	0.837	0.963	0.963
MCF7	1.224	1.224	1.224	1.224	1.224	1.224	0.824	1.224	1.224	1.476	1.476	1.476	1.476	1.476	1.476	1.276	1.476	1.476
MDA-MB-231-ATCC	0.749	0.749	0.749	0.951	0.951	1.351	0.851	0.851	0.851	0.749	0.749	0.749	0.749	0.749	0.749	0.951	0.749	0.749
T-47D	1.021	1.079	1.079	1.321	0.621	0.621	0.521	0.479	0.521	1.079	1.079	1.079	1.079	1.079	1.079	1.079	1.079	1.079
SF-268	1.349	1.151	1.151	1.151	0.549	0.549	0.549	0.549	0.549	1.151	1.151	1.151	1.151	1.151	1.151	0.549	1.151	0.251
SF-295	1.095	1.095	0.105	1.005	0.105	1.005	0.395	0.395	0.395	1.095	1.095	0.105	1.095	1.095	1.095	1.005	1.095	1.095
SF-539	0.454	0.346	0.346	0.454	0.454	0.454	0.454	0.046	0.054	2.254	1.546	1.546	0.454	1.546	1.546	0.454	0.454	0.454
SNB-19	1.148	1.052	1.052	0.548	0.148	0.148	0.748	0.352	0.148	1.052	1.052	1.052	1.052	1.052	1.052	0.548	1.052	1.052
SNB-75	2.835	1.165	1.165	2.835	2.835	1.435	0.165	0.265	0.265	1.165	1.165	0.265	2.835	1.165	1.165	2.835	0.265	0.265
U251	1.326	1.326	1.326	0.774	0.774	0.774	0.474	0.074	0.074	1.326	1.326	1.326	1.326	1.326	1.326	1.326	1.326	1.326
COLO-205	2.429	2.429	2.429	1.029	1.029	1.029	1.229	0.829	0.829	2.429	0.871	0.129	0.871	0.871	0.871	1.029	1.029	0.871
HCC-2998	2.28	0.12	2.28	0.18	0.12	0.12	0.18	0.18	0.18	2.28	1.52	1.52	1.52	1.52	1.52	0.12	1.52	1.52
HCT-15	1.114	1.114	1.114	1.386	0.614	0.614	0.314	0.314	0.314	1.386	1.386	1.386	1.114	1.386	1.386	0.314	1.386	1.386
HCT-116	1.366	1.534	1.534	0.466	0.366	0.366	0.466	0.466	0.066	1.534	1.534	1.534	1.534	1.534	1.534	0.666	0.366	0.366
HT29	0.807	1.207	1.207	1.207	1.207	1.207	0.407	0.207	0.207	1.293	1.207	1.293	1.293	1.293	1.293	0.807	1.293	0.207
KM12	0.735	1.265	1.265	0.735	0.735	0.735	0.735	0.735	0.735	1.265	1.265	1.265	0.735	1.265	1.265	0.735	1.265	1.265
SW-620	0.922	1.378	1.378	0.922	0.922	0.578	0.322	0.322	0.322	1.378	1.378	0.022	1.378	1.378	1.378	0.922	1.378	0.022
CCRF-CEM	1.381	1.381	1.381	1.481	1.381	1.381	0.881	0.081	0.081	1.481	1.519	0.081	1.519	1.519	1.519	1.481	0.381	0.081
HL-60TB	1.765	0.765	1.135	1.065	1.765	0.765	0.765	0.765	0.765	1.135	1.135	0.465	1.135	1.135	1.135	1.065	1.165	0.465
K-562	1.505	1.505	1.505	0.595	0.795	0.895	0.495	0.495	0.105	1.505	1.505	1.505	1.505	1.505	1.505	0.595	0.795	0.795
MOLT-4	1.57	1.57	1.57	0.37	0.27	0.27	0.37	0.37	0.37	2.37	2.47	0.27	1.33	1.33	1.33	0.37	1.57	0.27
RPMI-8226	1.121	1.121	1.121	0.321	0.321	1.121	0.321	0.521	0.079	1.679	1.679	1.679	0.321	1.679	1.679	0.321	0.321	0.321
SR	1.116	1.116	1.484	0.416	1.116	1.116	0.416	1.116	1.116	1.816	1.116	1.484	1.484	1.484	1.484	0.416	1.116	1.116
LOX-IMVI	1.535	0.635	0.635	0.735	0.735	0.635	0.835	0.135	0.135	1.535	1.565	0.035	1.565	0.635	1.565	1.565	0.635	0.035
M14	1.278	0.022	1.278	0.478	1.278	0.022	0.378	0.378	0.022	1.878	1.422	1.422	1.422	1.422	1.422	0.378	1.422	1.422
MALME-3M	2.347	0.853	0.853	1.347	1.347	1.347	1.347	0.747	0.747	0.853	0.853	0.153	0.853	0.853	0.853	1.347	0.853	0.853
MDA-MB-435	0.674	1.526	1.526	0.374	0.026	0.026	0.074	0.074	0.074	1.526	1.526	1.526	1.526	1.526	1.526	1.526	1.526	1.526
SK-MEL-2	1.317	1.317	0.817	1.217	0.817	0.817	0.917	0.817	0.817	0.783	1.417	0.817	1.317	0.783	0.783	0.817	0.783	0.817
SK-MEL-5	1.945	1.055	1.055	0.645	0.145	0.145	0.645	0.355	0.145	1.055	1.055	1.055	1.055	1.055	1.055	0.645	1.055	1.055
SK-MEL-28	0.553	0.453	0.247	0.247	0.247	0.247	0.353	0.247	0.353	1.347	0.247	0.247	1.347	0.247	0.247	0.553	0.247	0.247
UACC-62	1.512	1.188	0.188	0.812	0.188	0.188	0.512	0.188	0.188	1.188	1.188	0.188	1.188	1.188	1.188	1.188	1.188	0.188
UACC-257	1.061	0.461	1.161	1.161	1.161	1.161	1.161	0.461	0.461	1.061	0.939	0.939	1.161	0.939	0.939	1.161	0.939	0.939
A549-ATCC	1.607	0.893	0.893	0.893	1.607	0.507	0.193	0.193	0.193	0.893	0.893	0.893	0.893	0.893	0.893	0.893	0.893	0.893
EKVX	1.38	0.82	0.82	0.68	0.68	0.68	1.38	0.68	0.68	0.82	0.82	0.82	0.82	0.82	0.82	0.82	0.82	0.82
HOP-62	0.76	0.76	1.44	0.76	0.86	0.86	0.06	0.74	0.06	2.46	0.76	1.44	1.44	1.44	1.44	1.44	0.86	1.44
NCI-H23	0.648	0.648	1.252	0.648	0.148	0.648	0.348	0.348	0.148	1.252	1.252	1.252	1.252	1.252	1.252	0.348	1.252	1.252
NCI-H226	1.675	1.675	1.675	1.675	0.375	0.375	0.725	0.125	0.375	0.725	0.375	1.675	0.725	0.375	0.375	1.675	0.725	0.725
NCI-H322M	1.523	0.777	0.777	0.223	0.223	0.223	0.923	0.923	0.923	1.523	0.777	0.777	0.777	0.777	0.777	0.223	0.223	0.223
NCI-H460	1.093	1.093	1.093	1.093	0.707	0.307	0.507	0.107	0.507	1.093	1.093	1.093	1.093	1.093	1.093	1.093	1.093	1.093
NCI-H522	0.927	1.273	1.273	1.427	1.427	1.427	1.427	1.427	1.427	1.273	1.273	1.273	1.273	1.273	1.273	1.427	1.427	1.527
IGROV1	1.497	0.097	0.097	1.097	0.097	0.097	0.597	0.403	0.097	1.497	1.103	0.097	1.103	1.103	1.103	1.097	1.103	0.097
NCI-ADR-RES	0.661	1.139	1.139	0.361	0.961	0.361	0.361	0.361	0.361	1.661	0.961	1.139	1.139	1.139	1.139	0.361	1.139	1.139
OVCAR-3	0.822	0.822	0.822	0.822	0.822	0.822	1.122	0.622	0.322	1.178	1.178	0.322	0.822	1.178	1.178	1.122	0.822	0.822
OVCAR-4	0.87	1.03	1.03	0.87	0.87	1.57	0.57	0.57	0.57	2.37	1.03	1.03	1.03	1.03	1.03	0.87	1.03	1.03
OVCAR-5	0.219	0.781	0.781	0.219	1.019	1.019	0.819	0.819	0.819	0.781	0.781	0.781	0.781	0.781	0.781	0.919	0.781	0.781
OVCAR-8	1.066	1.134	1.134	1.366	1.066	0.266	0.134	0.366	0.366	0.966	1.134	1.134	1.134	1.134	1.134	1.366	1.134	0.266
SK-OV-3	0.35	1.05	1.05	1.05	0.25	0.25	0.45	0.25	0.25	1.05	1.05	0.25	1.05	1.05	1.05	1.05	1.05	1.05
SN12C	1.225	1.025	1.025	1.225	0.725	0.825	0.325	0.175	0.175	1.075	1.075	0.175	1.075	1.075	1.075	1.225	1.075	1.075
DU-145	2.095	0.795	0.805	1.195	0.795	0.795	0.795	0.795	0.795	0.805	0.805	0.805	0.805	0.805	0.805	0.795	0.795	0.805
PC-3	1.644	1.056	1.056	0.444	0.444	0.444	0.544	0.544	0.544	1.644	1.056	1.056	1.056	1.056	1.056	0.444	1.056	1.056
786-0	2.223	0.523	0.523	0.523	0.423	0.423	0.223	0.523	0.223	2.223	1.477	0.277	1.477	1.477	1.477	0.523	1.477	1.477
A498	1.203	0.797	1.203	0.797	1.203	0.903	0.903	0.903	0.903	2.803	0.797	0.003	0.797	0.797	0.797	0.797	0.797	0.797
ACHN	1.893	1.893	0.907	0.893	0.893	0.007	0.793	0.793	0.793	0.907	0.907	0.907	0.907	0.907	0.907	0.893	0.907	0.007
CAKI-1	1.676	1.076	0.924	1.076	1.076	1.076	1.076	1.076	0.676	1.876	0.924	1.876	1.676	0.924	0.924	1.076	0.924	0.924
RXF-393	1.177	1.523	1.523	0.277	0.877	0.223	0.277	0.277	0.223	1.523	1.523	1.523	1.523	1.523	1.523	0.277	1.523	0.277
TK-10	1.051	0.849	0.849	1.051	0.651	0.651	0.651	0.651	0.651	0.849	0.849	0.849	0.849	0.849	0.849	1.051	0.849	0.651
UO-31	1.354	0.946	0.946	0.954	0.954	0.954	0.954	0.754	0.754	0.946	0.946	0.946	0.946	0.946	0.946	0.954	0.946	0.946
	1.29883	1.0489	1.09579	0.898345	0.800552	0.708483	0.601621	0.506828	0.444138	1.38938	1.14728	0.903862	1.17228	1.13866	1.13931	0.912483	0.997379	0.809552
