# Supplementary material for: Antiproliferative Activity Predictor: A New Reliable In Silico Tool for Drug Response Prediction against NCI60 Panel
Source: Int J Mol Sci. 2022 Nov 19;23(22):14374. doi: 10.3390/ijms232214374 (PMC9694168; doi:10.3390/ijms232214374)
Supplement: Supplementary file 1 [file ijms-23-14374-s001.zip › S11.xlsx]

## Sheet: AntiproliferativeActivity final
		DIONES															1,2,4-OXADIAZOLES								1,3,4-OXADIAZOLES
	CURCUMIN	1a	1b	1c	1d	1e	1f	1g	1h	1i	1j	1k	1l	1m	1n	1o	2a	2b	2c	2d	2e	2f	2g	2h	3a	3b	3c	3d	3e	3f	3g	3h
786-0	5.49	5.84	4.25	4	4.57	5.74	4	4	4.56	5.3	4.72	4.56	4.41	6.03	4.86	5.3	5.61	4.68	4.92	5.51	4	4.92	5.63	4.05	6.28	4.92	5.04	4	5.6	4.94	6.43	5.81
A498	4.83	5.75	4	4.85	4.65	5.42	4	5.75	4	4	4.73	4	4.35	5.7	4.35	4	7.65	4	4	5.68	5.75	4	4.67	4	5.15	4	4.65	5.75	7.85	4	6.44	4.67
A549-ATCC	4.89	4.72	4.43	4	4.24	5.62	4	4	4.17	5.49	5.62	4.17	4.24	5.38	4	5.49	4.8	4	4	5.28	4	4	4.55	4	5.39	4	4	4	4.76	4	5.74	4.73
ACHN	4.94	5.29	4.08	4	5.75	5.67	4	4	4.41	5.35	4.83	4.41	5.75	5.52	4.46	5.35	5.31	4	4	5.53	4	4	5.73	4	5.82	4	4.58	4	5.31	4	6.38	5.73
BT-549	5.38	7.95	4.39	7.95	5.65	5.72	4	4.75	4.55	5.46	4.86	4.55	4.05	6.06	6.75	5.46	7.95	4	4.86	5.64	5.45	4.86	5.41	4	6.54	4.86	5.65	5.45	7.95	4	6.48	5.42
CAKI-1	4.95	5.94	4	4	4.6	6.05	4.7	4	4.78	5.55	5.32	4.78	4.6	5.34	4	5.36	5.5	4	5.29	5.43	4	5.29	5.79	4	6.54	5.29	4	4	5.5	4	5.44	5.82
CCRF-CEM	5.52	5.48	5.22	4	5.2	6.12	4.53	4	4.6	4	5.17	4.6	5.19	5.61	5.02	4	5.49	4.96	5.45	5.66	4	5.45	6	4.42	6.97	5.45	4.84	4	5.49	4.98	5.88	6.01
COLO-205	4.9	4.77	4.4	4	4.29	5.74	4	4	4.16	5.52	5.56	4.16	4.18	5.88	4	5.52	4.8	4	4	5.12	4	4	5.75	4	5.76	4	4	4	4.8	4	6.39	5.75
DU-145	4.84	5.48	4	4	4.27	5.75	4	4	4.24	5.46	5.74	4.24	4.47	5.41	4.05	5.46	5.49	4	4.74	5.64	4	4.74	5.08	4	5.66	4.74	4.25	4	5.49	4	6.26	5.08
EKVX	4.85	5.49	4.38	4	4.37	5.22	4	4	4.22	4	4.89	4.22	4.37	5.85	4.19	4	5.38	4	4.4	5.52	4	4.4	5.25	4	5.65	4.4	4.36	4	5.38	4	6.95	5.25
HCC-2998	5.53	5.04	5.89	4	4	5.72	4	4	4.43	5.58	5.21	4.43	4	4.8	4	5.58	5.08	4.75	4	5.54	4	4	4.64	4	5.7	4	4	4	5.07	4.75	5.67	4.63
HCT-116	5.54	5.76	4.74	5.1	5.03	5.73	4.13	4.54	4.33	6.7	4.81	4.33	5	5.82	5	6.7	5.95	4	4.63	5.63	4.68	4.63	5.86	4	5.76	4.63	4.92	4.68	5.95	4	6.02	5.86
HCT-15	5.4	5.5	4.24	4	4.46	5.73	4.23	4	4.49	5.29	4.97	4.49	4.45	5.55	4	5.29	5.51	4.63	4.01	5.8	4	4.01	5.47	4.45	5.88	4.01	4	4	5.51	4.66	5.85	5.48
HL-60TB	5.16	5.65	4.63	4	4.84	5.96	4	4	5.37	4	5.43	5.37	4.83	5.95	4.81	5.65	5.85	4.85	5.53	5.74	4	5.53	5.67	4.78	6.76	5.53	4.77	4	5.85	4.88	6.42	5.67
HOP-62	5.44	5.2	4	4	4	5.14	4	4	4.04	4	4.84	4.04	4	5.46	4	4	5.22	4	4.74	5.34	4	4.74	4.62	4	5.4	4.74	4	4	5.22	4	5.81	5.04
HOP-92	5.75	5.1	4.48	7.85	5.75	5.81	4	5.95	4.39	5	4.7	4.39	4.45	6.21	4.45	5	4.85	4	4.29	5.45	5.75	4.29	5.76	4.39	5.8	4.29	4.75	5.75	4.85	4	7.85	5.76
HS-578T	4.99	5.77	4.39	4	4.46	5.54	4	4	4.27	4	4.84	4.27	4.46	6.12	4.31	4	5.83	4	4.64	5.56	4	4.64	4.99	5.78	4.76	4.64	4.63	4	5.83	4	5.59	5.02
HT29	5.3	5.53	4.42	4.58	4.87	5.49	4.46	4	4	5.86	5.09	4	4.53	5.55	4	5.86	5.55	4.7	4.06	5.26	4	4.06	5.61	4.37	6.05	4.06	4	4	5.55	4.72	6.02	5.61
IGROV1	5.11	5.42	4.26	4	4	5.72	4	4	4.53	5.61	4.9	4.53	4	6.17	4.5	5.61	5.54	4	4.04	5.52	4	4.04	5.67	4	5.73	4.04	4.67	4	5.41	4	6.38	5.52
K-562	5.5	6.32	4.46	4	4.84	5.77	4.29	4	4.52	4	5.02	4.52	4.84	6.11	4.13	4	6.39	4.88	5.14	5.84	4	5.14	5.78	4.28	6.4	5.14	4.72	4	6.38	4.91	6.3	5.79
KM12	5.29	5.59	4.45	5.03	4	5.69	4	4	4.21	5.76	4.94	4.21	4	6.04	5.13	5.76	5.6	4	4	5.68	4	4	5.35	4.02	5.74	4	5.63	4	5.6	4	6.57	5.35
LOX-IMVI	5.57	5.63	4.38	5.65	5.99	5.78	4.05	4.79	4.37	5.76	5.25	4.37	5.99	5.66	5.27	5.76	5.64	4.64	4.95	5.66	5.08	4.95	6.09	4	6.39	4.95	5.38	5.08	5.63	4.67	5.86	6.1
M14	5.42	5.35	4.68	4	4.46	5.69	4	4	4.18	5.6	5.76	4.18	4.41	5.5	4	5.6	5.37	4	4.91	5.67	4	4.91	5.45	4	5.64	4.91	4	4	5.36	4	6.35	5.45
M19-MEL	5.25	5.25	5.55	5.25	5.55	4	4	5.25	4	4	4	4	5.55	5.25	5.55	5.55	5.25	5.55	5.55	4.95	5.25	5.55	5.55	5.55	5.55	5.55	5.55	5.25	5.25	5.55	5.25	5.55
MALME-3M	4.88	5.47	4	7.85	4.73	5.74	4	4	4	4.42	5.84	4	4.73	5.98	4	4.42	5.64	4	5.27	5.67	4	5.27	5.96	4	4	5.27	4	4	5.63	4	6.35	5.95
MCF7	5.52	6.41	4.27	4	4.25	5.83	4.09	4	4.45	6.18	4.88	4.45	4.25	5.42	4.12	6.18	6.32	4	4	6.22	4	4	5.77	4.38	5.94	4	4.21	4	6.32	4	6.78	5.78
MDA-MB-231-ATCC	4.78	5.31	4.05	4	4.6	5.72	4	4.38	4.26	4.84	4.84	4.26	4.6	6.16	4.37	4.84	5.21	4	4.59	5.38	4.56	4.59	5.59	4.2	5.34	4.59	4.82	4.56	5.21	4	6.47	5.59
MDA-MB-435	5.53	5.52	4.66	4	4.7	5.67	4	4	4.14	5.55	5.7	4.14	4.69	6.23	4	5.55	5.52	4.45	5.09	6.11	4	5.09	5.32	4	5.73	5.09	4	4	5.52	4.48	6.5	5.32
MOLT-4	5.35	5.38	4.34	4	4.87	5.83	4.74	4	4.56	4	4	4.56	4.89	6.15	4	4	5.95	4.78	5.51	5.76	4	5.51	5.81	4.31	6.55	5.51	4	4	5.93	4.81	6.34	5.82
NCI-ADR-RES	5.15	5.74	4.17	4	4.44	5.45	4	4	4.21	4.7	4.66	4.21	4.69	5.29	4.25	4.7	5.79	4	4.9	5.72	4	4.9	5.14	4	5.75	4.9	4.28	4	5.78	4	5.91	5.15
NCI-H226	4.74	5.54	4.47	4	4	5.22	4	4	4	4.81	4.85	4	4	5.76	4	4.81	5.37	4	4.6	5.14	4	4.6	4.76	4	5.65	4.6	4	4	5.37	4	6.4	4.76
NCI-H23	5.26	5.42	4	5.45	5.16	5.65	4.14	5.45	4.29	5.35	5.2	4.29	5.15	6.11	4.58	5.35	5.42	5.45	4	5.56	5.45	4	5.51	4	5.5	4	4.54	5.45	5.42	5.45	6.33	5.51
NCI-H322M	4.81	5.15	4	7.95	4	5.5	4	4	4.12	4	5.09	4.12	4	7.95	4	4	5.04	4	4	5.29	4	4	4.84	4	5.01	4	4	4	5.04	4	6.46	4.84
NCI-H460	5.11	5.45	4	4	4.54	5.48	4	4	4.15	5.18	5.7	4.15	4.54	5.5	4.14	5.18	5.45	4.64	4.08	5.55	4	4.08	4.64	4	5.64	4.08	4.28	4	5.44	4.64	5.82	5.03
NCI-H522	5.33	5.66	4.33	5.55	5.27	5.79	4.41	4	4.68	5.55	4.82	4.68	5.27	6.27	4.76	5.55	5.9	4.72	4.16	5.8	4	4.16	6.44	4	4.94	4.16	4.8	4	5.6	4.75	6.74	6.44
OVCAR-3	5.19	5.62	4.51	5.55	4.89	5.73	4	4.49	4.12	5.66	5.46	4.12	4.89	5.5	4.56	5.66	5.63	4	4	5.76	4.38	4	6.06	4	5.8	4	4.93	4.64	5.63	4	6.37	5.76
OVCAR-4	5.05	4.87	4.36	5.14	4.75	5.61	4.04	4	4.42	4	4.88	4.42	5.65	6.12	4.95	4	4.92	4	4.39	5.6	4	4.39	5.63	6.03	5.27	4.39	5.06	4	4.92	4	6.26	5.63
OVCAR-5	4.81	5.29	4	4	4.43	5.62	4	4	4	4.71	4.62	4	4.43	5.59	4	4.71	5.34	4	4.21	4.95	4	4.21	5.2	4	5.51	4.21	4	4	5.34	4	6.42	5.18
OVCAR-8	5.15	4.74	4.75	4	4.87	5.49	4	4	4.26	5.28	4.84	4.26	4.87	5.58	5.55	5.28	4.79	4	4.91	5.46	4	4.91	5.57	4	5.72	4.91	5.55	4	4.79	4	5.88	5.57
PC-3	5.08	5.59	4.16	4	4.57	5.73	4	4	4.2	5.5	4.85	4.2	4.58	5.58	4.08	5.5	5.6	4.44	4.28	5.48	4	4.28	5.39	4.31	5.5	4.28	4.3	4	5.59	4.66	5.83	5.39
RPMI-8226	5.68	6.25	5.76	5.06	4.98	6.93	4.11	4	4.6	6.37	4.67	4.6	4.97	6.25	4	6.37	6.25	4.81	5.17	5.86	4	5.17	5.85	4.33	6.58	5.17	4	4	6.25	4.83	6.36	5.86
RXF-393	5.52	7.45	4.54	4	4.56	5.74	4	4	4.33	5.59	4.87	4.33	4.49	6.14	4.12	5.59	5.85	4	5.23	5.91	4	5.23	5.71	4.04	5.9	5.23	4.27	4	5.85	4	6.47	5.71
SF-268	5.17	5.42	4.26	5.21	4.43	5.53	4	4	4.14	5.51	4.85	4.14	4.27	5.26	4.25	5.51	5.43	4	5.03	5.5	4	5.03	5.49	4	4.84	5.03	5.55	4	5.43	4	6.41	5.49
SF-295	5.08	5.32	4	4	4.6	5.59	4	4	4.04	5.63	5.19	4.04	4.6	6.13	4	5.63	5.34	4	4.44	5.25	4	4.44	4.6	4	5.45	4.44	4	4	5.34	4	7.85	4.6
SF-539	5.56	5.85	4.58	4.92	4.75	5.73	4	4	4.23	5.1	4.91	4.23	4.75	6	4.17	5.1	5.75	4	4.71	5.62	4	4.71	5.63	4.05	5.69	4.71	4.55	4	5.75	4	5.94	5.63
SK-MEL-2	4.81	5.06	4.48	4	4	5.78	4	4	4.4	4.71	4.91	4.4	4	5.37	4	4.71	5.07	4	5.53	5.5	4	5.53	5.26	4	5.55	5.53	4	4	5.07	4	6.34	5.26
SK-MEL-28	5.36	4.96	4	5.15	4.72	5.68	4	4	4	4	4.89	4	4.71	6.07	5.05	4	5	4	4.48	5.41	4	4.48	5.22	4	5.79	4.48	5.65	4	5	4	6.42	5.23
SK-MEL-5	5.06	5.57	4.43	4	4.3	5.5	4.42	4	4.23	4.21	5.88	4.23	4.19	5.45	4	4.21	5.58	4	4.02	5.85	4	4.02	5.24	4.53	5.55	4.02	4	4	5.58	4	6.38	5.25
SK-OV-3	5.04	4	4	4	4	4.92	4	4	4.66	4.7	4	4.66	4	5.68	4	4.7	4	4	4.25	5.21	4	4.25	4.78	4	4.84	4.25	4	4	4	4	6.22	4.78
SN12C	5.07	5.34	4	4	4.31	5.73	4	4	4.33	4.17	4.82	4.33	4.33	6.09	4	4.17	5.32	4.65	4.84	5.39	4	4.84	5.49	4	5.65	4.84	4	4	5.53	4.65	6.43	5.5
SNB-19	5.06	4.82	4	4	4.21	5.48	4	4	4.03	4.79	4.99	4.03	4.07	5.46	4.06	4.79	4.87	4	4.01	5.49	4	4.01	4.31	4	5.51	4.01	4.07	4	4.86	4	5.82	4.82
SNB-75	5.16	4.78	4.33	4.5	4	5.65	4.07	4	4.23	4.88	4.83	4.23	4	5.41	4	4.64	4.78	4	4.84	5.73	4	4.81	5.2	4.08	5.68	4.81	4	4	4.78	4	5.95	5.35
SR	5.52	5.81	4.56	4	4.64	6	4.04	4.74	4	4	5.45	4	4.64	5.74	4.99	4	5.95	4.58	5.13	6.07	5.03	5.13	6.29	4.4	6.71	5.13	4.48	5.03	5.95	4.59	6.98	6.29
SW-620	5.39	5.74	4.93	4	4.62	5.75	4	4	4.25	5.72	5.31	4.25	4.61	6.23	4	5.72	5.74	5.75	4.7	5.76	4	4.7	5.73	4	5.86	4.7	4	4	5.74	5.75	6.5	5.73
T-47D	5.1	4.46	4.26	4	4	5.68	4.14	4	4.22	4	4.83	4.22	4	6.06	4	4	4.54	4.47	4.72	5.7	4	4.72	5.85	4	5.75	4.72	4	4	4.54	4.48	6.41	5.85
TK-10	4.87	5.47	4.14	4	5.55	5.69	4	4	4.38	5.53	4.8	4.38	5.55	6.02	4	5.53	5.49	4	5.1	5.38	4	5.1	5.76	4	5.78	5.1	4	4	6	4	6.44	5.76
U251	5.33	5.57	4.46	4	4.47	5.78	4	4	4.19	5.69	4.83	4.19	4.31	5.75	4.04	5.69	5.58	4.61	4.56	5.58	4	4.56	5.55	4.48	5.74	4.56	4.04	4	5.58	4.63	5.86	5.55
UACC-257	4.96	4.85	4.54	4	4	5.56	4	5.75	4.26	4.67	5.5	4.26	4	5.67	4.15	4.67	4.73	4.64	4.65	5.6	5.75	4.65	5.46	4	5.67	4.65	5.85	5.75	4.72	4.66	6.44	5.46
UACC-62	5.18	5.14	4	4	4.45	5.81	4	4.55	4.54	4.83	5.49	4.54	4.44	6.1	4	4.83	5.17	5.05	4.88	5.65	4.69	4.88	5.01	4.06	5.83	4.88	4	4.69	5.17	5.05	6.36	5.01
UO-31	4.97	5.41	4	4	4.52	5.84	4.04	4	4.59	5.77	4.81	4.59	4.52	6.12	4	5.77	5.4	4	4.82	5.54	4	4.82	6.09	4.02	5.72	4.82	4	4	5.4	4	5.85	6.09
Mean GI50	5.19117	5.47083	4.38433	4.54317	4.617	5.65417	4.07717	4.2065	4.3055	5.01483	5.021	4.3055	4.56333	5.81933	4.35033	5.061	5.489	4.31133	4.62083	5.56833	4.23033	4.62033	5.442	4.1885	5.721	4.62033	4.46033	4.23467	5.49433	4.32483	6.277	5.46733
