# Supplementary material for: Antiproliferative Activity Predictor: A New Reliable In Silico Tool for Drug Response Prediction against NCI60 Panel
Source: Int J Mol Sci. 2022 Nov 19;23(22):14374. doi: 10.3390/ijms232214374 (PMC9694168; doi:10.3390/ijms232214374)
Supplement: Supplementary file 1 [file ijms-23-14374-s001.zip › S15.xlsx]

## Sheet: 1a
PANEL	CELL LINE	1a
		Predicted GI50	Exper. GI50	lDTV(GI50)l	Deviation from average lDTV(GI50)l
Breast	BT-549	7.95	5.743	2.207	1.8176
	HS-578T	5.77	5.568	0.202	-0.187397
	MCF7	6.41	6.287	0.123	-0.266397
	MDA-MB-231-ATCC	5.31	5.648	0.338	-0.0513966
	T-47D	4.46	5.646	1.186	0.796603
	Panel average	5.98	5.7784	0.8112	/
Central Nervous System	SF-268	5.42	5.597	0.177	-0.212397
	SF-295	5.32	5.516	0.196	-0.193397
	SF-539	5.85	5.671	0.179	-0.210397
	SNB-19	4.82	5.508	0.688	0.298603
	SNB-75	4.78	5.604	0.824	0.434603
	U251	5.57	5.814	0.244	-0.145397
	Panel average	5.29333	5.61833	0.384667	/
Colon	COLO-205	4.77	5.72	0.95	0.560603
	HCC-2998	5.04	5.765	0.725	0.335603
	HCT-116	5.76	6.497	0.737	0.347603
	HCT-15	5.5	6.114	0.614	0.224603
	HT29	5.53	6.117	0.587	0.197603
	KM12	5.59	5.796	0.206	-0.183397
	SW-620	5.74	5.966	0.226	-0.163397
	Panel average	5.41857	5.99643	0.577857	/
Leukemia	CCRF-CEM	5.48	5.654	0.174	-0.215397
	HL-60TB	5.65	5.626	0.024	-0.365397
	K-562	6.32	5.971	0.349	-0.0403966
	MOLT-4	5.38	5.686	0.306	-0.0833966
	RPMI-8226	6.25	6.41	0.16	-0.229397
	Panel average	5.816	5.8694	0.2026	/
Melanoma	LOX-IMVI	5.63	5.836	0.206	-0.183397
	M14	5.35	5.772	0.422	0.0326034
	MALME-3M	5.47	5.239	0.231	-0.158397
	MDA-MB-435	5.52	5.937	0.417	0.0276034
	SK-MEL-2	5.06	4.515	0.545	0.155603
	SK-MEL-28	4.96	5.738	0.778	0.388603
	SK-MEL-5	5.57	5.671	0.101	-0.288397
	UACC-62	5.14	5.716	0.576	0.186603
	Panel average	5.3375	5.553	0.4095	/
Non-Small Cell Lung	A549-ATCC	4.72	4	0.72	0.330603
	EKVX	5.49	5.301	0.189	-0.200397
	HOP-62	5.2	5.168	0.032	-0.357397
	HOP-92	5.1	4.822	0.278	-0.111397
	NCI-H226	5.54	5.632	0.092	-0.297397
	NCI-H23	5.42	5.525	0.105	-0.284397
	NCI-H322M	5.15	5.174	0.024	-0.365397
	NCI-H460	5.45	5.514	0.064	-0.325397
	NCI-H522	5.66	5.426	0.234	-0.155397
	Panel average	5.30333	5.17356	0.193111	/
Ovarian	IGROV1	5.42	5.572	0.152	-0.237397
	NCI-ADR-RES	5.74	5.377	0.363	-0.0263966
	OVCAR-3	5.62	5.547	0.073	-0.316397
	OVCAR-4	4.87	5.39	0.52	0.130603
	OVCAR-5	5.29	5.603	0.313	-0.0763966
	OVCAR-8	4.74	5.527	0.787	0.397603
	SK-OV-3	4	4.439	0.439	0.0496034
	Panel average	5.09714	5.35071	0.378143	/
Prostate	DU-145	5.48	5.511	0.031	-0.358397
	PC-3	5.59	5.482	0.108	-0.281397
	Panel average	5.535	5.4965	0.0695	/
Renal	786-0	5.84	5.642	0.198	-0.191397
	A498	5.75	5.646	0.104	-0.285397
	ACHN	5.29	5.687	0.397	0.00760345
	CAKI-1	5.94	5.499	0.441	0.0516034
	RXF-393	7.45	5.834	1.616	1.2266
	SN12C	5.34	5.514	0.174	-0.215397
	TK-10	5.47	5.416	0.054	-0.335397
	UO-31	5.41	5.789	0.379	-0.0103966
	Panel average	5.81125	5.62838	0.420375	/
	Overall Average	5.38517	5.4894	0.389397

## Sheet: 3e
PANEL	CELL LINE	3e
		predicted GI50	Exper. GI50	lDTV(GI50)l	Deviation from average lDTV(GI50)l
Breast	BT-549	7.95	5.538	2.412	2.01376
	HS-578T	5.83	5.431	0.399	0.000758621
	MCF7	6.32	5.464	0.856	0.457759
	MDA-MB-231-ATCC	5.21	5.441	0.231	-0.167241
	T-47D	4.54	5.458	0.918	0.519759
	Panel average	5.97	5.4664	0.9632	/
Central Nervous System	SF-268	5.43	5.11	0.32	-0.0782414
	SF-295	5.34	5.53	0.19	-0.208241
	SF-539	5.75	5.575	0.175	-0.223241
	SNB-19	4.86	5.387	0.527	0.128759
	SNB-75	4.78	5.375	0.595	0.196759
	U251	5.58	5.419	0.161	-0.237241
	Panel average	5.29	5.39933	0.328	/
Colon	COLO-205	4.8	5.078	0.278	-0.120241
	HCC-2998	5.07	4.712	0.358	-0.0402414
	HCT-116	5.95	5.589	0.361	-0.0372414
	HCT-15	5.51	5.555	0.045	-0.353241
	HT29	5.55	5.583	0.033	-0.365241
	KM12	5.6	5.164	0.436	0.0377586
	SW-620	5.74	5.476	0.264	-0.134241
	Panel average	5.46	5.30814	0.253571	/
Leukemia	CCRF-CEM	5.49	5.402	0.088	-0.310241
	HL-60TB	5.85	5.628	0.222	-0.176241
	K-562	6.38	5.738	0.642	0.243759
	MOLT-4	5.93	5.489	0.441	0.0427586
	RPMI-8226	6.25	5.578	0.672	0.273759
	Panel average	5.98	5.567	0.413	/
Melanoma	LOX-IMVI	5.63	5.507	0.123	-0.275241
	M14	5.36	5.508	0.148	-0.250241
	MALME-3M	5.63	5.21	0.42	0.0217586
	MDA-MB-435	5.52	6.032	0.512	0.113759
	SK-MEL-2	5.07	5.538	0.468	0.0697586
	SK-MEL-28	5	5.304	0.304	-0.0942414
	SK-MEL-5	5.58	5.663	0.083	-0.315241
	UACC-62	5.17	5.622	0.576	0.177759
	Panel average	5.37	5.548	0.32925	/
Non-Small Cell Lung	A549-ATCC	4.76	5.316	0.556	0.157759
	EKVX	5.38	5.207	0.173	-0.225241
	HOP-62	5.22	5.283	0.063	-0.335241
	HOP-92	4.85	5.599	0.749	0.350759
	NCI-H226	5.37	4.826	0.544	0.145759
	NCI-H23	5.42	5.357	0.063	-0.335241
	NCI-H322M	5.04	4.84	0.2	-0.198241
	NCI-H460	5.44	5.374	0.066	-0.332241
	NCI-H522	5.6	5.721	0.121	-0.277241
	Panel average	5.23111	5.28033	0.281667	/
Ovarian	IGROV1	5.41	5.373	0.037	-0.361241
	NCI-ADR-RES	5.78	5.454	0.326	-0.0722414
	OVCAR-3	5.63	5.3	0.33	-0.0682414
	OVCAR-4	4.92	5.042	0.122	-0.276241
	OVCAR-5	5.34	5.309	0.031	-0.367241
	OVCAR-8	4.79	5.057	0.267	-0.131241
	SK-OV-3	4	5.064	1.064	0.665759
	Panel average	5.12429	5.22843	0.311	/
Prostate	DU-145	5.49	4.823	0.667	0.268759
	PC-3	5.59	5.391	0.199	-0.199241
	Panel average	5.54	5.107	0.433	/
Renal	786-0	5.6	5.253	0.347	-0.0512414
	A498	7.85	6.62	1.23	0.831759
	ACHN	5.31	4.856	0.454	0.0557586
	CAKI-1	5.5	4.942	0.558	0.159759
	RXF-393	5.85	5.102	0.748	0.349759
	SN12C	5.53	5.26	0.27	-0.128241
	TK-10	6	5.424	0.576	0.177759
	UO-31	5.4	5.321	0.079	-0.319241
	Panel average	5.88	5.34725	0.53275	/
	Overall Average	5.40931	5.27962	0.398241
