# Supplementary material for: Antiproliferative Activity Predictor: A New Reliable In Silico Tool for Drug Response Prediction against NCI60 Panel
Source: Int J Mol Sci. 2022 Nov 19;23(22):14374. doi: 10.3390/ijms232214374 (PMC9694168; doi:10.3390/ijms232214374)
Supplement: Supplementary file 1 [file ijms-23-14374-s001.zip › S3.xlsx]

## Sheet: Foglio1
	754311	696128	650395	650396	650393	650394	618487	45383	83950	709237	673792	648789	638486	727209	24818	639828	673790	634724	642321	734237	335794	376265	676181	673596	131547	662565	603071	673791	376266	141537	645017	698932	733882	335791	349644	374998	335789	126765	618862	613729	641484	33410	637578	354671	610458	600032	668301	668300	176323
BT-549	8	8						8	8	8	8			4.93	8	5.61	7.65	7.79		8		5.9	4.85	7.85	6.72		7.17	6.67	5.82	7.89		7.51	7.48			7.03	5.88	7.51		8		6.4	6.08	5.69		7.65	6.25	5.9	5.31
HS-578T	8	8						8	8		7.64			8	8	8	7.66	6.07		8		5.83	7.76	5.38	8	8	5.38	7.38	5.71	7.93	6.65		4.79			5.52	5.39	7.76		6.82		7.9	5.79	5.55		8	6.52	6.63	4.89
MCF7	8	8					8	8	8		8			8	8	8	8	8		7.42		8	7.37	8	8	6.47	8	8	8	8	8	8	8		7.65	8		8	7.69	7.38		7.83	7.98	6.42		8	7.49	7.74	6
MDA-MB-231-ATCC	8	8						5.95	5.95	6.92	8			8	8	7.84	7.97	6.46		6.83		5.88	7.18	6.28	8		6.57	7.82	8	7.64	6.83		4.48			7.67	6.65	7.32	7.42	8		7.82	7.75	6.1		7.83	8	7.56	5.22
T-47D	8	8						8	8	8	8			5.75	4.07	4.29	8	8		4.42		8		8	7.97	4.68	8	7.3	8	7.93	6.63	7.59	5.8			8	8	7.64		4.32		4.23	7.61	6.07		4.3	7.07	7.03	4
SF-268	8	8	8	8	8	8	8	8	8	8	8	8	8	8	8	8	7.78	7.44	8	8	8	6.47	4.8	8	7.98	5.99	8	7.42	6.05	7.74	7.65	7.77	8	6.48	7.39	6.1	6.27	7.76	7.42	6.89	7.22	7.81	7.19	6.1	7.11	7.18	7.41	6.93	7
SF-295	8	8	8	8	8	8	8	8	8	8	8	8		8	8	8	8	8	6.32	8	8	7.32	7.97	8	7.71	8	8	7.58	6.2	7.9	7.88		8	6.94	6.85	7.03	6.35	7.47	7.95	7.19	8	7.87	7.17	6.08	7.6	7.54	7.43	7.51	7
SF-539	8	8	8	8	8	8	8	8	8	8	7.94	8	8	8	8	8	7.85	8	8	8	6.84	7.03	8	8	7.78	8	8	7.29	5.83	7.98	7.95	7.63		5.93	7.48	6.18	6.42	8	7.83	7.38	7.79	7.94	7.01	6.28	7.33	7.64	6.7	6.37	7
SNB-19	8	8	8	8	8	8	8	8	8	8	7.99		8	7.31	8	7.61	7.95	8	8	6.68	8	5.77	7.83	8	8	7.86	8	7.77	5.53	7.95	7.84	7.41	5.78	6.47	7.21	5.58	5.76	7.86	7.32	7.37	7.75	7.71	6.08	5.8	6.84	7.56	6.51	6.01	7
SNB-75	8	8	8	8	8	8	8	7.9	7.9	8	7.88	8	8	8	6.18	8	7.79	8	8	5.19	7.62	5.77		7.83	8	8	7.94	7.19	5.31	7.87	7.64	7.52	5.46	6.22	7.17	5.35	5.58	7.77	7.96	6.08	7.58	7.49	6.44	5.55	6.84	5.88	7.44		7.21
U251	8	8	8	8	8	8	8	8	8	8	8	8	8	7.83	7.97	8	8	8	8	8	8	7.93	8	8	7.99		7.97	8	7.72	7.98	7.79	7.72		6.85	7.07	7.1	6.26	8	7.67	7.35	8	7.83	7.53	6.39	7.61	7.12	7.6	7.61	7
COLO-205	8	8	8	8	8	8	8	7.91	7.91	8	8	8	8	7.31	8	8	8	7.15	4.95	6.75	8	8	7.82	7.15	8	7.7	6.8	8	8	7.94	6.8	6.93	4.54	7.86	8	7.61	8	6.87	7.86	5.6	7.67	8	7.96	7.61	5.92	5.18	7.75	7.67	5.92
HCC-2998	8	8	8	8	8	8	8	7.96	7.96	8		8	7.72		7.91	7.94		7.63	5.68	8	7.34	7.31	7	7.07	7.98		6.96		6.25	8	6.37	7.54		6.61	7.25	6.75	5.67	7.58	7.67	7.27	7.24	7.79	6.93	6.17	5.8	6.78	6.75	6.66	5.42
HCT-15	8	8	8	8	8	8	8	8	8	6.99	7.39	8	8	7.64	7.87	8	7.3	7.51	8	7.75	8	8	7.82	6.68	6.42	7.4	6.71	7.21	8	7.99	6.79	7.66		8	7.87	7.89	6.27	7.4	7.8	7.52	7.49	7.68	7.83	7.15		7.36	7.67	7.63	6.09
HCT-116	8	8	8	8	8	8	8	8	8	8	8	8	8	8	8	8	8	8	8	8		8	8	7.46	7.99	8	7.57	8	8	7.99	7.46	7.78	6.58		7.31	8	7.35	8	7.84	7.49	7.73	7.9	8	7.36	6.57	7.09	8	8	6.87
HT29	8	8	8	8	8	8	8	7.82	7.82	8	8	8	8	7.12	8	8	8	7.95	5.05	7.36		7.46	8	7.36	8	8	7.2	8	6.94	7.96	7.04	5.58	5.55	7.61	7.61	7.58	8	7.43	7.79	6.18	8	7.94	8	6.47	6.37	5.19	7.85	7.8	6.39
KM12	8	8	8	8	8	8	8	8	8	8	8	8	8	8	8	8	8	7.15	6.2	7.31	7.88	7.71	8	7.11	7.61	7.76	6.64	8	6.79	7.92	6.98	7.37	5.47	7.42	7.52	6.82	6.38	7.75	8	7.34	7.34	7.97	7.31	6.31	5.99	7.18	7.51	7.54	6.06
SW-620	8	8	8	8	8	8	8	8	8	8	8	8	8	8	8	8	8	7.94	8	8	8	8	8	7.58	7.92	8	7.49	8	8	7.92	7.34	8	8	8	8	7.42	6.42	7.48	7.79	7.55	8	7.92	7.74	6.55		7.19	7.67	7.64	6.71
CCRF-CEM	8	8	8	8	8	8	8	8	8		8	8	8	8	8	7.66	7.93	8	7.87	8	8	8	8	8	8	8	7.43	7.56	8	8	8	8	8	8	8	8	8	7.82	7.83	6.99	7.56	8	8	8	8	6.56	7.88	7.87	8
HL-60TB	8		8	8	8	8	8	8	8	8				8	8	8	7.99	8	8		8	8	8	8	8		8	7.67	8	8	8	8		8	8	8	8		7.89	7.48	7.77	8	8	8		8	7.99	8	8
K-562	8	8	8	8	8	8	8	8	8		8	8	8	8	6.67	8	8	7.85	8	8	8	8	8	7.6	7.89	8	6.95	8	8	8	7.9	7.34	7.18	8	8	8	7.95	7.72	7.97	7.48	8	7.94	7.96	8	6.24	6.48	7.94	7.79	6.77
MOLT-4	8	8	8	8	8	8	8	8	8		8	8	8	8	8	8	8	8	7	7.17	8	8	8	8	8	8	8	8	8	8	8	8	8	8	7.85	7.95	8	8	7.66	7	7.33	7.25	8	7.65	8	6.34	7.87	7.87	6.85
RPMI-8226	8	8	8	8	8	8	8	8	8		8		8	8	8	7.84	8	7.63		8	8	8	8	6.8	7.88	8	7.12	8	8	8	7.97	8	8	8	8	7.69	6.51	7.85	7.75	6.84	7.43	7.22	7.76	8	6.73	7.2	7.76	7.7	7.8
SR	8	8	8	8	8	8		8	8	8	8		8	8	8	8	8	6.67	8	7.24		8	8	8	6.67	8	6.67	7.59	7.96	8	8	8	8			7.21	7.11		8	6.95	8	6.81	7.52	7.25	8	5.68	7.78	7.78	7
LOX-IMVI	8	8	8	8	8	8	8	8	8	8	8	8		8	8	8	7.82	8		8	8	8	8	8	8	7.75	8	7.36	8	8	7.64	7.7	6.75	7.7	7.83	7.74	6.11	8	7.79	8		7.85	7.58	6.39	7.29	7.29	7.62	7.67	7
M14	8	8	8	8	8	8		8	8	8	8	8	8	8	7.88	7.98	8	8	8	8	8	8	7.88	8	7.9	8	7.95	8	7.11	7.96	7.49	7.57	6.58	7.85		7.03	6.57	7.66	7.74	6.86	7.78	7.93	7.64	6.8	6.76	7.02	8	8	6.7
MALME-3M	8	8	8	8	8	8	8	8	8		8	8	8	8	4.33	8	7.92	7.79		8	8	6.98		7.09	7.38		7.11	7.78	6	7.97	6.95	7.59	6.38	7.3	7.53	6.26	5.67	8	7.44	6.36	7.35	7.8	6.8	5.42	5.96	6.17	7.53	6.36	6.46
MDA-MB-435	8	8						8	8	8	8			8	8	8	8	7.88		8		6.79	8	7.47	7.9	8	6.93	8	5.86	8	6.64	7.7	6.31			6.38	5.75	7.67	7.31	7.46		8	6.92	6.28		8	7.07	6.87	6.63
SK-MEL-2	8	8	8	8	8	8	8	7.92	7.92	7.13	8	8	8	7.83	7.83	7.03		6.89		5.72	6.72	6.32	8	7.38	7.86	7.82	6.63	8	6.58	7.79	6.46	7.59	4.84	5.99	7.72	5.61	5.33	7.55	6.58	5.09	7.59	7.92	7.04	5.74	5.73	7.35	6.31	6.13	6.08
SK-MEL-5	8	8	8	8	8	8	7.95	8	8	8	8	8	8	8	8	8	8	8	8	8	7.97	7.6	8	7.85	7.87	7.47	7.93	8	7.02	7.99	7.15	7.86	7.97	7.33	7.58	6.57	5.71	8	7.79	8		7.97	7.09	6.66	6.9	7.87	7.64	7.6	6.93
SK-MEL-28	8	8	8	8	8	8	8	7.98	7.98	6.97	7.62		8	5.13	8	8	7.61	6.95	8	5.91	8	6.62	8	6.58	7.67	8	6.75	7.27	5.87	7.96	5.97	7.6	4.82	7.32	7.55	6.25	5.53	7.98	4.91	5.5	7.4	5.73	6.6	6.1	5.73	5.27	6.91	6.22	5.91
UACC-62	8	8	8	8	8	8	8	8	8	8	8	8	8	8	8	8	8	8	8	7.29	8	7.92	8	8	7.74	8	7.99	7.74	7.6	7.92	7.46	7.46	6.65	7.48	7.77	7.24	6.21	7.57	8	8	8	7.95	7.47	6.91	7.57	7.41	7.32	6.8	7
UACC-257	8	8	8	8	8	8	8	7.97	7.97	8	7.9	8	8	4	8	7.59	7.71	7.62	8	4.9	8	8	4.64	7.08	7.24	5	7.24	7.23	7.86	7.88	5.97	7.34	5.3	8	7.7	7.47	6.85	7.49	8	5.3	7.1	6.83	7.76	6.67	6.5	7.24	7.82	7.74	6.25
A549-ATCC	8	8	8	8	8	8	8	8	8	8	8	8	8	7.14	7.86	8	8	8	8	8	7.5	7.42	7.88	7.27	8	7.25	7.73	8	6.56	7.94	8		5.96	6.92	6.48	6.93	6.05	6.64	7.69	7.17	7.69	7.74	7.13	6.04	6.92	6.75	7.43	7.52	6.94
EKVX	8	8	8	8	8	8	8	7.67	7.67	7.74	7.51	7.16	8	4.26	8	6.61	7.43	7.11	6.5	7.32	7.51	7.92	7.82	6.26	7.53	4.98	6.47	6.73	7.1	7.84	6.7	6.86	4.72	6.73	7.84	7.31	6.31	6.8	6.18	6.44	7.28	5.29	7.66	6.92	5.67	5.7	7.48	7.5	5.69
HOP-62	8	8	8	8	8	8	8	8	8		8	8	8	8	7.68	7.96	8	8	7.32	8	7.22	7.87	5.13	8	8	7.6	8	8	6.44	7.93	8	7.8	6.72	5.94	6.54	7.06	5.97	7.92	7.59	6.75	7.53	7.42	7.1	5.92	7.88	7.05	7.29	7.11	7
HOP-92	8	8	8	8	8	8	8	7.55	7.55	8	8	8	8	8	7.47	6.66	8	7.72	8	5.66	8	7.33		7.89	7.98		7.45	7.71	6.78	7.77	6.64			7.44	8	6.68	5.66	7.54	7.93	6.66	7.65	7.76	7.63	5.65	5.91	6.95	6.26	5.94	7.36
NCI-H23	8	8	8	8	8	8	8	8	8	8	8	8	8	8	8	7.97	8	8	8	6.36	8	8	7.5	8	7.95	5.11	8	7.8	8	7.96	7.84	8	6.61	7.85	7.87	7.8	5.6	7.85	7.55	7.73	7.41	7.89	7.81	6.36	7.08	7.38	7.27	7.34	7
NCI-H226	8	8	8	8	8	8	8	8	8	7.71	8	8	8	8	8	7.33	8	8	7.21	6.01	6.87	7.18	7.47	8	7.95		7.99	7.64	5.93	7.96	7.99	5.75	6.57	5.95	7.42	5.77	6.08	7.69	7.6	6.17	7.63	7.17	6.97	6.02	7.42	6.58	7.42	6.87	6.57
NCI-H322M	8	8	8	8			7.88	7.87	7.87	8	7.82	8	8	8	8	7.96	7.84	7.48	8	6.75	7.49	8	7.79	7.15	7.91		6.99	7.88	6.66	7.62	6.66	7.16	5.54	7.04	6.97	6.73	5.6	6.19	7.7	7.16	7.4	7.75	7.53	6.03	5.89	7.16	7.29	5.92	6.1
NCI-H460	8	8	8	8	8	8	8	8	8	8	8	8	8	8	7.97	8	8	8	8	6.96		8	8	8	7.99	4.72	8	8	6.23	8	8	8	8		5.87	7.27	6.61	7.87	7.73	7.5	7.48	7.82	7.07	6.99	8	7.33	7.55	7.67	7
NCI-H522	8	8	8	8	8	8	8	8	8	8	8	8	8	8	8	8	8	8	8	8		7.6	8	7.76	8	8	7.74	8	7.53	8	7.62	7.98	8		8	7.07	6.63	7.93	7.93	7.46	8	7.94	7.4	7.29	7.16	7.45	7.14	7.46	6.84
IGROV1	8	8	8	8	8	8	8	7.74	7.74	8	8	8	7.91	8	7.88	7.93	8	7.56	7.45	7.94	8	8	7.23	6.65	7.8	7.31	6.61	7.6	8	7.97	7	7.79		6.43	7.67	7.92	6.09	8	7.74	7.22	7.28	7.84	7.66	6.64	6.42	6.67	7.7	7.79	6.33
NCI-ADR-RES	8	8					8	8	8	8	6.04			8	8	8	5.73	8		8		8	8	7.5	5.76	8	7.89	6.27	8	7.88	6.62	5.87	7.33		7.64	8	8	6.07	7.73	7.23		6.77	7.73	6.55		7.22	7.71	7.72	5.78
OVCAR-3	8	8	8	8	8	8	8	7.85	7.85	8	7.94	8	8	8	7.95	8	7.67	7.33	8	8	8	8	8	7.19	7.56	8	6.68	7.4	7.24	7.95	6.42	7.32	4.82	7.61	7.83	8	8	7.87	7.63	7.45	7.69	7.99	8	7.79	6.03	7.33	8	8	6.28
OVCAR-4	8	8	8	8	8	8	8	7.71	7.71	8	8	4.93	7.21	6	7.76	6.16	8	7.26	5.04	5.19	7.4	7.39	4.75	6.57	8		6.62	7.94	6.46	7.93	7.2	7.21		6.93	7.39	5.61	6.45	7.4	6.69	6.59	6.17	5.33	7.25	5.99	5.8	5.66	6.9	6.92	5.97
OVCAR-5	8	8	8	8	8	8	8	7.84	7.84	8	8	8	4.45	8	6.58	6.36	8	7.49	5.27	7.11	6.95	7.37	7.09	6.61	7.81	4.69	6.89	7.68	7.16	7.83	6.01	7.62	4	5.9	6.78	7	5.83	7.23		6.75	4.78	5.97	7.83	6.06	6.26	5.36	7.12	7.34	6.38
OVCAR-8	8	8	8	8	8	8	8	8	8	8	8	8	8	7.17	8	7.92	8	8	8	8	8	8	7.77	7.83	7.9	7.29	7.83	7.94	8	7.94	7.7	5.78	5.9	8	7.67	7.81	6.53	7.58	7.2	7.47	7.41	7.81	7.75	6.59	6.37	7.05	7.59	7.55	6.88
SK-OV-3	8	8	8	8	8	8	8	8	8	8	8	8	4.24	7.06	8	8		7.99	8	5.29	5.87	7.25	8	7.95	7.65		7.8		6.06	7.53	7.82		5.15	5.96	6.55	7.05	6.09	6.63	7.84	4.55	7.91	7.19	7.51	5.79	6.98	6.59	7.57	7.41	6.93
SN12C	8	8	8	8	8	8	8	8	8	8	8	8	8	8	7.77	7.88	8	8	8	6.55	8	6.96	6.17	8	8	5.8	8	7.99	6.63	7.75	8	7.88	6.5	6.79	7.6	7.15	6.25	7.52	7.43	8	7.27	7.84	7.6	5.92	7.62	6.59	7.26	7.02	7
DU-145	8	8						8	8	8	8			8	8	7.91	8	8		8		5.99	7.55	8	8	7.81	8	8	5.92	7.93	7.52	8				5.5	6.21	7.49	7.66	8		7.7	7.17	6.54		7.89	6.43	6.21	6
PC-3	8	8						8	8	7.28	8			8	8	8	8	6.69		7.24		8	7.7	7.07	7.81	7.95	7.14	7.74	7.92	7.93		7.45	5.95			7.53	8	7.7	7.69	7.47		7.77	7.89	6.28		7.99	7.7	7.82	5.82
786-0	8	8	8	8	8	8	8	8	8	8	8	8	8	8	7.77	8	7.97	8	8	8	7.55	7.08	8	8	8	8	8	7.62	6.61	7.93	8	7.76	6.59	5.9		7.13	5.97	7.62	7.34	7.67	7.45	7.74	7.5	6.52	7.44	6.16	7.58	7.54	6.68
A498	8	8	8	8	8	8	8	7.9	7.9	8	8	8	8	8	8	8	7.91	7.99	5.79	7.43	6.71	5.83	8	7.42	7.52		7.1	7.03	5.67	7.91	7.09		6.41	6.58	5.86	5.64	5.51	6.73	7.44	7.3	7.63	7.92	6.63	5.72	6.89	6.96	6.57	6.39	6.22
ACHN	8	8	8	8	8	8	8	8	8	8	8	8	8	7.76	8	7.21	8	8	6.8	8	7.81	6.84	7.41	8	7.4	6.62	8	7.82	7.24	8	8	8		7.09		7.06	6.23	7.5	7.82	8	7.11	7.52	7.84	6.45	7.61	6.69	7.38	7.35	7
CAKI-1	8	8	8	8	8	8	8	8	8	8	7.75	5.77	8	8	7.05	8	7.54	8	8	8	7.84	7.43	7.92	8	7.25		8	7.26	6.11	7.67	8	8	8	5.99	8	6.35	5.96	7.12	8	7.39	5.99	7.68	7.91	5.62		6.62	7.09	6.84	7
RXF-393	8	8	8	8	8	8	8	7.95	7.95	8		8		6.45	8	7.58		8		8	7.99	6.67	7.06	7.5	7.8		7.39		6.33	7.95	6.5			7.45	7.75	5.98	5.43	7.32	8	6.05	7.72	7.63	7.78	5.43	6.84	7.45	6.17	5.89	6.51
TK-10	8	8	8	8	8	8	8	7.62	7.62	8	8	6.74		8	7.52	7.56	8	6.51	5.62	7.29	5.96	6.13	4.59	6.22	7.41	4.85	5.79	7.15	5.8	7.91	6.54	7.24	4.82	6.04		5.77	5.59	7.63		6.25		6.77	6.7	5.72	5.33	5.53	6.95	6.95	5.43
UO-31	8	8	8	8	8	8	8	8	8	8	7.35	5.99		8	7.78	7.86	7.51	7.95	8	8	7.28	7	7.43	7.9	6.49	8	7.76	6.84	6.2	7.92	7.24	7.82	8	6.91	7.57	6.27	6.3	7.02	7.5	6.72	7.29	6.35	7.04	6.29	7	6.04	7.04	7.14	6.99
LEGEND OF COLOURS
	STRUCTURES WITH MORE THAN 40 GI50 VALUES EQUAL TO 8 (MOST ACTIVE MOLECULES)
	STRUCTURES WITH ALMOST ALL VALUES IN THE RANGE 4<GI50<8
	STRUCTURE LESS ACTIVE (ALMOST ALL VALUES EQUAL OR CLOSE TO 4)
[truncated: 144 more columns]
