# Supplementary material for: Antiproliferative Activity Predictor: A New Reliable In Silico Tool for Drug Response Prediction against NCI60 Panel
Source: Int J Mol Sci. 2022 Nov 19;23(22):14374. doi: 10.3390/ijms232214374 (PMC9694168; doi:10.3390/ijms232214374)
Supplement: Supplementary file 1 [file ijms-23-14374-s001.zip › S4.xlsx]

## Sheet: RUN 1
	754311	696128	650395	650396	650393	650394	618487	45383	83950	709237	673792	648789	638486	727209	24818	639828	673790	634724	642321	734237	335794	376265	676181	673596	131547	662565	603071	673791	376266	141537	645017	698932	733882	335791	349644	374998	335789	126765	618862	613729	641484	33410	637578	354671	610458	600032	668301	668300	176323
BT-549	7.95	7.55	6.75	7.55	5.55	6.85	7.95	7.95	7.95	7.95	4	7.95	7.95	7.55	7.55	7.95	5.65	7.55	7.95	4.95	4.35	7.95	4.45	7.85	7.95	7.95	7.55	4.75	4	7.95	7.95	7.55	7.95	5.25	7.95	6.25	5.25	7.95	7.55	7.55	7.95	8	5.55	5.65	7.95	7.55	4.35	4.45	4.75
HS-578T	7.75	6.85	5.65	6.95	5.45	5.65	5.65	5.15	5.15	5.65	5.95	5.15	5.65	6.25	6.95	5.65	5.65	4.45	5.55	6.65	4.55	4.75	4.95	6.65	5.75	5.65	4	5.65	4	4	7.45	8	4	5.55	5.65	4.45	6.65	5.65	6.95	5.85	5.65	8	5.05	5.65	6.65	6.25	4.35	4.95	5.65
MCF7	6.75	7.85	6.75	6.75	6.35	6.75	6.75	7.25	7.25	6.75	6.75	6.75	6.75	6.75	6.75	6.75	6.75	6.75	6.75	6.35	4.45	4.75	6.75	6.75	4.75	6.75	7.85	5.75	4	4	7.85	7.85	6.75	5.35	6.75	4.45	7.05	4.75	6.75	6.75	6.75	7.85	5.35	5.45	6.75	6.75	4.75	4.35	6.75
MDA-MB-231-ATCC	7.95	7.95	7.95	6.25	5.25	6.25	5.75	7.95	7.95	6.25	6.25	6.25	6.15	6.55	7.45	4	4.85	6.25	6.45	5.15	5.75	4.75	5.15	6.25	5.75	7.95	4	5.75	4	4	7.95	7.95	6.55	4.35	5.75	4	4.35	6.75	7.15	6.15	6.15	6.25	6.25	5.65	6.25	6.15	5.95	4.75	6.25
T-47D	7.85	7.85	6.25	6.25	5.35	6.25	6.65	7.85	7.85	6.25	6.25	6.25	5.75	6.25	7.85	4.05	5.75	7.85	6.05	5.95	5.75	4.65	4	7.85	4.85	7.85	7.85	6.75	4	7.85	7.85	7.85	6.85	5.75	7.85	5.75	6.85	4.85	7.85	4.05	5.65	6.25	5.55	5.75	6.15	4.05	4.65	4.65	7.85
SF-268	6.55	8	5.75	8	5.75	7.95	5.75	6.55	6.55	6.55	5.95	8	5.65	7.95	6.55	5.65	5.75	7.95	4.95	4	5.75	5.75	4	6.55	5.75	7.95	7.95	5.75	4	5.75	7.95	8	5.75	5.75	5.75	4	7.95	4.95	6.55	5.35	5.45	8	5.35	4.95	6.55	7.95	5.75	4.95	4.95
SF-295	7.85	7.85	5.25	7.85	5.25	5.25	5.25	5.25	5.25	5.25	6.05	5.25	6.15	7.85	7.85	6.15	5.05	5.25	5.25	4.05	4.75	4.75	4.75	5.25	5.25	6.05	7.95	5.05	4	5.25	7.85	7.85	5.25	4.75	5.25	4.75	5.25	5.25	7.85	5.25	5.25	7.85	5.25	4.75	5.25	7.85	4.75	5.05	5.25
SF-539	6.05	7.85	5.95	7.85	6.05	6.55	5.25	6.05	6.05	6.05	6.35	8	6.05	7.85	7.85	6.05	5.15	6.05	5.25	5.55	5.25	5.25	5.15	6.05	5.85	5.55	6.05	6.05	4	5.25	5.25	7.85	5.25	5.25	5.55	5.25	6.05	6.05	7.85	5.25	6.05	8	5.25	5.25	5.25	5.25	5.65	5.25	5.25
SNB-19	6.55	8	5.75	8	5.85	6.05	5.85	5.25	5.25	5.85	4	5.85	6.75	5.85	8	4	4.75	5.25	7.85	4	5.75	4.75	4.05	5.75	5.75	6.75	7.85	4.95	4	4	7.85	8	5.85	5.75	5.85	5.75	4.15	5.85	8	6.05	5.75	8	4.95	4.75	5.65	6.05	5.75	4.65	7.85
SNB-75	8	8	8	8	4.95	8	8	5.95	5.95	5.95	4	8	5.95	8	8	4	4.85	6.65	5.95	4.45	4.95	4.85	4	7.85	5.95	4.15	4	5.95	4	8	8	8	5.95	4.95	8	4.85	4.15	8	8	6.75	5.35	8	5.95	4.95	6.65	8	4.95	4.15	7.85
U251	6.15	8	5.65	5.45	5.45	6.85	5.75	5.45	5.45	5.85	5.15	5.45	5.55	6.65	6.55	6.15	5.15	5.45	5.45	4	4.95	4.75	4	5.65	5.75	4.75	7.95	5.85	4	6.15	6.85	5.45	5.45	5.15	5.85	4.95	5.15	6.15	6.55	5.45	5.45	8	5.45	6.15	5.45	6.15	5.45	4.75	5.45
COLO-205	6.15	7.85	6.55	6.65	6.55	6.55	5.85	6.15	6.15	6.15	5.95	5.55	7.35	7.35	6.55	7.35	5.95	6.55	7.85	4	5.75	5.55	5.65	5.95	5.75	7.35	7.35	5.95	4	7.85	7.35	7.85	7.35	7.85	5.75	4	7.85	5.55	7.85	7.35	5.95	8	5.15	6.15	5.05	7.35	6.15	6.15	5.95
HCC-2998	7.85	7.85	6.65	8	6.15	8	5.45	5.45	5.45	5.85	5.35	8	7.85	7.85	7.85	5.45	5.85	6.85	7.85	5.35	4.75	4.95	4	5.45	5.45	7.85	7.95	5.85	4	7.85	7.85	7.85	5.45	5.45	5.75	5.35	5.45	5.45	7.85	7.85	5.45	8	5.85	5.25	5.45	7.85	4.65	4.65	5.45
HCT-15	6.55	7.95	6.55	6.55	5.95	6.55	5.75	6.55	6.55	6.55	5.95	6.55	6.55	6.55	6.55	5.95	4.75	6.55	6.55	6.55	4.85	4.75	5.65	6.55	5.75	7.05	6.75	5.75	4	6.55	7.75	7.95	6.55	5.65	5.75	4.75	7.75	6.55	6.55	7.75	6.55	7.95	5.95	4.75	6.55	6.55	5.95	4.75	6.75
HCT-116	6.15	6.05	6.45	6.25	5.95	6.25	6.55	6.95	6.95	6.55	6.25	6.25	6.05	6.25	6.95	6.95	5.95	5.45	6.05	5.95	6.95	4.85	4	6.95	5.95	6.95	6.95	5.95	4	6.95	6.95	6.15	7.05	5.65	6.95	6.95	6.95	6.95	6.95	5.95	5.95	6.25	5.45	6.95	6.95	6.05	4.85	4.85	5.45
HT29	6.95	6.55	6.45	6.55	6.55	6.45	6.55	6.95	6.95	6.95	5.95	6.45	7.85	6.45	6.95	6.05	5.75	7.95	6.95	6.05	5.55	5.85	4.55	6.15	5.75	7.85	6.95	5.75	4	6.55	7.85	6.95	5.95	4.85	6.55	6.95	6.95	6.95	6.95	7.85	6.55	6.55	6.95	6.55	6.95	7.85	4.55	4.55	5.55
KM12	7.95	7.95	6.05	5.85	5.45	6.05	6.05	7.95	7.95	6.05	4	8	6.05	7.95	7.95	6.05	5.85	5.45	5.45	4	4.75	4.95	4	6.05	5.75	6.05	6.65	4.75	4	7.95	6.05	7.95	6.05	4.95	7.95	4	4.25	4.85	7.95	6.25	6.05	7.95	5.45	6.05	7.95	7.95	4.95	5.15	5.45
SW-620	5.95	7.95	7.95	7.95	6.55	6.35	5.75	7.35	7.35	5.45	6.15	5.95	7.35	7.35	7.35	5.45	5.75	7.35	7.35	5.95	5.75	5.75	4.85	6.75	5.75	6.65	7.35	5.75	4	5.45	7.35	7.95	7.35	5.75	5.75	5.75	5.75	5.45	7.35	6.15	6.15	8	5.15	5.75	7.35	6.35	4.85	4.65	5.75
CCRF-CEM	7.95	7.95	8	8	6.35	7.95	6.65	7.95	7.95	5.65	6.95	8	7.05	7.05	7.95	7.05	5.75	7.95	5.65	6.35	5.15	5.65	6.15	7.95	5.95	7.95	7.95	7.95	4	6.25	6.95	7.95	6.25	4.95	6.05	8	5.15	7.95	7.95	7.05	5.75	8	5.65	7.95	5.65	7.95	5.15	5.15	7.95
HL-60TB	6.25	7.75	6.35	7.75	5.45	6.25	5.85	5.65	5.65	5.95	6.65	5.65	7.95	7.55	7.95	6.25	5.95	5.95	5.65	5.65	5.75	5.75	4	5.95	5.85	7.95	7.75	5.95	4.25	5.65	6.25	7.75	5.65	5.65	6.25	5.75	7.95	6.25	7.95	6.95	7.95	5.65	6.25	6.25	5.65	6.95	4.65	6.25	5.65
K-562	6.35	7.95	6.85	6.35	6.35	6.55	6.05	7.65	7.65	5.25	6.55	7.65	6.85	6.85	7.65	4	5.15	7.95	7.65	6.15	5.25	4.95	6.25	7.95	5.75	6.85	7.95	5.75	4	6.15	6.95	7.95	7.95	4.95	5.75	5.55	7.95	7.65	7.95	6.45	6.35	7.65	5.35	7.95	7.95	6.35	4.75	4.75	7.95
MOLT-4	6.95	7.85	7.35	7.85	7.85	7.85	5.75	6.95	6.95	6.55	7.85	7.35	7.85	7.85	7.85	6.95	7.85	6.95	7.85	6.95	5.65	7.85	4	7.85	5.75	7.85	7.85	7.85	4	7.85	7.85	7.85	6.95	5.65	5.65	5.65	6.95	5.65	7.85	7.85	7.85	7.85	6.15	7.85	7.85	7.85	7.85	7.85	5.65
RPMI-8226	6.85	7.45	6.25	7.45	6.25	6.25	6.25	6.05	6.05	6.85	6.85	6.25	6.85	6.25	7.35	6.85	6.85	6.85	6.85	4.65	5.65	6.05	6.05	6.05	5.75	6.85	6.85	6.25	6.05	6.05	7.25	7.45	7.95	4.75	6.25	6.05	8	6.85	6.85	6.85	6.85	6.25	6.05	6.05	6.85	6.85	6.05	6.05	6.05
SR	7.35	7.95	6.65	7.35	6.65	8	5.95	6.35	6.35	6.65	7.25	7.35	6.15	7.75	7.35	6.65	5.75	7.75	7.35	4.65	5.75	5.75	4.55	8	5.95	7.75	6.65	5.75	4	4.65	7.95	7.95	7.95	5.75	6.65	7.75	7.15	6.65	7.35	6.25	6.65	7.35	6.45	7.75	7.15	7.35	7.75	4.45	7.15
LOX-IMVI	6.85	6.25	6.25	6.25	7.15	7.15	5.75	7.25	7.25	6.25	6.45	6.25	7.15	7.15	7.75	7.15	4.85	5.65	5.65	5.65	4.85	4.85	4.95	5.65	5.75	7.15	7.75	4.95	4.25	6.65	7.75	6.25	7.75	4.05	6.85	5.65	7.75	6.85	7.75	7.15	7.15	6.25	5.65	7.15	5.65	7.15	4.75	4.95	5.65
M14	6.95	7.75	7.75	7.75	5.25	7.75	5.75	6.95	6.95	6.95	5.95	5.85	6.75	7.75	7.75	6.75	5.95	6.75	6.95	4	4.75	4.85	4.85	7.75	5.85	6.75	7.75	5.75	4	5.45	7.75	7.75	7.75	5.45	5.75	4	5.45	4.65	7.75	7.35	5.45	7.75	5.45	5.45	6.75	7.35	5.45	4.75	6.75
MALME-3M	7.85	7.85	6.25	6.25	6.35	6.25	6.25	7.85	7.85	6.25	7.85	6.25	7.25	5.95	7.85	5.95	5.65	7.85	7.85	7.25	4.95	4.85	5.75	6.25	5.65	7.25	5.95	5.65	4	7.85	7.85	7.85	5.95	5.65	6.25	4	5.65	6.25	7.85	7.25	5.95	7.85	5.65	4.75	7.85	5.95	5.65	4.65	4.75
MDA-MB-435	7.95	8	6.35	6.25	5.55	6.35	5.75	6.25	6.25	5.35	4	5.65	6.95	6.25	7.95	6.25	4.85	6.25	7.05	4.35	4.85	5.65	5.05	6.05	5.85	4.05	4	5.35	4.25	7.95	6.25	8	6.25	4.85	6.25	4.85	5.85	5.35	7.05	6.95	5.95	6.35	5.05	6.25	6.25	6.95	5.25	4.75	5.65
SK-MEL-2	7.75	8	6.25	7.75	6.15	6.15	5.65	5.65	5.65	6.25	4	6.15	6.15	6.15	6.15	5.65	4.75	6.15	5.65	4	5.65	4.65	5.45	6.65	5.65	6.05	6.95	5.65	4	7.75	5.65	8	5.65	5.65	6.25	5.45	5.65	5.55	7.75	5.65	5.65	8	4.75	5.65	5.65	7.75	5.65	4.75	4.85
SK-MEL-5	5.25	8	5.55	6.35	5.35	6.05	6.35	6.05	6.05	5.65	4	8	6.05	6.15	6.05	6.05	6.05	6.05	6.05	4.25	4.75	5.05	4	6.05	5.75	4.35	7.75	5.65	4	6.05	7.75	8	6.05	5.25	6.05	4.75	5.25	6.05	7.75	6.05	6.05	8	5.25	4.75	5.25	6.05	5.25	5.25	6.05
SK-MEL-28	7.95	5.85	8	5.15	5.85	5.85	5.85	7.95	7.95	5.15	5.95	5.85	5.45	5.85	5.15	5.15	5.85	5.85	5.15	5.15	4.75	5.15	4.35	5.15	5.85	5.15	6.55	5.85	4	5.15	5.15	5.85	5.15	5.15	5.85	5.15	5.95	7.95	6.55	5.15	5.85	8	5.05	5.65	5.15	5.15	5.15	4.45	5.15
UACC-62	7.75	7.75	6.25	7.75	5.35	7.75	5.75	6.15	6.15	5.75	5.85	6.25	4.35	6.15	7.75	5.05	5.75	5.65	6.15	4.35	4.75	4.75	4	5.05	5.75	5.05	7.95	5.75	4	4.05	7.75	7.75	5.05	5.05	5.65	4.75	5.05	5.05	7.75	6.15	4.15	8	5.05	4.75	5.05	6.15	4.15	4.05	5.05
UACC-257	6.15	5.95	6.25	5.95	5.45	6.05	5.65	6.15	6.15	6.15	6.15	6.15	6.15	6.15	6.05	6.15	5.65	6.55	6.15	5.85	4.85	4.95	6.05	6.15	5.65	6.15	7.25	6.15	4	6.15	6.15	6.15	6.15	4.95	6.15	4.85	7.85	6.15	6.05	6.15	6.15	6.15	5.15	5.55	6.15	6.15	7.85	4.25	7.25
A549-ATCC	5.35	8	5.75	8	5.55	6.55	5.75	5.35	5.35	5.85	4	8	6.05	6.05	7.85	4	5.75	5.75	5.45	5.85	4.75	4.75	4	5.75	5.75	7.85	7.95	5.75	4	5.85	7.85	8	6.65	4.25	5.75	4.75	6.05	4.75	8	6.95	6.05	8	5.35	4.75	5.35	6.95	4.25	4.25	4.65
EKVX	6.95	8	5.95	5.55	5.55	5.75	5.75	5.55	5.55	5.65	5.95	8	5.65	5.85	6.35	5.55	5.75	5.55	5.55	5.75	6.95	4.75	4.75	5.55	5.85	5.65	5.55	5.75	4	4	5.55	8	5.55	5.55	5.75	4	6.95	5.55	5.95	5.55	5.35	5.85	5.55	6.95	5.55	5.55	4.65	4.65	5.55
HOP-62	7.95	7.95	6.25	6.35	5.65	6.35	5.75	7.95	7.95	6.25	4	6.25	5.05	6.15	6.75	7.95	5.75	7.95	4.95	4	4.65	4.75	4	7.95	5.75	4.75	7.95	5.65	4	7.95	7.95	7.95	4.95	4.95	7.95	4	4.95	7.95	6.75	6.35	5.65	8	5.35	5.95	7.95	6.35	4.95	4.35	7.95
HOP-92	7.45	7.45	6.45	5.55	5.25	6.35	5.65	7.45	7.45	7.85	4	8	7.45	7.45	7.45	7.45	5.55	7.45	7.45	4.45	5.65	5.25	4.45	7.85	5.65	4.15	7.45	7.45	4	7.45	7.85	7.85	7.45	4.05	7.45	4	5.25	7.45	7.45	7.85	5.95	8	5.55	7.65	7.45	7.85	4.05	4.05	7.45
NCI-H23	7.85	7.85	5.95	5.95	5.95	7.85	5.95	5.45	5.45	5.95	5.65	5.95	5.95	6.25	7.85	5.95	5.95	6.95	7.85	5.85	5.45	5.25	4	5.45	5.45	6.35	6.95	7.85	4	7.85	7.85	7.85	5.95	5.25	7.85	4	5.25	5.45	7.85	6.55	5.95	7.85	5.45	5.45	5.95	6.55	5.45	5.45	5.45
NCI-H226	7.85	7.85	5.15	5.15	5.55	5.15	5.15	5.15	5.15	5.15	5.95	5.15	6.45	6.45	6.45	6.45	4.75	5.15	5.15	6.45	5.15	4.75	6.45	5.15	5.15	6.45	6.45	5.15	4	5.15	5.15	7.85	5.15	5.15	5.15	6.45	6.45	5.15	6.45	6.45	6.45	5.15	5.55	6.45	5.15	6.45	5.15	5.15	5.15
NCI-H322M	7.95	7.95	5.65	5.15	5.65	5.95	7.95	6.05	6.05	7.95	5.05	8	5.35	6.05	8	5.65	4.75	5.95	4.95	4	4.95	4.75	4.65	5.95	7.95	5.05	5.05	5.05	4	4	6.05	7.95	5.05	4.95	5.05	4	6.05	5.05	6.35	7.15	5.05	8	4.95	4.75	5.05	7.15	4.95	4.95	5.05
NCI-H460	6.35	8	5.25	8	5.05	5.75	5.85	5.45	5.45	5.45	6.15	8	6.95	7.65	6.25	4	5.05	5.05	5.45	6.95	4.75	4.75	4	5.05	5.85	4.75	6.95	4.75	4	4.95	5.45	8	5.45	4.75	5.25	4	5.45	5.55	6.65	5.45	5.45	8	5.45	4.75	5.45	5.45	4.45	4.75	5.45
NCI-H522	6.75	7.85	7.75	7.75	6.45	6.45	5.85	5.55	5.55	5.55	6.25	6.75	6.25	7.65	7.85	6.25	5.95	6.35	6.25	6.25	5.65	4.75	4	7.75	4.95	5.85	7.75	4.75	4	5.85	7.75	7.85	7.75	5.65	5.85	4.75	6.75	6.85	7.35	6.25	5.85	8	5.55	6.75	7.75	7.75	5.55	5.05	7.65
IGROV1	6.05	7.85	6.25	5.25	5.25	6.05	5.25	5.25	5.25	5.25	4	8	6.25	6.75	7.85	6.75	5.95	6.15	6.75	4.15	4.75	4.75	4	6.75	5.25	6.75	6.65	5.75	4	4	6.75	7.85	6.75	5.25	5.75	5.25	5.65	5.25	6.75	5.25	5.25	5.25	5.25	4.75	5.25	5.25	5.25	4.65	5.25
NCI-ADR-RES	6.15	6.85	6.85	6.85	6.85	6.85	6.75	6.15	6.15	6.15	6.15	5.55	6.85	6.85	6.85	5.05	6.85	6.85	6.85	6.45	4	4.75	6.45	6.85	4.85	4.55	7.95	6.85	4	4	6.85	6.85	6.85	4.75	6.15	4	6.85	6.15	6.85	6.85	6.45	5.55	5.85	4.75	6.85	6.85	5.55	4.75	4.85
OVCAR-3	6.05	7.85	6.05	6.05	6.05	6.05	5.75	5.55	5.55	5.55	6.05	6.65	6.85	6.05	6.85	5.55	6.05	5.55	5.55	5.85	4.75	4.75	5.85	5.55	4.75	5.55	5.95	5.85	4	6.05	6.85	7.85	6.85	5.55	5.55	6.05	5.85	6.35	6.85	6.85	6.05	6.05	5.35	6.85	5.55	6.85	5.55	4.75	5.85
OVCAR-4	7.85	7.45	6.25	5.25	5.95	6.25	5.95	7.75	7.75	5.05	5.95	5.95	7.45	6.25	7.45	5.65	5.95	6.55	6.65	5.75	5.35	5.05	5.75	5.65	5.95	7.45	6.65	5.95	4	7.45	5.95	7.45	6.65	5.65	7.45	5.75	7.45	7.45	7.45	7.45	6.65	5.95	5.25	4.75	5.05	7.45	5.05	4.75	5.75
OVCAR-5	8	7.95	6.15	8	5.85	6.35	5.65	7.85	7.85	5.75	5.65	6.35	5.85	6.45	6.25	4	5.75	5.75	5.15	5.85	4.75	4.75	4.85	6.15	7.85	4.75	6.15	5.75	4	4	7.85	7.95	5.85	5.15	6.15	4.75	5.15	6.15	6.55	5.85	5.85	6.55	5.85	5.85	7.85	6.75	5.75	4.75	5.15
OVCAR-8	5.95	6.55	6.35	5.25	5.05	6.35	5.45	5.45	5.45	5.95	5.65	8	6.25	5.95	6.55	5.95	5.45	5.65	5.95	6.25	4.65	4.85	5.65	7.85	5.75	5.45	7.85	5.75	4	6.55	5.95	6.55	5.95	5.45	6.55	6.25	5.45	6.55	6.55	6.25	5.95	8	4.85	5.95	6.55	6.25	4.65	4.85	7.85
SK-OV-3	7.75	7.75	5.85	5.25	5.45	5.85	4.85	7.75	7.75	5.95	7.75	8	4.85	7.75	6.55	7.75	4.75	4.85	4.85	4	4.75	4.75	4.35	4.85	5.75	7.75	7.95	4.75	4	4	7.75	7.75	4.85	4.85	4.75	4	7.75	4.85	7.75	5.25	5.45	7.75	4.85	4	4.85	7.75	4.15	4.65	4.85
SN12C	7.85	7.85	6.15	6.15	6.15	6.35	4.95	7.85	7.85	6.15	6.75	8	6.15	6.15	6.35	6.15	5.95	4.95	5.35	6.55	4.75	5.35	5.95	6.55	4.95	7.85	7.85	5.75	4	4	7.85	7.85	5.95	5.05	6.55	4	6.95	6.35	7.45	6.25	6.25	7.85	5.45	4.65	6.55	6.15	4.95	4.75	6.15
DU-145	7.95	8	5.65	5.65	5.55	6.45	5.55	7.95	7.95	5.55	6.95	5.55	6.95	5.65	6.95	7.95	6.95	6.95	6.95	5.15	4.75	4.75	4.25	6.95	5.65	6.95	7.95	5.65	4.85	7.95	7.95	8	6.05	5.65	5.55	5.65	6.95	4.75	7.65	5.65	5.65	8	5.65	5.65	7.95	6.95	5.85	4.75	6.95
PC-3	7.65	7.15	5.85	5.65	5.85	6.45	5.75	5.65	5.65	6.15	6.15	5.65	7.75	7.25	6.95	6.75	4.85	6.75	7.75	4.25	4.85	5.65	4	5.65	5.85	6.75	7.15	4.85	4.25	4.15	7.75	7.15	6.75	4.25	5.75	4.15	7.75	5.65	6.75	7.75	5.65	6.35	4.85	4.85	6.35	7.75	7.75	7.75	6.75
786-0	7.75	7.75	6.35	6.95	6.05	6.95	6.35	6.35	6.35	6.35	4	6.35	6.75	6.95	7.75	5.95	5.85	5.25	6.35	4	4.45	4.75	5.25	5.25	5.85	6.35	6.95	5.85	4	7.75	7.75	7.75	6.35	5.25	5.95	4	6.75	4.65	7.75	6.95	6.75	7.75	5.25	6.75	5.95	6.95	5.95	4.65	5.25
A498	7.85	7.65	6.05	7.65	5.75	7.65	5.75	7.65	7.65	5.95	6.05	8	6.05	6.05	7.65	4	5.75	5.15	7.65	4.45	4.75	4.75	4.35	5.15	5.75	7.85	7.65	5.75	4	7.85	7.85	7.65	6.05	4.85	6.05	4	4.85	4.85	7.65	6.05	6.05	7.65	5.15	4.05	6.05	6.05	4.85	4.15	4.85
ACHN	6.45	7.75	6.85	6.85	6.85	7.75	5.95	6.45	6.45	6.45	6.85	6.45	7.75	7.75	6.85	6.85	5.75	6.85	6.85	6.45	4.95	4.95	4	6.85	4.95	6.85	6.85	5.75	4	6.35	7.75	7.75	5.65	4.95	5.55	6.05	6.45	6.25	6.85	6.25	4.95	6.45	6.45	6.45	6.85	6.25	4.05	4.05	5.65
CAKI-1	6.55	8	6.25	6.25	4.75	7.05	4.95	6.75	6.75	6.05	6.85	6.05	5.55	7.65	6.85	6.05	4.75	6.05	6.05	6.75	4.75	4.95	6.05	6.05	4.95	6.05	6.75	4.95	4	5.95	7.75	7.45	6.05	4.95	6.05	4	6.85	4.95	6.95	7.45	5.95	4.95	5.35	5.95	6.05	6.65	4.95	4.75	6.05
RXF-393	7.85	7.85	5.55	8	5.45	7.45	6.35	5.85	5.85	5.65	6.75	8	7.15	7.55	6.55	6.45	5.85	5.35	6.05	5.65	4.75	5.15	4	5.65	5.85	5.65	4	5.65	4	7.85	7.85	7.85	6.35	5.85	6.55	5.65	7.15	5.35	7.45	7.45	7.15	8	5.15	5.85	5.35	7.85	5.35	4.75	5.35
TK-10	7.75	8	5.65	8	5.95	5.95	5.75	5.45	5.45	5.95	6.55	5.45	6.15	5.95	5.95	5.95	5.45	6.15	5.95	5.15	5.45	5.45	5.55	6.15	5.75	5.95	6.15	5.45	4	7.75	6.55	8	5.95	5.55	5.65	4	5.55	5.95	5.95	5.35	5.95	5.45	5.45	5.95	5.25	5.95	5.25	4.75	6.15
UO-31	6.95	8	5.95	8	5.95	5.95	5.75	6.35	6.35	6.15	6.15	6.35	6.15	5.95	7.75	4	5.95	6.35	5.55	4.55	4.75	4.75	4	5.95	5.75	4.05	6.15	4.75	4	5.95	7.75	8	6.85	6.95	5.95	5.75	6.95	5.95	7.15	7.15	5.95	5.95	4.75	4.75	4.95	5.95	4.95	4.55	5.95
[truncated: 144 more columns]

## Sheet: RUN 2
	754311	696128	650395	650396	650393	650394	618487	45383	83950	709237	673792	648789	638486	727209	24818	639828	673790	634724	642321	734237	335794	376265	676181	673596	131547	662565	603071	673791	376266	141537	645017	698932	733882	335791	349644	374998	335789	126765	618862	613729	641484	33410	637578	354671	610458	600032	668301	668300	176323
BT-549	7.95	7.95	7.95	7.95	5.45	7.95	7.95	7.95	7.95	6.75	5.65	7.95	7.95	7.55	7.55	7.95	4.75	6.75	7.55	4.55	4.75	7.95	4.35	7.95	7.95	7.95	7.15	4.75	4	7.75	7.95	7.95	7.95	6.25	7.95	6.25	5.55	7.95	7.55	7.55	7.95	8	5.45	4.35	7.95	7.55	4.35	4.35	6.75
HS-578T	4	8	5.65	5.85	5.65	5.65	5.65	5.65	5.65	5.85	5.95	5.65	5.65	6.95	5.85	4	5.65	5.65	4	4	4.75	4.75	4	5.65	4	5.65	5.15	4.75	4	4	7.45	8	5.85	5.55	5.65	4.75	5.65	4	7.45	5.85	4	8	5.05	6.65	4	5.85	5.65	5.65	5.65
MCF7	6.75	6.75	6.75	6.75	6.75	6.75	6.75	6.75	6.75	6.75	6.75	6.75	6.75	6.75	6.75	6.75	6.75	6.75	6.75	4.45	7.05	4.75	4	6.75	6.75	6.75	6.75	6.75	4	6.75	6.75	6.75	7.25	4.75	5.05	7.05	5.35	6.75	6.75	6.75	6.75	6.75	5.35	6.05	6.75	6.75	4.75	4.75	6.75
MDA-MB-231-ATCC	6.25	7.95	7.95	7.95	5.65	7.95	5.75	6.25	6.25	5.95	5.55	5.55	5.55	6.25	7.95	5.95	5.15	5.95	7.95	4.05	5.75	5.65	4	6.25	4	6.45	6.25	5.75	4	4	7.95	7.95	5.65	5.65	6.25	5.05	5.65	6.75	6.85	6.15	6.15	7.85	5.55	5.05	6.75	6.15	5.95	4.35	6.25
T-47D	6.85	7.85	7.85	5.75	6.05	7.85	5.95	6.15	6.15	6.85	6.55	6.25	5.75	7.85	7.85	7.85	4.85	7.85	7.85	5.95	5.75	4.85	4	7.85	4	4.05	7.85	4.85	4	7.85	7.85	7.85	7.85	4.65	7.85	4.85	4.85	7.85	7.85	4	6.05	6.25	4	5.75	7.85	4	4.65	4.05	7.85
SF-268	7.05	8	7.95	5.75	5.75	7.95	5.75	6.55	6.55	6.55	5.75	5.75	7.95	7.95	7.95	6.55	5.75	5.75	7.95	4	5.75	5.75	4	6.55	5.75	7.95	6.55	5.75	4.95	7.95	7.95	8	7.95	5.75	4.95	4	7.95	5.45	7.95	7.95	5.75	8	4.95	4.95	6.55	7.95	4.95	4.95	7.95
SF-295	4	7.85	7.85	7.85	5.25	5.25	6.05	5.25	5.25	5.25	6.05	4.75	6.15	7.85	7.85	6.15	4.85	5.25	7.85	4	5.25	5.25	4	5.25	4.75	5.25	5.25	4.85	4	5.25	7.85	7.85	5.25	5.25	5.25	5.25	5.25	5.25	7.85	5.25	5.25	8	5.65	5.25	5.25	5.25	5.25	5.25	5.25
SF-539	5.25	7.85	7.85	7.85	6.05	7.85	5.85	6.05	6.05	6.05	6.05	6.05	6.05	7.85	7.85	5.25	5.15	5.25	7.85	4	6.05	5.75	4	7.85	5.25	5.55	5.25	5.85	5.25	5.25	7.85	7.85	5.25	6.05	5.25	5.25	6.05	5.25	7.85	5.25	6.05	5.25	5.25	5.55	5.25	5.25	6.05	5.25	7.85
SNB-19	5.25	8	8	8	5.75	5.85	5.85	5.25	5.25	5.85	4.75	4.55	4.95	5.75	8	5.25	4.75	5.85	5.25	4	5.75	4.95	4	7.85	5.75	6.75	7.85	5.75	4.75	4	7.85	8	5.85	4.95	5.85	4.75	6.25	4.75	8	5.35	5.25	8	4.95	4.75	7.85	6.75	5.75	4.65	7.85
SNB-75	7.55	8	5.95	5.95	4.95	5.95	6.15	8	8	4.95	5.45	5.95	5.95	8	8	4	4.85	5.95	4.95	4	4.85	4.85	4.15	7.85	5.95	5.95	7.85	5.05	4	4.95	8	8	4.95	5.25	5.95	4.75	5.45	5.95	8	8	5.95	8	4.95	5.95	5.95	8	4.95	4.15	7.85
U251	5.45	8	5.45	5.45	5.45	6.15	5.15	5.45	5.45	5.45	5.85	8	6.15	5.45	5.45	4	6.15	5.45	5.45	4	5.75	4.95	4	6.85	5.15	5.45	5.45	4.75	4	5.45	5.45	8	5.45	6.15	5.45	4	5.75	5.45	5.45	5.45	6.15	8	5.45	6.15	5.45	5.45	5.45	5.45	5.45
COLO-205	6.15	7.85	6.55	5.95	6.05	6.55	5.85	7.35	7.35	5.85	6.55	6.65	7.35	7.35	7.85	7.35	5.85	5.05	7.85	4	5.55	5.55	5.05	5.05	5.75	7.35	6.15	5.85	5.55	7.85	7.85	7.85	5.05	5.05	5.05	5.55	5.05	5.05	7.85	7.35	7.35	5.95	4.85	5.55	5.05	7.35	5.85	5.55	5.05
HCC-2998	5.45	7.95	6.65	5.45	5.45	5.45	6.45	5.45	5.45	6.15	6.65	8	6.85	7.85	8	5.45	5.45	5.45	7.85	4	5.65	7.85	4	5.45	5.25	4	5.45	5.85	4	7.85	7.85	7.95	5.45	7.85	5.45	4	5.45	5.45	7.85	7.85	5.45	8	5.35	6.85	5.45	7.85	5.45	5.45	5.45
HCT-15	5.75	6.55	6.55	6.55	6.55	6.55	5.75	6.55	6.55	6.55	6.55	5.55	6.55	6.55	6.55	6.55	6.55	5.95	6.55	4	5.65	4.85	6.55	5.75	5.75	7.05	5.75	5.75	4.75	4	6.55	6.55	6.55	7.75	4	4.75	7.75	6.55	6.55	6.55	6.55	6.55	4.75	7.75	6.55	6.55	7.75	7.75	5.95
HCT-116	6.85	6.85	6.55	6.25	5.95	5.95	6.55	6.95	6.95	6.85	5.95	5.95	6.95	6.95	5.45	6.05	5.95	6.85	6.05	6.95	5.65	4.85	4	6.85	5.95	6.95	5.95	5.95	6.95	6.15	6.95	6.85	6.95	6.25	6.15	6.95	6.05	6.95	6.95	7.05	6.95	5.95	5.45	6.95	6.95	7.05	5.65	7.05	6.85
HT29	6.55	6.55	6.55	5.55	6.55	6.55	5.65	6.55	6.55	6.55	6.55	6.55	6.55	7.85	6.45	6.55	5.65	6.95	6.95	6.05	6.95	4.95	4	6.95	5.55	6.55	6.55	5.65	6.95	6.55	7.85	6.95	6.55	6.95	6.55	6.95	6.95	6.55	7.85	6.95	6.55	6.55	6.95	6.05	6.95	7.85	5.65	6.95	5.55
KM12	7.95	7.95	7.95	7.95	5.85	7.95	6.05	7.95	7.95	7.95	5.85	8	6.05	7.95	7.95	6.05	5.85	5.45	7.95	4	5.85	5.85	4	7.95	5.75	6.05	6.65	4.75	4	7.95	5.85	7.95	7.95	4.85	7.95	5.85	4.25	7.95	7.95	6.05	5.45	7.95	5.35	6.35	7.95	6.05	4.15	5.15	6.65
SW-620	5.75	7.95	7.95	5.45	6.55	6.15	5.75	6.35	6.35	5.45	5.75	5.55	7.35	7.35	7.35	5.45	5.75	7.35	7.35	5.95	5.75	5.45	4	6.75	5.75	7.15	7.55	5.75	5.75	5.45	7.35	6.75	7.35	5.75	4	7.35	4.75	6.35	7.35	5.45	7.35	6.35	6.15	6.85	7.95	5.45	4.85	7.35	6.75
CCRF-CEM	6.65	7.95	7.05	7.05	6.65	7.95	6.05	5.65	5.65	7.05	6.65	6.65	7.95	7.05	7.95	7.95	5.75	7.95	5.65	7.95	5.65	6.15	4	7.05	5.75	7.95	7.95	5.75	4	5.95	5.65	7.95	5.65	5.65	5.95	6.15	6.15	6.95	7.95	7.95	5.65	7.95	5.65	7.95	7.05	7.95	5.65	4.85	7.95
HL-60TB	5.65	7.55	7.75	7.75	5.65	6.75	5.95	5.65	5.65	5.95	5.95	5.85	7.95	7.75	7.55	6.95	5.65	6.25	5.65	4	5.65	5.75	6.25	7.75	5.85	7.95	7.75	5.95	5.75	5.65	7.75	6.75	7.75	5.65	6.25	6.25	6.35	6.25	7.55	7.95	7.95	5.65	6.25	6.25	5.65	7.95	6.25	4.85	7.75
K-562	5.45	6.35	7.65	6.35	6.35	7.65	6.05	7.65	7.65	7.65	6.95	7.65	6.85	7.65	7.95	4	6.15	6.85	7.65	6.05	5.55	4.95	4	7.65	5.75	6.85	7.65	5.15	4.95	6.15	6.95	6.35	7.95	4.95	5.85	4	7.95	7.75	7.95	6.35	6.85	7.65	6.15	7.95	7.95	7.65	4.95	4.95	6.85
MOLT-4	6.95	7.85	7.85	7.85	6.95	6.95	6.75	6.95	6.95	6.95	6.45	5.65	6.95	7.85	7.85	6.95	7.85	6.95	7.85	7.15	7.85	7.85	4	6.95	5.75	6.95	6.95	6.95	4	7.85	7.85	7.85	7.85	7.85	5.65	6.05	6.95	6.95	7.85	7.85	7.85	8	5.85	6.95	7.85	7.85	7.85	7.85	7.85
RPMI-8226	5.05	6.85	6.85	6.25	6.85	6.25	6.25	6.05	6.05	6.85	6.25	6.25	6.85	6.25	7.55	6.85	6.85	6.85	5.65	4	5.65	6.85	6.85	6.85	5.65	6.85	6.85	6.85	6.05	5.65	6.85	6.85	6.85	6.05	5.65	6.05	5.65	6.85	7.95	6.85	6.85	6.25	6.05	6.05	6.85	6.85	6.05	6.05	6.85
SR	7.35	7.95	8	7.35	6.45	6.65	5.75	6.65	6.65	6.65	6.65	6.65	6.15	8	8	6.65	5.75	8	7.35	7.25	5.75	4.85	4	6.95	5.95	7.25	6.65	5.75	4.65	4.75	6.75	7.95	6.75	4.85	5.95	7.15	6.35	6.65	7.95	6.45	7.15	6.65	6.45	7.15	6.65	6.65	5.75	7.75	8
LOX-IMVI	5.65	7.15	7.15	7.15	6.65	7.15	5.85	6.25	6.25	6.85	6.45	7.15	7.15	7.15	7.15	5.65	7.75	7.15	5.65	4	5.65	5.65	4	5.65	4.95	7.15	7.75	4.85	4.75	5.65	7.75	7.15	7.75	7.75	5.65	5.65	7.75	6.65	7.75	7.15	7.45	7.15	5.65	7.75	5.65	7.15	6.45	4.15	7.15
M14	5.45	7.75	6.75	5.75	5.25	6.75	5.75	6.95	6.95	6.95	5.95	5.65	6.75	7.75	7.75	6.75	5.75	6.75	5.45	4	4.85	4.85	4	7.75	4.85	6.75	7.75	5.75	4	5.45	6.75	7.75	5.45	5.45	4	5.95	5.45	5.45	7.75	6.75	5.45	5.45	5.45	5.95	6.75	5.45	5.45	5.45	7.75
MALME-3M	7.85	7.85	7.85	7.85	6.35	7.85	5.65	7.85	7.85	7.85	5.65	8	7.25	7.85	7.85	5.65	4.65	5.65	7.85	4	4.75	4.85	4	7.85	5.65	7.25	6.35	7.85	4.75	7.85	7.85	7.85	7.85	4.85	7.85	7.25	5.75	4.75	7.85	7.25	7.25	7.85	5.25	6.25	7.85	4.75	4.05	4.65	7.85
MDA-MB-435	6.25	7.05	6.05	7.95	5.65	7.05	5.65	6.25	6.25	5.35	6.25	5.65	6.05	6.25	7.95	6.25	5.35	6.35	5.35	4.05	5.65	5.65	6.25	5.65	4	5.35	5.65	5.85	4.05	7.95	7.95	7.95	7.95	4.85	4	6.35	5.35	6.25	7.95	7.05	7.05	8	6.35	6.35	7.95	7.05	4.85	5.25	5.65
SK-MEL-2	5.55	7.75	7.75	7.75	6.15	6.25	6.25	5.65	5.65	5.65	6.65	8	6.15	7.75	7.75	5.65	6.15	5.65	5.65	4	4.85	4.85	4	5.65	4	6.15	6.65	5.65	5.05	7.75	5.65	7.75	5.65	5.65	7.75	5.65	5.65	6.25	7.75	6.15	6.15	8	5.05	5.65	5.65	6.15	5.65	5.65	5.65
SK-MEL-5	6.35	8	7.75	6.35	5.35	6.05	5.75	6.05	6.05	6.05	6.05	8	6.05	7.75	8	4	4.75	5.65	5.25	4.25	5.65	5.25	4	5.25	5.75	4.35	6.05	4.75	5.25	5.75	6.05	8	5.25	5.25	4	5.25	5.25	6.35	7.75	5.25	6.05	8	5.45	5.25	5.25	6.05	5.25	5.25	5.65
SK-MEL-28	5.15	7.95	5.15	5.15	5.15	5.15	5.85	7.95	7.95	7.95	5.95	5.85	5.15	5.85	8	5.15	4.85	5.15	5.15	5.55	5.15	5.15	5.15	5.85	5.85	5.15	5.85	5.85	5.15	5.15	5.15	7.95	5.15	5.15	7.95	5.15	5.15	7.95	5.15	5.15	5.15	5.85	5.15	5.15	5.15	5.15	5.15	5.15	5.15
UACC-62	5.05	7.75	7.75	7.75	7.75	7.75	5.75	6.15	6.15	5.75	5.75	5.75	6.15	7.75	7.75	5.05	5.75	5.05	7.75	4.05	4.95	4.85	4	7.75	4.75	5.05	5.05	7.75	6.55	7.75	7.75	7.75	7.75	5.05	5.05	6.55	5.05	5.05	7.75	5.25	4.05	8	5.55	5.25	5.05	4	4.75	5.45	6.25
UACC-257	6.15	8	6.15	6.15	5.45	6.15	5.55	6.15	6.15	6.15	6.15	6.15	6.15	6.15	6.15	5.45	5.45	6.15	6.15	4	4.95	6.15	4	6.15	5.65	6.15	6.15	5.65	4	6.15	6.15	6.15	6.15	7.85	6.15	6.15	5.95	6.15	6.25	6.15	6.15	6.15	5.35	6.15	6.15	6.15	7.85	4.25	6.15
A549-ATCC	5.35	8	7.85	5.75	5.75	7.85	5.85	5.35	5.35	5.05	6.55	8	6.05	7.85	7.85	4	4.75	5.35	7.85	4	5.35	4.75	4	5.75	5.75	6.85	5.35	5.75	4.75	4	7.85	8	6.05	6.05	5.85	6.05	6.05	6.55	7.85	6.05	6.05	8	5.35	6.05	6.05	6.05	6.05	6.05	6.05
EKVX	5.55	8	5.65	5.55	5.75	5.85	5.75	5.55	5.55	5.55	5.65	5.75	5.65	5.85	5.55	4	5.65	5.55	5.55	4.75	5.55	5.75	4	5.55	5.85	6.25	5.55	5.65	4	4	5.55	8	5.55	5.55	4	4	5.75	4.75	5.55	5.75	6.45	5.85	5.55	6.95	5.55	5.55	7.45	7.45	5.75
HOP-62	6.25	7.95	4.95	6.25	6.35	6.25	5.75	6.25	6.25	6.55	5.05	6.25	6.25	7.95	7.95	4	4.75	7.95	7.95	4.55	5.05	4.95	4	7.95	5.75	4.75	7.95	5.75	4	7.95	7.95	7.95	7.95	4.95	6.55	4.75	5.75	7.95	6.75	6.25	6.25	8	4.95	5.55	7.95	6.25	4.95	4.95	7.95
HOP-92	7.85	7.85	7.85	7.85	6.25	7.85	5.65	7.45	7.45	7.85	7.45	7.85	7.45	7.85	7.85	7.45	5.75	7.45	7.85	4	5.25	5.25	7.65	7.85	5.65	7.65	7.45	4.85	5.65	7.75	7.45	7.85	7.45	5.85	7.45	5.65	5.25	7.45	7.85	7.65	7.65	7.85	5.85	7.65	7.85	7.65	4.85	4.85	7.45
NCI-H23	5.45	7.85	7.85	7.85	5.45	7.85	5.15	5.95	5.95	7.85	5.95	5.95	5.95	6.25	7.85	5.95	5.95	5.15	5.45	4	5.25	5.45	4	7.85	5.45	6.35	6.95	7.85	4	7.85	5.95	7.85	5.45	5.45	7.85	5.25	5.45	5.95	7.85	5.45	5.45	7.85	5.45	6.35	5.95	5.45	5.45	5.45	5.15
NCI-H226	5.15	7.85	5.15	5.15	5.15	5.15	5.15	5.15	5.15	5.15	5.15	5.15	6.45	6.45	7.85	5.15	4.75	5.15	5.15	6.45	5.15	4.75	6.45	7.85	5.15	6.45	5.15	5.15	4	5.15	6.45	7.85	5.15	5.15	5.15	5.15	5.15	5.15	7.85	6.45	6.45	5.15	5.15	6.45	7.85	6.45	5.15	5.15	5.15
NCI-H322M	7.95	7.95	7.95	4.95	4.95	7.95	7.95	4.95	4.95	7.95	6.05	8	6.05	6.25	6.35	4.95	4.75	5.95	4.95	4	5.05	4.95	4	4.95	7.95	4	5.95	5.05	5.05	4.95	6.05	7.95	5.95	4.95	7.95	4	4.95	4.95	6.35	5.15	6.05	8	5.65	6.05	5.95	4.95	4.95	5.05	5.95
NCI-H460	6.35	8	5.25	5.45	5.45	5.25	6.25	6.25	6.25	5.45	6.65	6.25	6.95	8	7.55	4	5.45	5.45	5.45	6.95	5.85	5.85	4	8	5.85	4.05	7.95	5.75	4	5.85	5.45	8	5.45	5.45	5.25	4	5.45	4.75	7.55	5.45	5.45	8	5.45	5.65	5.45	5.45	5.85	5.65	5.45
NCI-H522	6.75	8	6.25	5.55	5.55	6.85	5.85	5.85	5.85	6.75	6.25	6.45	6.25	7.75	8	6.25	4.75	7.75	7.75	6.25	5.25	6.75	4	7.75	5.85	6.25	7.75	4.75	4.75	6.25	7.75	8	6.25	6.75	6.75	4.75	7.05	6.85	7.75	5.55	5.55	8	6.75	6.75	7.75	5.65	5.65	5.55	7.75
IGROV1	5.25	7.85	6.25	5.25	5.25	6.15	6.15	5.25	5.25	5.25	5.25	5.25	5.25	5.25	7.85	5.25	4.75	5.25	5.25	4	5.05	5.05	5.25	5.25	4	6.75	5.25	5.55	4	4	5.25	7.85	6.75	5.25	4	4	5.65	6.05	6.75	5.25	5.25	5.25	5.25	5.05	5.25	5.25	5.55	4.65	5.25
NCI-ADR-RES	4	6.85	6.85	6.85	6.15	6.15	5.85	5.55	5.55	6.15	6.85	5.65	6.45	6.85	6.85	4	6.85	6.85	6.85	4.45	6.85	5.55	6.45	6.85	4	4.35	6.85	4.75	4	4	6.85	6.85	6.85	5.35	4	6.85	5.35	4	6.85	7.25	6.45	6.15	6.45	6.85	6.85	6.85	4.45	4.45	6.85
OVCAR-3	5.85	6.05	6.05	5.85	6.05	6.05	6.65	5.55	5.55	6.05	6.85	5.85	6.85	6.85	6.85	5.85	4.85	5.85	5.55	5.65	4.75	4.75	4	6.05	5.55	6.85	6.05	4.75	4	6.05	6.85	6.05	6.85	5.55	6.05	6.05	5.85	5.55	6.85	6.85	6.85	5.85	5.55	6.85	6.05	6.85	5.55	5.55	6.05
OVCAR-4	7.85	8	7.45	5.05	5.95	5.95	5.75	7.85	7.85	7.85	7.45	5.95	7.45	5.95	7.45	4	5.95	5.25	6.65	4	5.25	5.05	4	6.65	5.95	7.45	6.65	5.65	4	7.45	7.85	7.85	6.65	5.65	7.45	6.45	5.05	7.45	7.45	7.45	7.45	5.95	5.25	6.45	5.75	7.45	5.65	5.65	5.25
OVCAR-5	7.85	8	6.15	6.45	5.65	6.25	5.65	7.85	7.85	7.85	5.75	6.55	5.85	6.45	7.85	4	4.75	5.85	5.15	6.15	4.95	4.75	5.15	7.85	4.75	6.15	6.75	4.75	4.75	7.85	7.85	8	7.85	5.15	7.85	5.85	5.15	7.85	6.15	5.85	5.85	6.55	4.85	5.85	7.85	6.15	5.15	4.75	5.85
OVCAR-8	6.75	8	6.25	6.25	6.25	5.45	5.65	5.95	5.95	5.95	6.25	8	6.25	6.25	6.55	4	6.25	5.95	5.25	4	5.95	5.55	4	7.85	5.75	5.45	7.85	5.75	4	6.55	6.25	6.55	5.25	5.45	4	5.55	5.45	6.55	6.25	6.25	6.25	5.25	5.05	5.95	5.25	6.25	5.45	5.45	7.85
SK-OV-3	4.85	7.75	7.75	7.75	4.85	7.75	4.75	4.85	4.85	5.95	4.85	4.85	4.85	7.75	7.75	7.75	4.75	7.75	7.75	4	4.75	4.75	4	7.75	4	4	7.75	4.75	4.75	4	7.75	7.75	7.75	4.85	4	4	4.75	4.85	7.75	5.45	4.85	4.85	4.85	4.75	7.75	4.85	4.85	4.85	7.75
SN12C	4.95	7.85	7.85	7.85	5.55	7.85	6.35	6.15	6.15	7.85	5.95	5.45	6.15	7.85	7.85	6.15	5.75	4.95	7.85	4	4.95	5.35	4	7.85	4.95	6.95	6.15	5.85	4	4.95	7.85	7.85	6.55	5.35	4.95	4	5.75	6.55	7.85	6.25	6.25	7.85	5.15	5.05	7.85	6.15	4.55	4.95	5.65
DU-145	6.05	8	6.95	5.65	5.55	6.95	6.05	5.65	5.65	6.05	6.95	5.65	6.95	6.95	6.95	7.95	4.95	6.95	6.95	5.65	4.85	4.85	6.95	6.95	6.05	6.95	7.95	6.95	4.85	7.95	7.95	6.95	7.95	7.95	4	4.85	6.95	6.95	6.95	5.65	5.65	8	5.65	6.95	7.95	5.65	4.95	4.85	5.05
PC-3	5.65	7.15	7.25	5.75	6.45	6.45	5.65	6.35	6.35	5.75	6.75	5.65	7.75	7.75	8	4	5.75	5.65	7.75	4	5.75	5.75	4	7.05	5.65	7.75	7.15	5.75	4.75	5.85	7.75	7.15	6.75	7.75	5.65	7.75	7.75	6.85	7.75	7.75	7.75	5.75	5.65	7.75	6.75	7.75	7.75	7.75	5.85
786-0	6.35	7.75	7.75	7.75	5.25	7.75	5.85	6.05	6.05	6.35	5.05	8	6.75	7.75	7.75	5.95	5.05	5.95	5.25	4	5.85	4.75	4	7.75	5.55	6.35	5.95	5.85	4.75	7.75	7.75	7.75	6.35	5.25	5.95	5.85	5.25	5.95	7.75	6.95	5.95	7.75	5.05	6.75	6.05	6.95	5.95	5.25	5.95
A498	4.85	8	6.05	6.05	4.85	6.05	4.65	6.05	6.05	5.95	5.75	8	6.05	7.65	7.65	4.85	5.75	5.15	7.85	4.05	4.85	4.85	4.05	7.85	4	6.05	6.05	5.45	4	4	7.85	8	4.85	4.85	6.05	6.05	4.85	4.85	7.85	6.05	6.05	7.65	5.15	4.85	4.85	6.05	5.75	4.15	6.05
ACHN	5.85	7.05	7.75	4.95	4.95	6.85	5.95	5.75	5.75	6.35	6.85	5.85	6.85	7.75	6.85	5.75	4.95	6.85	6.85	4	4.95	4.95	4	6.85	4.75	6.85	6.85	4.95	4.65	5.85	6.85	7.05	5.65	6.05	4.95	4	4.95	6.25	6.85	7.25	6.05	5.85	6.45	6.45	5.75	6.85	4.65	4.05	6.85
CAKI-1	6.55	8	6.85	6.25	6.85	6.85	5.75	6.05	6.05	6.85	6.65	5.55	6.05	7.65	6.25	6.05	4.75	6.05	6.05	6.05	4.95	4.95	5.95	6.05	4	6.05	6.05	4.95	4.75	4.95	6.05	8	6.05	4.95	4.95	6.05	6.85	6.05	6.85	7.65	6.05	7.65	6.05	6.85	4.95	7.45	6.85	6.85	4.95
RXF-393	5.25	7.85	7.85	7.85	5.35	7.85	5.65	5.85	5.85	5.65	6.45	5.65	7.15	7.85	8	6.45	5.65	5.65	7.85	4	5.65	5.85	4	5.65	5.65	5.65	7.45	5.85	5.35	7.85	7.85	7.85	7.85	5.85	5.35	5.35	5.85	6.45	7.85	6.65	6.65	8	5.25	5.85	5.35	6.45	5.35	5.35	7.45
TK-10	7.75	8	5.85	7.75	5.95	7.75	5.65	6.15	6.15	5.95	6.55	5.95	6.15	6.15	5.95	7.75	5.45	6.55	5.25	4	5.45	4.75	4	7.75	5.75	5.95	6.55	7.75	4.75	5.95	7.75	8	5.25	5.55	5.95	5.95	5.25	5.95	5.95	5.95	5.45	5.45	5.55	5.95	7.75	5.95	5.25	4.75	5.95
UO-31	5.95	8	5.95	5.95	4.95	5.95	5.95	5.75	5.75	5.95	6.35	5.95	6.15	6.35	5.95	4	5.95	5.75	6.95	4	4.75	4.85	4	7.75	5.75	7.15	5.75	5.95	4	4.75	7.75	8	4.95	6.95	4	4.75	6.95	5.95	6.95	6.05	6.95	5.95	5.95	4.75	5.75	6.05	4.95	4.75	5.75
[truncated: 144 more columns]

## Sheet: RUN 3
	754311	696128	650395	650396	650393	650394	618487	45383	83950	709237	673792	648789	638486	727209	24818	639828	673790	634724	642321	734237	335794	376265	676181	673596	131547	662565	603071	673791	376266	141537	645017	698932	733882	335791	349644	374998	335789	126765	618862	613729	641484	33410	637578	354671	610458	600032	668301	668300	176323
BT-549	7.95	7.95	6.75	6.45	5.55	6.75	6.75	7.95	7.95	6.75	5.75	7.95	7.55	7.55	7.55	6.75	4.75	6.75	7.55	4	6.25	7.95	4	4	4	7.75	6.75	4.75	4	7.75	7.55	7.95	7.95	6.25	7.95	6.25	6.25	7.95	7.55	7.55	7.55	8	5.45	4.75	7.95	7.55	5.75	4.35	6.75
HS-578T	4	8	5.65	5.85	5.65	5.65	5.65	5.65	5.65	5.65	5.65	5.65	5.65	6.95	6.95	5.65	4.75	5.65	5.65	4	5.65	5.65	4	4	4	4	5.65	4	4	4	7.45	8	5.65	4.95	5.65	5.65	4.95	4	7.45	5.85	4	8	5.65	6.65	6.25	5.85	5.65	5.65	5.65
MCF7	6.75	6.75	6.75	6.75	6.75	6.75	6.75	6.75	6.75	6.75	6.75	6.75	6.75	6.75	6.75	6.75	6.75	6.75	6.75	4.45	5.45	4.85	4	4	4	7.25	6.75	6.75	4	6.75	6.75	6.75	7.25	5.35	5.05	6.05	5.35	6.75	6.75	6.75	6.75	6.75	5.45	5.45	6.75	6.75	4.25	4.25	6.75
MDA-MB-231-ATCC	4	7.95	7.95	7.95	5.75	7.95	5.85	6.25	6.25	6.25	5.55	5.75	6.25	7.15	7.95	5.95	4.75	6.25	7.95	4	5.75	5.65	4	4	4	6.45	6.25	7.95	4	4	7.95	7.95	5.65	4.75	6.25	5.65	5.65	4	6.85	4.55	4.55	7.85	5.15	5.75	6.75	6.15	5.15	5.15	6.25
T-47D	4	6.85	7.85	7.85	6.05	7.85	5.95	6.15	6.15	6.85	5.75	6.25	5.75	7.85	7.85	7.85	4.85	7.85	7.85	4	5.75	5.75	4	4	5.95	7.85	7.85	4.85	6.55	7.85	7.85	7.85	7.85	4.65	7.85	5.75	4.65	7.85	7.85	4	4	6.25	5.75	5.75	7.85	4	5.75	5.75	7.85
SF-268	4.95	8	7.95	6.55	7.95	7.95	5.75	4.95	4.95	4.95	5.75	5.45	6.55	7.95	7.95	4.95	5.75	6.55	4.95	4	5.75	7.95	4	4	4	7.95	6.55	7.95	5.55	4	7.95	8	4.95	5.75	4.95	5.75	7.95	4.95	7.95	6.95	4	8	5.75	6.55	7.95	6.95	5.75	4.95	4.95
SF-295	4	7.85	7.85	7.85	5.25	5.25	6.05	5.25	5.25	5.25	5.25	5.25	6.15	7.85	7.85	5.25	5.25	5.25	7.85	4	5.25	5.25	4	4	4	5.25	5.25	5.25	5.25	5.25	7.85	7.85	5.25	5.25	5.25	5.25	5.25	5.25	7.85	5.25	5.25	8	5.25	5.25	5.25	5.25	5.25	5.25	5.25
SF-539	5.25	8	7.85	7.85	6.05	6.05	5.85	5.25	5.25	6.05	6.05	6.05	5.25	7.85	7.85	5.25	5.25	5.25	5.25	5.55	6.05	6.05	5.25	4	4	5.25	5.25	5.25	5.25	4	7.85	8	5.25	6.05	5.25	5.55	5.25	6.05	7.85	5.25	5.25	5.25	5.25	5.55	5.25	5.25	5.25	5.25	6.05
SNB-19	4	8	5.85	5.25	5.75	5.85	5.85	5.25	5.25	5.85	4.75	8	6.75	5.75	8	5.25	4.75	5.25	5.25	4	5.75	5.75	4	4	4	6.75	7.85	5.75	4.75	4	7.85	8	5.85	5.75	5.85	4.75	5.75	5.25	8	4	5.25	8	4.95	4.75	5.25	5.25	5.75	4.65	7.85
SNB-75	5.95	8	5.95	8	5.95	8	6.15	8	8	4.95	4.95	8	5.95	8	8	4.95	4.95	4.95	4.95	4.35	4.95	4.95	4.15	4	4	5.95	4.95	4.95	4.85	4	4.95	8	4.95	4.95	5.95	4.95	4.95	5.95	7.45	8	5.95	8	5.45	5.25	4.95	8	4.95	4.95	4.95
U251	4	6.85	5.45	5.45	6.15	6.15	5.85	5.45	5.45	5.45	5.45	8	6.15	5.45	7.45	5.45	5.45	5.45	5.45	4	5.75	5.75	4	4	4	5.45	5.45	5.45	5.45	4	5.45	6.85	5.45	5.75	6.15	5.45	5.45	5.45	6.15	5.45	5.45	8	5.45	6.15	5.45	5.45	5.45	5.45	5.45
COLO-205	5.55	6.35	6.55	5.95	6.05	6.55	5.55	7.35	7.35	5.85	5.95	5.95	7.35	7.85	7.85	7.35	5.95	6.15	7.85	4	5.55	5.05	5.05	4	5.75	7.35	6.15	5.85	5.55	5.75	7.85	6.35	7.85	5.05	5.05	5.55	5.05	5.05	7.85	7.35	7.35	5.95	5.05	5.55	5.05	7.35	5.05	5.05	5.05
HCC-2998	5.45	8	6.65	5.45	5.45	6.45	6.45	5.45	5.45	5.45	6.65	8	6.85	7.85	6.25	5.45	5.45	5.45	7.85	6.65	5.45	7.85	6.85	4	5.25	6.65	5.45	5.45	5.45	7.85	7.85	8	5.45	7.85	5.45	5.45	7.85	5.45	7.85	6.85	5.45	8	5.85	6.85	5.45	7.85	5.45	5.45	5.45
HCT-15	4	6.55	6.55	6.55	5.35	6.55	5.75	6.55	6.55	6.55	5.75	5.75	6.55	6.55	6.55	5.65	4.75	6.55	6.55	4	5.95	4.75	6.55	4	4	6.55	6.55	5.75	4.75	4	6.55	6.55	6.55	7.75	5.75	7.75	7.75	6.55	6.55	6.55	6.55	6.55	4.75	6.55	6.55	6.55	4.75	4.75	5.95
HCT-116	6.85	8	5.95	6.25	5.95	5.95	5.95	6.95	6.95	5.95	5.95	5.95	6.95	5.95	5.45	6.95	5.95	6.85	5.45	6.95	6.25	6.25	6.95	4	4	6.95	6.05	5.95	6.95	5.95	6.95	6.95	5.45	6.25	5.95	6.95	6.25	6.95	6.95	6.95	6.95	5.95	5.65	6.95	6.15	7.05	6.25	6.25	6.05
HT29	5.55	6.95	6.45	6.45	6.55	6.55	5.65	5.55	5.55	5.55	6.55	5.55	6.55	7.85	6.45	4	5.55	6.95	7.85	5.65	5.55	5.55	4	4	5.55	6.95	6.55	5.55	6.95	6.55	7.85	6.95	6.55	5.55	6.55	6.95	6.95	6.95	7.85	6.55	6.55	6.55	5.55	6.95	6.95	6.55	4.75	6.95	6.55
KM12	7.95	7.95	7.95	7.95	5.85	7.95	5.75	7.95	7.95	7.95	6.05	8	6.05	6.35	7.95	6.05	5.85	6.05	7.95	4	5.85	5.85	4	4	4	6.05	6.65	4.75	4.85	7.95	6.05	7.95	7.95	4.85	7.95	5.85	4.85	7.95	7.95	5.45	6.35	7.95	4.85	6.35	7.95	6.05	4.85	5.15	5.85
SW-620	5.45	7.95	7.95	5.45	5.45	6.15	5.75	5.45	5.45	5.75	5.75	5.75	7.35	7.35	7.35	5.45	5.75	5.45	7.35	5.95	4.85	5.85	7.35	4	5.75	7.15	7.55	5.75	5.75	5.45	7.35	7.95	7.35	5.75	5.95	6.15	5.85	5.45	7.35	5.45	5.45	5.45	5.45	6.15	5.45	5.45	4.85	7.35	5.95
CCRF-CEM	6.65	7.95	7.55	7.55	7.05	7.95	5.85	5.65	5.65	7.05	5.75	5.65	7.95	5.75	7.95	5.65	5.75	7.95	5.65	7.95	5.65	5.65	7.95	4	5.85	7.95	7.05	5.75	6.15	7.95	5.65	7.95	7.95	5.65	5.95	6.15	6.15	7.95	7.95	7.95	5.65	5.65	5.65	7.95	5.65	7.95	5.65	6.15	7.05
HL-60TB	5.65	7.55	7.75	7.75	5.65	7.85	5.95	5.65	5.65	5.95	5.95	5.65	7.95	7.75	7.55	6.95	5.65	5.95	5.65	5.65	5.65	5.65	6.25	4	5.75	7.95	7.75	5.65	5.75	5.65	7.75	6.95	7.75	5.65	5.65	6.25	5.65	6.25	7.75	7.95	7.95	7.65	6.25	6.25	5.65	7.95	5.65	5.65	7.75
K-562	4	7.65	6.85	6.85	6.85	6.85	6.05	6.35	6.35	5.45	5.55	7.65	6.85	6.85	6.85	5.85	4.65	5.55	6.35	4	5.55	4.95	4	4	4	6.85	7.55	5.45	7.95	4	6.95	8	5.45	4.95	6.05	5.55	7.95	7.75	7.95	6.35	7.95	7.65	4.95	7.75	7.95	6.35	4.95	4.65	7.55
MOLT-4	6.95	7.85	7.85	7.85	5.65	6.95	5.95	6.95	6.95	6.95	6.45	5.65	6.95	7.85	7.85	6.95	7.85	6.95	7.85	7.15	7.85	7.85	4	4	5.65	5.65	6.95	7.85	5.65	7.85	7.85	7.85	7.85	7.85	5.65	7.85	7.85	6.95	7.85	7.85	7.85	5.65	5.85	7.85	7.85	7.85	7.85	5.65	7.85
RPMI-8226	5.65	6.85	6.25	6.25	6.25	6.25	6.25	6.85	6.85	6.85	6.85	6.85	6.85	6.25	7.55	6.85	6.25	6.85	5.65	6.25	6.25	6.05	4	4	6.05	6.85	6.85	6.85	6.05	6.25	6.85	6.25	6.85	5.55	6.25	6.05	6.25	6.85	7.45	6.85	7.45	6.85	5.85	6.25	6.05	6.85	4.65	6.05	6.85
SR	4	7.95	7.95	7.35	6.65	7.95	5.75	7.35	7.35	6.65	6.65	7.35	6.15	8	7.95	6.65	6.65	7.35	7.35	7.25	6.35	4.85	4	4	4	6.45	6.65	4	4.65	4	6.75	7.95	6.75	6.35	6.65	7.15	6.35	4	7.35	7.75	7.75	7.35	5.75	7.15	7.35	6.65	4.65	7.75	6.45
LOX-IMVI	5.65	7.15	7.15	7.15	6.65	7.15	5.95	5.65	5.65	5.65	5.65	7.15	7.15	7.15	7.15	5.65	7.75	7.15	5.65	4.35	5.65	5.65	5.65	4	5.75	7.05	7.15	5.65	5.65	6.85	7.75	7.15	7.75	7.75	5.65	5.65	7.75	5.65	7.75	7.15	7.75	7.15	4.95	7.75	5.65	5.65	5.65	4.95	7.15
M14	4	6.75	6.75	6.75	5.45	6.75	5.75	6.75	6.75	5.85	5.95	8	6.75	7.75	7.75	6.75	5.95	6.75	7.75	4	4.75	5.75	6.75	4	4	6.75	6.75	5.75	5.45	4	6.75	6.75	5.45	5.45	5.85	6.75	5.45	5.45	7.75	5.45	5.45	8	5.45	6.75	6.75	5.45	4.75	4.75	7.75
MALME-3M	4	7.85	7.85	7.85	7.85	7.85	5.65	7.85	7.85	7.85	5.65	8	6.35	6.35	7.85	5.65	4.75	5.65	7.85	4	4.75	4.75	4.75	4	5.65	7.25	6.35	7.85	4.75	7.85	7.85	7.85	7.85	5.65	7.85	4.75	6.35	4.75	7.85	7.25	6.65	7.85	5.45	4.75	7.85	4.75	4.75	4.75	7.85
MDA-MB-435	5.85	6.05	7.95	7.05	5.65	6.05	5.65	7.05	7.05	5.35	6.25	4.85	6.05	7.95	7.95	6.25	4.85	5.65	7.95	4	5.65	5.65	6.25	4	5.65	7.05	6.25	4	4.05	7.95	7.95	7.95	7.95	6.35	6.05	6.35	6.35	6.25	7.95	6.95	6.95	8	5.45	5.65	5.35	6.95	5.65	5.65	6.05
SK-MEL-2	5.65	8	7.75	7.75	5.65	6.25	6.25	5.65	5.65	5.65	5.65	5.65	6.15	7.85	7.75	5.65	5.65	5.65	5.65	4	4.85	5.65	4	4	4	6.15	5.65	5.65	5.65	7.75	5.65	7.75	5.65	5.65	7.75	5.65	5.65	5.65	6.15	6.15	6.15	8	4.85	5.65	5.65	5.65	5.65	5.65	5.65
SK-MEL-5	4	8	7.75	5.55	5.75	6.05	6.35	5.25	5.25	5.25	6.05	8	6.05	7.75	8	6.05	4.85	5.25	5.25	4.25	5.25	5.25	4	4	4	4.25	5.25	4.85	5.25	4	6.05	8	5.25	5.25	6.35	5.25	5.25	5.25	6.05	5.25	5.25	8	4.85	5.25	5.25	5.25	5.25	5.25	5.25
SK-MEL-28	5.15	7.95	5.15	5.15	5.15	5.15	5.85	7.95	7.95	5.15	5.15	5.85	5.15	5.85	8	5.15	5.15	5.15	5.15	4	5.15	5.15	5.15	4	5.85	5.15	5.85	5.15	5.15	5.15	5.15	7.95	5.15	5.15	7.95	5.15	5.15	7.95	5.15	5.15	5.15	5.15	5.15	5.85	5.15	5.15	5.15	5.15	5.15
UACC-62	5.05	8	7.75	7.75	7.75	7.75	5.75	5.05	5.05	5.05	5.75	5.75	5.05	7.75	7.75	5.05	5.05	5.05	7.75	4.05	5.05	5.05	4	4	5.75	5.05	6.25	7.75	6.55	7.75	7.75	7.75	7.75	5.05	5.05	5.05	5.05	5.05	7.75	5.25	5.05	8	5.55	5.05	5.05	5.05	5.05	4.05	7.75
UACC-257	6.15	8	6.15	6.15	6.15	6.15	5.85	6.15	6.15	6.15	6.15	6.15	6.15	6.15	6.15	4.95	6.15	6.15	6.15	4	4.95	6.15	4	4	5.55	5.45	6.15	5.65	4.95	6.15	6.15	8	6.15	7.85	6.15	6.15	5.95	6.15	6.25	6.15	6.15	6.15	5.45	6.15	6.15	6.15	7.85	4.65	7.25
A549-ATCC	5.35	8	7.85	5.35	5.75	7.85	5.85	5.35	5.35	5.75	5.75	8	6.05	7.85	7.85	4	5.75	5.35	7.85	4	4.85	5.75	4	4	4	6.85	5.35	5.75	4.75	4	7.85	8	6.05	5.35	5.35	6.05	6.05	6.55	7.85	6.05	6.05	8	5.35	6.05	6.05	6.05	6.05	5.35	5.35
EKVX	5.55	8	5.75	5.55	5.75	5.85	5.85	5.55	5.55	5.55	5.65	5.65	5.55	6.25	5.55	5.55	5.75	5.55	5.55	4.75	5.55	5.55	4	4	4	6.25	5.55	5.85	4	4	5.55	8	5.55	5.55	5.55	6.25	5.55	5.55	5.55	5.55	4	5.55	5.75	6.95	5.55	5.55	5.55	5.55	5.95
HOP-62	4	7.95	7.95	6.25	4.95	6.25	5.75	4.95	4.95	6.55	5.05	6.25	5.05	6.25	7.95	4.95	4.75	7.95	7.95	4	5.05	4.95	4	4	5.75	4.15	7.95	4.95	4	7.95	7.95	7.95	7.95	4.95	6.55	5.05	4.95	7.95	7.95	6.25	6.25	8	5.05	5.05	7.95	6.25	4.95	4.95	7.95
HOP-92	7.85	7.85	7.45	7.85	6.25	7.85	5.65	7.85	7.85	7.85	6.85	8	7.65	7.45	7.85	7.45	7.45	7.45	7.45	4	5.25	5.25	4	4	4	7.65	7.45	5.45	5.65	7.75	7.45	7.85	7.45	5.25	7.45	7.65	5.25	7.45	7.95	7.65	7.65	8	4.85	7.65	7.85	8	4.85	4.85	7.45
NCI-H23	5.45	7.85	7.85	7.85	5.45	7.85	5.95	5.45	5.45	7.85	5.95	5.95	5.45	7.85	7.85	5.95	5.95	5.45	5.45	4	5.25	5.45	4	4	4	6.35	5.45	7.85	5.45	7.85	7.85	7.85	5.45	5.45	7.85	5.25	5.45	5.95	7.85	5.45	5.45	7.85	5.45	6.35	5.95	5.45	5.45	5.45	5.45
NCI-H226	5.15	6.45	5.15	5.15	5.15	5.15	5.15	5.15	5.15	5.15	5.15	5.15	6.45	6.45	7.85	5.15	5.15	5.15	5.15	6.45	5.15	5.15	6.45	4	4	6.45	5.15	5.15	4.75	5.15	5.15	8	5.15	5.15	5.15	5.15	5.15	5.15	7.85	6.45	6.45	5.15	5.15	6.45	5.15	6.45	5.15	5.15	5.15
NCI-H322M	7.95	7.95	7.95	4.95	4.95	7.95	7.95	4.95	4.95	7.95	4.95	8	6.05	5.65	6.35	4.95	5.65	4.95	4.95	4	5.05	4.95	4	4	7.95	4	6.05	5.05	6.05	4	4.95	7.95	5.95	4.95	7.95	6.05	4.95	4.95	6.35	4	6.05	8	4.95	6.05	4.95	4	4.95	4.95	4.95
NCI-H460	6.35	8	7.65	7.65	5.85	7.65	6.25	5.45	5.45	5.45	5.45	5.45	6.95	5.45	7.55	4	5.45	5.45	5.45	6.95	5.85	5.45	4	4	4	6.95	7.95	5.45	4.75	4	5.45	8	5.45	4.95	5.25	4.75	4.95	5.25	5.45	5.45	5.45	8	4.95	4.75	5.45	5.45	4.75	4.75	5.45
NCI-H522	6.85	8	6.25	6.25	6.85	6.85	5.85	5.55	5.55	6.25	6.75	8	5.55	7.75	8	6.25	4.75	7.75	5.55	6.45	5.65	6.75	4	4	5.85	6.25	7.75	4.75	6.75	6.25	7.75	8	6.25	5.25	6.25	7.05	7.05	6.85	7.75	5.55	5.55	5.55	5.55	6.75	7.75	5.55	5.65	5.65	7.75
IGROV1	5.25	7.85	5.25	5.25	5.25	5.25	5.95	5.25	5.25	5.95	5.25	5.25	5.25	5.25	7.85	5.25	5.25	5.25	5.25	4	5.25	5.25	5.25	4	4	6.75	5.25	5.25	4.75	4	6.75	7.85	6.75	5.25	5.25	5.25	5.25	5.25	5.25	5.25	5.25	5.25	5.25	5.25	5.25	5.25	5.25	5.25	5.25
NCI-ADR-RES	4	5.85	6.15	6.15	6.15	6.15	5.25	6.15	6.15	6.15	6.15	4	6.45	6.85	6.85	5.05	6.85	6.85	6.85	4	6.85	6.15	6.45	4	4	4	6.85	4	4	4	6.85	5.85	5.55	5.55	6.15	6.15	6.85	4	6.85	7.25	6.45	5.85	5.55	6.15	4.45	6.85	5.55	4.45	6.85
OVCAR-3	5.85	5.85	6.05	5.85	6.05	6.05	5.65	5.55	5.55	5.55	5.85	5.55	6.85	7.75	6.85	5.85	4.75	5.85	5.55	5.65	4.85	4.75	4	4	4	6.85	6.05	5.55	4.75	4	6.85	5.85	5.55	5.55	5.85	6.85	6.85	6.85	6.85	6.85	6.85	6.05	5.55	6.85	6.85	6.85	5.55	5.55	6.05
OVCAR-4	7.85	7.85	7.45	5.95	5.95	7.85	5.95	7.85	7.85	7.85	7.45	5.95	7.45	6.65	7.45	4	7.45	6.65	6.65	4	5.25	6.45	4	4	4	7.45	6.65	5.95	4.75	7.45	6.65	7.85	6.65	5.05	7.85	7.45	7.45	7.45	7.45	7.45	7.45	7.85	5.65	6.45	5.65	7.45	5.65	4.75	6.65
OVCAR-5	7.85	8	6.45	5.15	5.85	7.85	5.65	7.85	7.85	7.85	5.75	5.65	5.15	5.85	7.85	5.15	5.75	5.15	5.15	6.15	5.15	5.15	5.15	4	4.75	6.15	5.75	5.75	6.15	7.85	5.15	7.85	7.85	5.15	7.85	5.15	5.15	7.85	5.15	5.85	5.85	7.85	5.15	5.15	7.85	5.75	5.15	5.15	5.85
OVCAR-8	4	8	6.25	6.25	5.25	6.45	5.85	5.95	5.95	5.85	5.75	5.45	6.25	6.25	6.55	5.65	5.75	5.25	5.25	4	5.55	5.75	4	4	4	5.65	7.85	5.75	4	6.55	5.95	6.55	5.25	5.25	4	5.95	5.25	6.55	5.25	6.25	5.25	6.25	5.25	5.95	5.25	6.25	4.75	4.75	7.85
SK-OV-3	4	7.75	7.75	7.75	4.85	7.75	5.95	4.85	4.85	5.95	4.85	4.85	4.85	7.75	7.75	7.75	4.85	7.75	7.75	4	4.85	4.85	4	4	4	4.85	7.75	4.85	4.85	4	7.75	7.75	7.75	4.85	4.85	4.85	4.85	4.85	7.75	4.85	4.85	7.75	4.85	4.85	7.75	4.85	4.85	4.85	7.75
SN12C	4.95	7.85	7.85	7.85	4.95	7.85	6.35	4.95	4.95	6.15	5.75	6.15	6.95	7.85	7.85	4.95	5.75	4.95	7.85	4	4.95	4.95	4	4	4	6.95	6.15	4.95	5.35	4	7.85	7.85	4.95	5.35	4.95	5.35	5.35	5.85	7.85	6.95	6.95	7.85	5.35	4.65	4.95	6.15	5.35	4.95	6.15
DU-145	6.05	8	6.95	5.65	5.65	6.95	6.05	5.65	5.65	6.05	6.95	5.65	6.95	6.95	6.95	7.95	4.75	6.95	7.95	4	5.65	7.95	4	4	4	6.95	6.95	4.75	4.75	7.95	7.95	8	6.95	7.95	5.65	5.65	7.95	6.95	6.95	5.65	5.65	8	5.55	6.95	7.95	5.65	4.95	4.75	7.95
PC-3	4	7.15	7.25	5.75	6.45	6.45	5.65	5.65	5.65	5.75	6.75	5.65	7.75	7.75	8	6.75	7.75	5.65	7.75	4	7.75	7.75	4	4	4	7.75	7.15	5.75	4.15	4	7.75	7.45	6.75	7.75	5.65	7.75	7.75	4	7.75	7.75	7.75	5.65	4.85	7.75	6.75	7.75	7.75	7.75	5.85
786-0	5.25	7.75	7.75	7.75	5.95	7.75	6.35	6.35	6.35	5.95	5.85	8	5.95	7.75	7.75	5.95	5.85	6.35	5.25	4	5.85	6.05	5.25	4	5.85	6.95	6.35	5.85	5.25	7.75	7.75	7.75	6.35	5.25	5.95	5.95	5.25	5.95	7.75	6.95	5.95	8	5.25	6.75	5.95	6.95	5.25	4.75	6.05
A498	4	8	5.95	7.65	4.85	6.05	5.75	6.05	6.05	5.95	5.75	8	6.05	7.65	7.65	4.85	4.85	5.15	4.85	4.05	4.85	4.85	4	4	4	6.05	6.05	4.85	4.05	4	7.85	8	4.85	4.85	6.05	6.05	4.85	4	7.85	7.35	6.05	7.65	4.75	4.85	4.85	6.05	4.85	4.85	6.05
ACHN	4	7.05	7.75	6.85	4.95	6.85	5.95	6.85	6.85	6.35	6.45	5.75	6.85	7.75	6.85	5.55	4.75	6.85	6.85	4	6.05	4.95	4	4	4	6.85	6.85	4.95	4.95	4	6.85	7.05	5.65	5.05	4.95	6.05	4.75	6.25	6.85	7.25	6.45	5.85	6.45	6.05	4.95	6.85	4.95	4.75	6.85
CAKI-1	4	8	6.85	6.25	6.85	6.85	5.75	6.25	6.25	6.05	5.95	5.65	6.05	7.65	6.25	6.05	4.95	6.05	4.95	6.05	4.95	4.95	4	4	4	6.05	6.05	4.95	4.75	4	6.85	8	6.05	4.95	4.95	6.05	6.85	6.05	6.85	7.65	4.95	7.65	4.75	6.05	4.95	4.95	6.85	4.75	6.85
RXF-393	5.35	7.85	7.85	7.85	5.35	7.85	5.65	5.35	5.35	5.65	6.35	8	7.15	7.85	8	5.35	5.35	5.35	5.35	7.15	5.35	5.35	4	4	5.85	7.15	5.35	5.85	5.35	7.85	7.85	7.85	5.35	5.35	5.35	5.35	5.85	5.35	7.85	6.65	6.65	8	5.35	5.35	5.35	6.65	5.35	5.35	7.45
TK-10	7.75	8	7.75	7.75	5.95	7.75	5.65	6.15	6.15	5.65	6.15	5.95	6.15	6.15	5.95	7.75	5.95	5.55	5.25	4	4.75	4.95	4	4	4	5.95	6.55	7.75	5.55	5.95	7.75	8	5.25	5.25	5.35	5.55	5.25	5.95	5.25	5.95	5.95	5.95	5.55	5.95	5.25	5.95	5.25	4.75	5.95
UO-31	5.95	8	6.35	6.35	4.95	6.15	5.95	6.15	6.15	5.95	5.95	5.95	6.15	6.65	6.35	4.75	4.75	6.35	4.95	4	6.15	4.75	4	4	5.75	7.15	6.35	5.95	4.75	4	7.75	8	5.55	6.95	5.95	6.95	4.95	5.95	6.35	6.95	4.75	6.35	4.75	4.75	4.95	4.95	4.75	4.75	5.95
[truncated: 144 more columns]

## Sheet: RUN 4
	754311	696128	650395	650396	650393	650394	618487	45383	83950	709237	673792	648789	638486	727209	24818	639828	673790	634724	642321	734237	335794	376265	676181	673596	131547	662565	603071	673791	376266	141537	645017	698932	733882	335791	349644	374998	335789	126765	618862	613729	641484	33410	637578	354671	610458	600032	668301	668300	176323
BT-549	7.95	4.75	6.25	7.55	6.45	6.25	7.95	4	4	6.35	6.95	6.05	4	6.45	7.55	6.45	4	7.55	6.25	7.55	6.25	7.95	6.25	7.85	7.95	4	7.55	4.15	6.25	7.95	4	4.75	4	4.15	7.95	6.25	4	7.75	7.55	6.55	6.05	8	6.25	4.15	7.95	6.05	4.05	4.05	7.55
HS-578T	7.75	5.65	6.65	6.65	4.35	6.65	6.65	4	4	6.65	4	6.25	4	6.85	6.65	5.65	4	6.65	4	6.65	4.15	6.65	6.65	6.65	6.65	4	6.65	4.15	4.15	7.75	4	5.65	6.25	4	6.65	4	4	4	6.65	4	6.25	8	5.95	4	6.65	6.25	4.15	4.15	6.65
MCF7	7.65	6.75	7.55	7.85	6.75	7.55	4	4	4	7.65	4	6.45	4	7.85	7.85	6.75	4.25	7.05	7.85	6.85	7.05	7.05	7.85	7.05	6.75	4	7.85	4.05	7.85	6.75	4	6.75	7.85	4	7.05	7.05	4	4	7.85	4.25	6.45	7.85	7.05	7.85	7.85	7.85	7.05	4.05	7.05
MDA-MB-231-ATCC	6.75	5.55	6.25	6.25	6.15	6.25	6.75	4	4	6.45	6.85	6.25	4	6.45	6.45	5.75	4	6.45	4	6.85	6.15	4.05	6.25	6.45	6.25	6.45	6.45	5.05	4	6.15	4	5.55	6.55	4	6.45	6.15	4	6.45	7.45	5.05	5.75	7.85	5.95	4	4	4	4	4	6.45
T-47D	7.85	5.55	7.85	7.85	4	7.85	7.55	7.85	7.85	7.85	7.15	7.85	4	4	7.85	5.75	4	7.85	7.85	7.85	7.85	7.85	7.85	7.85	4	4	7.85	4.15	6.75	7.85	4	4.55	7.85	7.85	7.85	4.05	7.85	7.85	7.85	4	4	7.85	8	7.85	7.85	7.85	7.85	7.85	7.85
SF-268	6.55	5.75	6.15	8	7.95	7.95	6.75	6.55	6.55	7.95	4	7.05	7.95	6.05	6.55	4.95	6.55	7.95	6.55	6.55	6.75	4	6.55	8	7.95	7.95	8	5.55	6.75	7.95	4	5.75	6.55	4	6.75	6.55	4	8	6.55	7.05	6.15	8	6.55	7.05	4	6.15	6.55	6.55	8
SF-295	4	4.85	5.25	7.85	4.05	7.65	4	4	4	6.05	7.85	6.55	4	7.65	7.85	6.15	4	5.25	5.25	6.85	4	4.75	5.25	5.25	5.25	7.85	7.95	4.75	4	4	4	4.85	5.25	4	6.65	4	4	4	7.85	7.85	5.25	7.85	6.65	6.55	5.25	7.85	4.05	5.05	5.25
SF-539	6.05	4.65	5.85	7.85	6.05	6.05	6.05	6.05	6.05	6.05	6.05	6.05	6.05	7.85	7.85	5.25	6.05	6.05	6.05	7.35	6.05	6.05	6.05	6.05	6.05	4	6.05	4	6.05	7.95	4	4.65	6.05	4	6.05	6.05	4	6.05	7.85	5.85	6.05	8	6.95	6.05	6.05	7.85	6.05	6.05	6.05
SNB-19	4	5.75	8	8	5.85	8	6.55	4	4	6.55	7.65	8	4	4.95	6.55	5.25	5.65	7.85	4	6.65	6.05	4.75	5.75	8	5.75	6.75	7.85	4	4	4	4	5.75	6.85	4	6.55	6.25	4	4	6.55	4	4	8	6.75	4	4	4	4	6.25	7.85
SNB-75	8	5.95	6.25	8	5.95	5.95	4	4	4	6.25	4	8	7.55	4.95	7.55	5.25	4.05	6.65	5.95	7.55	6.35	6.25	6.35	7.85	6.25	4	4	6.25	6.35	6.35	4	4.75	4	4	6.35	6.35	4	7.75	7.65	6.75	6.55	8	6.35	6.35	4	4.95	6.25	6.25	7.85
U251	4	5.55	6.85	5.45	6.05	6.65	6.85	4	4	6.85	4	6.45	6.35	7.35	7.45	6.15	4	7.95	4	6.65	4	4	4	7.95	6.75	7.25	7.95	4.75	4	5.45	4	5.45	7.65	4	6.85	4	4	4	7.35	5.45	5.45	8	6.75	6.75	4	4	4.35	4.15	7.95
COLO-205	7.85	4.85	6.05	6.55	6.05	7.85	5.95	7.35	7.35	6.65	4	8	7.35	5.05	7.85	5.05	4	7.15	7.85	7.45	8	7.85	6.45	7.85	6.05	7.35	7.85	4.75	7.85	7.85	4	4.85	7.85	7.85	5.95	8	7.85	7.35	7.85	7.35	4.05	8	8	4	7.85	7.85	7.85	6.15	7.85
HCC-2998	7.85	5.35	6.25	8	6.25	6.25	8	4	4	6.65	6.65	8	7.85	7.85	6.85	5.45	4	6.85	7.85	7.15	6.45	4	5.85	7.95	5.85	6.15	7.95	5.85	6.45	7.85	4	4.85	5.35	4	6.65	4	4	8	6.85	7.85	4	8	6.45	6.85	7.85	7.85	5.45	6.45	7.95
HCT-15	4	4.75	6.75	6.45	6.55	6.75	6.75	4	4	6.75	4	6.45	6.55	7.65	6.55	6.55	5.75	6.75	6.45	6.75	8	8	6.75	6.75	6.65	4	6.75	5.75	4	7.45	4	4.75	6.65	4	6.75	6.25	4	4	7.75	6.65	6.55	7.95	7.75	4	6.75	6.65	6.65	5.35	6.75
HCT-116	6.85	5.05	6.55	6.85	6.85	5.95	6.85	4	4	6.85	4	6.25	6.55	6.15	6.85	5.45	4	6.85	5.45	7.35	8	8	7.35	6.55	6.85	7.45	4	5.75	4	7.95	4	4.85	6.55	4	6.85	4	4	4	6.85	4.15	4.15	4.15	6.25	4	6.85	6.15	4.65	4.15	6.55
HT29	7.95	4.75	7.85	6.45	6.55	6.45	6.55	4	4	7.95	4	6.45	7.85	7.85	6.55	5.15	4	6.55	7.85	6.55	6.25	4	5.85	7.95	6.55	7.85	7.95	4	6.95	6.95	4	4.75	6.45	4	6.95	6.95	4	6.95	6.45	7.85	4.15	6.95	6.95	4	6.95	7.85	4.25	4.25	7.95
KM12	7.95	7.95	6.55	6.55	6.65	6.55	4	4	4	6.65	4	8	4	6.25	7.95	5.45	4	6.65	6.35	6.65	4	4	5.95	6.65	4.75	7.05	6.65	4	4	7.95	4	7.95	6.65	4	7.95	6.05	4	4	7.95	6.55	4	8	5.95	6.35	4	6.55	4.15	6.35	6.65
SW-620	4	5.45	7.15	7.95	6.55	7.15	6.55	4	4	7.65	4	7.95	4	6.15	7.65	5.45	4.35	7.95	7.35	7.15	4	8	7.05	7.65	6.55	6.95	7.95	5.75	4	7.55	4	4.85	7.35	4	7.65	4	4	4	7.95	6.15	6.35	8	6.65	4	7.35	5.45	4	4	7.65
CCRF-CEM	4	5.75	7.95	8	8	7.95	7.95	4	4	7.95	7.95	8	7.35	8	7.95	5.65	7.95	7.95	7.05	7.95	8	8	7.05	7.95	8	4	7.95	7.95	7.05	8	4	5.75	8	8	7.95	8	8	7.95	7.95	4	6.15	8	7.05	7.95	7.95	8	8	8	7.95
HL-60TB	7.15	5.65	6.75	7.95	8	7.95	7.85	4	4	7.15	7.15	7.95	7.95	7.55	7.55	6.25	7.95	7.95	4.05	7.85	7.95	8	7.95	7.95	7.85	4.05	4	4.75	7.95	7.95	4	5.95	8	4	7.95	7.95	4	7.15	7.85	7.65	6.55	7.95	6.95	4	7.95	6.55	4.05	4.15	7.95
K-562	7.65	5.55	6.85	7.65	7.65	6.85	6.85	4	4	6.75	4	6.85	6.85	7.95	6.85	5.45	4	6.85	7.65	7.55	8	8	6.85	7.55	6.75	7.05	7.65	6.75	8	7.95	4	5.55	6.75	4	6.85	8	8	7.95	6.85	4.05	6.35	7.65	8	7.95	7.65	4	8	4.15	6.85
MOLT-4	7.85	5.75	6.65	7.35	7.85	7.75	6.65	4	4	6.65	6.95	8	5.65	5.85	7.75	6.05	7.85	6.95	7.05	7.15	7.85	7.85	7.85	6.65	7.75	6.85	6.65	7.85	7.85	7.85	4	5.75	6.65	4	6.65	7.95	4	8	6.95	4	6.35	7.85	7.85	7.85	6.95	4	4.35	6.35	6.65
RPMI-8226	4	5.65	7.15	7.45	6.45	7.15	6.75	4	4	6.75	6.05	7.45	6.85	6.45	7.25	6.85	4.35	6.85	6.45	6.75	6.85	8	7.65	7.95	7.45	4	7.95	4	6.85	6.05	4	5.65	7.95	4	6.75	4	4	7.45	7.25	7.45	7.45	8	6.85	6.85	7.95	6.45	4.35	4.35	7.95
SR	7.35	5.75	6.75	7.35	7.15	8	8	4	4	8	4	7.35	7.35	7.35	7.95	5.35	4.25	7.95	7.35	8	7.75	7.15	7.35	8	8	7.65	8	4.05	7.05	7.95	4	5.75	4.05	4.05	6.75	7.75	4.05	4	7.95	8	7.35	8	7.05	7.35	7.35	7.35	4.05	7.15	6.75
LOX-IMVI	8	4.75	7.15	6.25	6.25	7.15	4	4	4	7.25	7.75	7.15	4	7.15	7.15	5.45	4	7.15	6.35	7.15	7.75	8	5.75	7.15	8	4	7.15	5.75	7.05	8	4	4.75	7.75	4	7.15	7.05	4	8	7.15	7.15	4.05	8	7.05	7.05	7.25	7.15	4	4.15	7.25
M14	4	4.85	6.55	8	6.65	7.75	6.65	4	4	6.65	4	6.65	4	7.75	7.75	6.05	4	6.75	4	7.05	4	4	6.35	6.75	7.95	6.85	7.75	5.75	7.85	7.75	4	4.85	6.75	4	6.75	6.45	4	7.95	7.75	7.35	5.45	8	6.45	4	6.75	7.35	4.75	4.45	6.75
MALME-3M	7.85	4.75	6.75	8	6.45	6.75	6.75	7.85	7.85	7.85	6.95	8	6.35	4.85	7.85	5.95	4	7.85	7.85	6.75	4	4	5.95	7.85	6.45	4	7.85	4.75	6.95	7.85	4	4.75	7.85	4	7.85	4	4	8	6.75	4.75	6.35	8	6.55	4	7.85	6.15	4.35	4.15	7.85
MDA-MB-435	7.95	5.45	6.25	6.45	6.55	7.05	4.45	4	4	7.95	4	4.45	6.05	7.05	7.95	5.35	4	7.95	4	7.75	6.35	4.25	6.25	7.95	5.85	7.95	7.95	4.75	6.25	7.95	4	4.75	4	4	7.25	6.35	4	4	7.95	8	6.05	8	7.05	6.25	4	6.05	4.25	4.15	7.95
SK-MEL-2	7.75	7.75	6.15	8	6.25	7.75	6.25	4	4	6.25	4	8	6.15	6.15	6.15	5.65	4	6.25	6.25	6.15	6.25	4	5.25	6.95	6.25	6.55	6.95	4.75	5.85	7.75	4	7.75	4	4	6.25	6.25	4	6.25	7.55	4	6.25	8	6.35	4	4	6.25	5.85	6.35	6.95
SK-MEL-5	4	4.85	6.45	8	6.35	7.75	4	4	4	6.95	4	6.05	4	4.95	7.45	5.25	4	6.95	6.45	6.95	6.65	5.65	6.45	6.95	5.75	7.75	4	4.15	4	6.65	4	4.75	6.05	4	6.45	4	4	4	7.45	4	4.15	8	6.05	6.95	5.25	4	4.25	6.65	6.95
SK-MEL-28	7.95	5.85	8	8	6.05	8	7.65	7.95	7.95	6.75	4	8	6.05	6.05	8	5.15	4	6.45	5.15	7.15	6.45	4	5.85	7.65	6.65	4	6.75	4.75	4	7.95	4	5.85	5.15	4	7.95	4	5.95	7.95	8	6.05	6.05	8	6.65	4	4	6.05	4	6.35	6.75
UACC-62	7.75	5.25	7.75	7.75	6.55	7.75	4	4	4	7.75	4	8	4	4.55	6.75	5.05	4	6.75	4.05	6.75	4.75	5.35	5.85	6.75	5.35	4	7.95	7.75	6.75	7.75	4	4.95	4.05	4	6.65	4	4	7.75	7.75	4.15	4.15	8	6.25	4	5.05	5.05	4.05	4.05	7.95
UACC-257	7.85	5.35	5.95	8	6.15	5.95	6.15	4	4	6.55	6.15	6.25	4	6.15	6.15	6.15	4	6.65	4	6.65	7.85	4	5.25	7.85	6.15	4	7.85	4.75	8	7.85	4	5.35	6.55	4	6.75	4	4	4	6.55	5.15	6.15	6.15	6.55	8	6.55	4	7.85	7.85	7.85
A549-ATCC	4	4.65	6.05	8	4.05	6.05	4	4	4	6.55	4	8	6.05	4	7.55	5.35	4	6.05	4	5.85	6.55	4	6.05	6.65	8	7.75	6.55	4.45	6.65	6.55	4	4.65	8	4	6.65	6.55	4	6.55	6.95	4	4	8	6.65	6.55	4	4	4.35	4.25	6.05
EKVX	6.95	5.35	5.95	8	5.95	5.95	5.95	4	4	5.95	6.35	8	4	4.85	5.95	5.55	4	5.95	6.15	5.85	6.95	4.05	7.85	6.95	5.95	6.25	6.95	4	6.95	5.95	4	5.55	5.95	4	5.95	6.95	4	4	5.95	5.45	4	8	6.45	6.95	5.95	4	4.05	4.05	6.95
HOP-62	7.95	4.75	7.95	6.35	7.95	7.95	4	7.95	7.95	7.95	7.95	6.35	4	6.75	6.75	4.95	4	7.95	7.95	6.65	6.25	4.75	5.95	7.95	5.95	7.15	7.95	7.95	4	7.95	7.95	4.75	7.95	4	7.95	4	4	7.95	6.75	4	4	8	7.05	5.95	7.95	5.05	4	4.25	7.95
HOP-92	7.45	5.55	6.75	8	8	7.45	8	7.45	7.45	7.45	4	8	4	4.05	7.45	5.85	4.05	7.45	8	7.35	6.95	6.95	6.95	7.45	7.35	4	7.45	7.45	7.15	8	4	7.85	7.45	4	7.45	6.95	4	7.45	7.45	6.05	7.65	8	6.95	6.95	7.45	6.65	4.05	4.05	7.45
NCI-H23	7.85	4.95	6.45	8	7.85	6.45	6.45	4	4	6.45	7.85	7.85	7.55	7.85	6.45	5.95	7.85	6.45	7.85	6.75	6.95	7.85	6.45	6.55	6.15	4	7.95	7.85	6.95	7.85	4	4.95	6.95	4	6.45	6.95	4.05	7.85	6.45	7.85	4	7.85	6.35	6.95	5.45	7.85	4.15	6.95	7.05
NCI-H226	4	5.15	6.55	5.15	5.15	6.55	6.75	4	4	6.55	5.95	6.75	4	6.45	7.85	5.15	4	8	5.15	6.55	6.45	4	6.25	8	6.25	4	6.55	5.95	6.45	7.85	4	5.15	6.55	4	8	4	4	8	7.85	5.15	6.45	8	6.45	6.45	8	5.15	4.35	4.05	8
NCI-H322M	7.55	4.75	7.95	8	4.85	7.95	7.95	4	4	7.95	7.85	8	4	6.35	7.95	4.95	4	7.95	6.35	5.95	4	4	5.95	6.75	7.95	6.65	6.75	5.05	4	7.65	4	4.75	5.95	4	7.95	4	4	6.65	7.95	4	6.35	8	6.15	7.55	4	6.35	4.95	4	7.95
NCI-H460	4	4.75	6.55	8	5.55	6.95	4	4	4	6.95	7.95	8	6.95	6.45	6.95	5.45	4	6.95	6.95	6.95	4	8	6.95	8	6.95	6.75	8	4.45	6.95	6.05	4	4.75	8	4	6.95	4	4	4	6.95	6.05	6.05	8	7.35	6.95	8	6.45	5.45	4.05	8
NCI-H522	6.35	5.85	6.85	8	4.15	6.85	8	4	4	6.85	6.85	8	6.65	8	7.85	6.25	6.85	6.85	7.65	7.15	8	8	8	7.65	6.85	4	7.65	4.55	7.05	8	4	5.85	8	4	6.85	4	6.05	6.85	7.65	8	6.45	8	8	8	7.65	6.35	4.15	4.15	7.65
IGROV1	4	5.55	6.05	7.85	6.05	6.05	4	4	4	6.65	4	8	4	5.65	7.85	5.25	4	7.85	5.25	6.75	6.15	4.15	6.25	7.85	4.85	4	7.85	4	7.95	4	4	4.75	6.75	4	7.35	5.25	4	7.35	7.85	5.25	5.25	8	6.15	4	4	6.05	4.25	4.35	7.85
NCI-ADR-RES	4	4.55	6.85	6.05	6.05	6.85	6.65	4	4	6.65	6.65	6.05	6.85	6.85	6.85	5.55	4	6.85	6.85	7.65	6.25	4	6.15	6.85	6.05	4	6.85	6.05	6.85	6.05	4	4.65	6.85	4	6.55	6.15	4	6.05	6.85	6.85	6.85	6.05	6.45	4	6.85	6.85	4	4	7.95
OVCAR-3	4	5.85	6.85	6.85	6.35	6.85	6.85	4	4	6.05	5.95	6.85	7.75	6.85	6.85	5.55	5.95	6.85	6.05	6.05	8	4	6.05	6.05	6.05	7.75	6.05	4.75	8	4.25	4	5.85	6.05	4	6.85	6.85	4	6.85	6.85	6.85	6.85	6.85	6.75	6.85	6.85	6.35	4.15	4.05	6.85
OVCAR-4	7.85	5.65	8	6.25	5.05	8	6.75	4	4	5.05	7.45	7.45	7.45	7.45	7.45	5.25	4	6.65	4.05	6.65	7.45	7.45	6.25	6.65	8	7.45	7.15	4.75	7.45	7.45	4	4.75	4	4	7.45	7.45	4	7.45	6.65	7.45	4.05	7.45	6.95	7.45	4	7.45	6.45	4.05	7.15
OVCAR-5	7.85	4.65	8	6.45	6.45	6.45	7.85	7.85	7.85	7.85	4	6.55	4	6.45	7.85	5.65	4	7.85	6.45	6.65	5.85	4	6.45	6.15	7.85	4	7.85	4.75	4	6.25	4	4.65	7.85	4	7.85	6.45	4	7.85	6.55	4.75	5.15	6.55	7.05	4	7.85	4	4.05	4.05	7.85
OVCAR-8	4	6.55	6.35	6.15	5.85	6.15	4	4	4	6.15	6.25	6.45	6.25	5.25	6.65	5.65	6.25	7.85	6.15	6.65	6.25	8	6.25	7.85	7.95	4	7.85	4.65	4	6.15	4	6.55	6.45	4	6.15	6.25	4	6.15	6.65	6.15	6.15	8	7.45	6.05	4	6.15	4.65	4.25	7.85
SK-OV-3	7.75	7.75	4.85	8	4.85	4.85	4	4	4	5.95	4	7.35	6.15	4.85	6.55	4.85	4	7.75	4.85	6.55	5.95	4	6.55	8	5.85	6.15	7.85	4	5.95	4	4	7.75	4	4	6.05	5.95	4	4	7.85	4	4	8	6.95	4	4	4	4	4.05	8
SN12C	7.55	4.75	6.35	6.15	6.35	6.35	6.35	4	4	6.35	6.75	7.85	4	6.15	6.35	5.05	4	6.35	6.35	6.75	6.95	4	6.15	8	6.55	4	8	4.75	4	7.55	4	4.65	4.95	4	6.35	6.15	4	7.55	6.85	6.15	6.25	7.85	6.55	4	4	6.35	5.15	4.45	8
DU-145	7.95	5.55	6.95	8	6.45	6.95	4	4	4	6.85	7.95	5.65	6.95	5.65	8	5.05	4	7.95	7.95	6.65	6.45	4.75	6.95	6.95	4	7.95	7.75	7.95	6.25	7.95	7.95	5.55	7.95	4	6.95	6.25	7.15	4	7.65	5.65	4	8	6.15	4	7.95	4	6.05	6.05	7.95
PC-3	7.65	5.65	7.75	7.75	4.75	7.75	6.75	4	4	6.75	7.75	4.65	4	7.75	6.75	5.85	6.75	6.75	4	6.75	7.75	4	7.75	6.75	6.75	4	6.75	6.75	7.75	7.65	4	5.65	7.75	7.75	6.75	4	7.75	7.65	7.75	7.75	7.75	4	7.75	7.75	4	7.75	7.75	7.75	6.75
786-0	4	4.75	5.95	7.75	6.95	5.85	6.65	4	4	6.65	6.95	6.95	4	7.75	7.75	5.05	6.95	6.45	6.35	6.95	6.35	6.75	6.25	6.45	6.45	4	6.45	4	6.75	7.75	4	4.75	5.95	4	7.75	6.75	4	7.75	7.75	5.85	5.85	7.75	6.55	6.75	6.95	7.75	6.75	4.35	6.45
A498	7.85	5.65	7.65	7.65	5.25	7.65	4	4	4	7.85	7.85	8	7.85	7.65	7.65	6.05	4	7.65	7.65	6.05	4	4	6.05	7.85	7.65	7.85	7.85	4	4	7.85	4	4.75	7.85	4	7.65	6.55	4	7.65	7.85	7.65	7.65	8	7.65	4	7.65	7.65	4	4	7.85
ACHN	4	4.75	6.85	6.25	6.85	7.75	4	4	4	6.45	6.85	6.85	6.85	7.75	6.85	5.75	4	6.85	6.85	6.85	6.45	4	6.45	6.85	8	7.75	6.85	6.45	6.65	4	4	4.75	7.75	4	6.85	6.45	4	4	6.85	6.85	4.05	7.05	6.55	6.45	6.85	6.85	4.35	6.45	6.85
CAKI-1	4	5.75	6.85	7.05	6.25	6.55	6.55	4	4	6.55	4	7.65	6.85	7.65	6.85	4.95	4	6.55	7.75	6.75	6.85	6.85	6.55	6.55	6.55	7.25	6.55	4	7.85	7.75	4	5.75	8	6.85	6.55	6.85	6.85	7.65	6.85	7.05	4	7.65	6.55	6.85	6.85	6.85	4.35	6.85	6.55
RXF-393	7.85	5.85	5.95	6.55	5.95	6.85	7.75	4	4	6.85	7.15	8	6.65	6.55	7.75	6.45	4.15	5.85	6.65	6.85	6.35	4	6.35	7.85	5.85	4	7.85	6.35	4	7.85	4	5.85	6.35	4	7.45	4	4	4	6.55	8	6.65	8	6.85	4	4	6.65	4.05	6.35	7.85
TK-10	7.75	5.45	7.75	7.75	7.75	7.75	7.95	4	4	7.75	7.75	7.75	4	7.75	7.75	5.25	7.75	7.75	7.75	5.15	6.15	6.35	6.15	7.75	7.75	4	7.75	7.75	6.15	7.75	4	5.45	4	4	7.75	4	4	7.75	7.75	5.45	5.45	7.75	7.75	4	7.75	4	4.55	4.55	7.75
UO-31	7.75	4.75	6.35	6.95	6.95	6.35	6.35	4	4	7.75	6.35	6.25	4	6.95	7.75	5.45	4	6.35	6.35	7.05	7.75	6.95	6.35	7.75	6.35	4	7.75	4	4	7.75	4	4.75	7.75	4	6.35	6.15	7.75	7.75	7.75	6.95	6.35	6.95	6.15	4	7.75	6.95	7.75	7.75	7.75
[truncated: 144 more columns]

## Sheet: RUN 5
	754311	696128	650395	650396	650393	650394	618487	45383	83950	709237	673792	648789	638486	727209	24818	639828	673790	634724	642321	734237	335794	376265	676181	673596	131547	662565	603071	673791	376266	141537	645017	698932	733882	335791	349644	374998	335789	126765	618862	613729	641484	33410	637578	354671	610458	600032	668301	668300	176323
BT-549	4.35	5.65	4.95	4	4.35	4.95	5.25	4	4	4.95	4.05	4	4	6.45	7.55	4.55	4.95	6.45	4	5.25	4	4	5.25	5.25	4.95	4	5.25	4.05	4	4	4	5.65	6.45	4	4.95	4	4	4.35	7.55	4	4	8	5.25	4	4	4	4	4	6.25
HS-578T	4	4.65	6.65	4	4	6.65	6.65	4	4	6.65	4	4	4	4	6.65	5.65	4	6.65	4	6.65	4	4	4.25	6.65	4.25	4	4	4	4	4	4	4.65	6.65	4	6.65	4	4	4	7.45	4	4	8	4.15	4	4	4	4	4	6.65
MCF7	4	6.75	4.35	4	4.35	4.35	7.05	4	4	4.15	4.45	6.45	4	4	7.85	6.75	4.35	6.75	4	6.55	4	4	4.25	4.35	4.15	4	6.05	4.15	4	4	4	6.75	4	4	4	4.35	4	4	7.85	4	4	4	4.05	4	4	4	4	4.35	6.75
MDA-MB-231-ATCC	4	4.55	6.25	4	4.05	6.25	4.25	4	4	4.25	4	4	4	4	6.85	5.55	4	6.25	4	6.25	4	4	4.05	6.25	4.05	4	6.25	4.05	4	4	4	4.55	4.05	4	4.25	4	4	4	6.85	4	4	4	4.05	4	4	4	4	4	6.25
T-47D	4	4.85	7.85	4	4	7.85	4	4	4	6.45	4	4	4	4	7.85	5.75	4	7.85	4	6.75	4	4	4	7.85	4.25	4	7.85	4	4	4	4	4.85	7.85	4	7.85	4	4	4	7.85	4	4	4	4.05	4	4	4	4	4	7.85
SF-268	4	5.75	4.05	4	4.95	4.05	5.65	4	4	4	4.25	4	4	4	8	4.95	4.25	6.75	4	6.15	4	4	5.25	6.75	4.05	4	4.25	4.25	4	4	4	5.75	6.55	4	4	4	4	4	6.55	4	4	8	4.25	4	4	4	4	4	7.95
SF-295	4	4.75	4.25	4	4.05	4	4.25	4	4	6.05	4.35	4	4	4	7.85	5.25	4.35	4.25	4	6.85	4	4	4	4.05	4.05	4	7.95	4.35	4	4	4	4.75	4.25	4	4.25	4	4	4.25	7.85	4	4	4	4.35	4	4.25	4	4	4	4.25
SF-539	4	5.55	7.85	4	6.05	6.05	4.15	4	4	6.05	6.05	4	4	7.85	7.85	5.55	6.05	6.05	5.25	6.25	4	4	4.15	7.85	6.05	4	6.05	6.05	4	4	4	5.55	6.05	4	4	4	4	4	7.85	4	4	4	4.15	4	4	4	4	4	7.85
SNB-19	4	4.65	4.05	4	4	4.05	4.15	4	4	5.05	4.25	4	4	4	8	4.75	4	4.95	4	6.65	4	4	4	4.95	4.05	4	7.85	4	4	4	4	4.75	4.05	4	4.05	4	4	4	8	4	4	8	4.05	4	4	4	4	4	7.85
SNB-75	4	4.75	6.65	4.95	4.25	6.65	6.65	4	4	4.25	4.15	4	4	8	8	4.75	4.45	6.65	4	6.65	4	4	4.25	4.25	5.05	4	6.65	4.15	4	4	4	4.75	4.25	4	4.25	4	4	4.25	8	4	4	4	5.45	4	4.15	4	4	4	6.65
U251	4	4.75	4.35	4	4	4	4.05	4	4	4	4	4	4	4	7.35	5.45	4	6.85	4	6.85	4	4	4	6.85	4.05	4	6.85	4	4.35	4	4	4.75	4.35	4	4.05	4	4	4	4	4	4	8	4.05	4	4.35	4	4	4	6.85
COLO-205	4	5.75	6.05	4	4	6.05	6.05	4	4	5.95	4.15	4	4	4	7.85	4.75	4	6.05	4	6.35	4	4	4.25	6.05	6.05	4	6.05	4.15	4	4	4	5.75	5.05	4	4	4	4	4	7.85	4	4	4	4.15	4	7.85	4	4	4	6.05
HCC-2998	4	4.85	6.45	4	4	6.45	4.35	4	4	4	4.35	8	4	7.85	8	5.45	4.55	6.25	7.85	6.25	4	4	4.35	6.45	4.55	4	6.45	4.55	4	4	7.85	4.85	7.85	4	4	4	4	4	7.85	4	4	8	4.35	4	7.85	4	4	4	6.45
HCT-15	4	4.75	6.55	4	6.55	6.55	4.45	4	4	6.55	4.25	4	6.55	6.55	6.55	4.75	4	6.55	6.55	7.35	4	4	4.25	6.75	4.25	4	6.55	4.25	4	4	4	4.75	6.55	4	6.55	4	4	4	6.55	4	4	4	4.25	4	4	6.55	4	4	6.75
HCT-116	4	5.75	4.05	4.05	4.25	6.45	6.85	4	4	6.85	4.45	4	4	4	4.05	4.85	4.45	6.85	4	6.95	4	4	4	6.85	4.45	4	6.85	4.45	4.05	4	4	4.75	6.55	4	4.05	4	4	4.45	6.85	4	4	4	4.05	4	4.05	4	4	4	6.85
HT29	4	4.75	6.55	4	6.45	6.55	6.55	4	4	6.55	4.15	4	4	4	6.55	5.55	4.25	6.55	4	5.85	4	4	4.15	6.55	4.15	4	6.55	4.25	4	4	4	4.75	6.55	4	6.55	4	4	6.55	6.45	4	4	4	4.05	4	6.95	4	4	4	6.55
KM12	4	7.95	6.55	4	4	6.55	4.35	4	4	4.15	4.35	4	4	4	8	4.85	4.25	6.65	4	4.35	4	4	4	4.15	4.25	4	6.65	4.35	4	4	4	7.95	4	4	4	4	4	4	4	4	4	8	4.35	4	4	4	4	4.15	6.65
SW-620	4	5.55	7.95	4	4.35	5.95	4.35	4	4	4.35	4.05	4.35	4	4	6.85	5.45	4	7.95	7.35	6.85	4	4	4	5.95	4.05	4	7.55	4.35	4	4	4	5.55	4.35	4	5.95	4	4	4	6.85	4	4	4	6.35	4	4	4	4	4	7.95
CCRF-CEM	4	5.75	7.95	4	4	7.95	7.95	4	4	5.95	6.15	4	4	4	8	5.65	4	7.95	4	7.95	4	4	4	7.05	6.65	4	7.95	4	4.35	4	4	5.75	6.15	4	6.15	4	4	4	6.15	4	4	4	7.05	4	7.05	4	4	4	7.95
HL-60TB	4	5.65	4.35	4	4.35	4.35	4.35	4	4	6.15	4.35	4	7.95	4	7.55	6.25	4	6.15	4	7.55	4	4	4.25	6.15	4.25	4	6.15	4.35	4	4	4	5.65	6.65	4	4.25	4	4	4	7.55	4	4	4	4.35	4	4	7.95	4	4	7.75
K-562	4	5.65	6.85	4	7.65	6.85	6.15	4	4	6.15	4	4	4	6.35	7.95	5.45	4	6.85	4	6.15	4	4	4.25	7.65	4.25	4	7.55	4	4.25	4	4	5.65	4	4	4	4	4	4	7.95	4	4	4	6.15	4	4	4	4	4	6.85
MOLT-4	6.95	5.65	6.95	6.95	6.95	6.95	6.25	4	4	6.55	6.95	4	4	7.85	7.85	5.65	4	6.95	4	7.15	4	4	4	6.55	6.45	4	7.75	4.15	4	4	4	5.65	7.85	4	6.95	4	4	6.95	7.85	4	4	4	4.15	4	7.85	7.85	4	4	6.55
RPMI-8226	6.25	5.65	6.25	4	6.25	6.25	6.25	4	4	6.25	4	6.25	4	6.25	6.25	5.65	4	6.75	4	7.55	4	4	4	6.25	4.25	4	6.25	4	4	4	4	5.65	6.25	4	6.25	4	4	4	6.25	4	4	6.25	6.95	4	4	4	4	4	6.25
SR	4	5.75	8	4.55	4.55	8	4.55	4	4	6.65	6.65	4.55	4	4.55	7.35	5.75	4	6.65	4	6.95	4	4	4	6.65	4.25	4	6.65	4.55	4	4	4	5.75	4.05	4	4	4	4	6.65	7.95	4	4	4.55	4.15	4	6.65	4	4	4	6.65
LOX-IMVI	4	5.65	7.15	4	4.35	7.15	7.15	4	4	6.65	4.35	4	4	7.15	7.15	5.65	4.35	7.15	4	7.15	4	4	4.35	7.15	4.35	4	7.15	4.35	4	4	4	5.65	7.15	4	4.35	4	4	4	7.15	4	4	4	4.35	4	7.15	4	4	4	7.15
M14	4	5.65	6.75	4	4	6.75	4.35	4	4	4	4.35	4	4	6.75	7.75	5.45	4	6.75	4	6.55	4	4	4	6.75	4.35	4	6.75	4.15	4	4	4	5.65	6.75	4	4	4	4	4	7.75	4	4	4	4.15	4	6.75	4	4	4	6.75
MALME-3M	4	4.75	6.75	4	4.75	4	4.45	4	4	6.75	4.45	8	4	4	7.85	4.75	4.45	6.75	4	6.55	4	4	4	7.85	5.15	4	4.45	4.45	4	7.85	4	4.75	7.85	4	4	4	4	4	7.85	4	4	4	4.35	4	7.85	4	4	4	7.85
MDA-MB-435	4	5.65	4.45	4	4.25	4.05	4.45	4	4	4.45	4.25	4.45	4	4	7.95	4.75	4.25	4.45	4	7.05	4	4	4.05	4.45	4.45	4	4.45	4.25	4.15	4	4	5.65	4	4	4.45	4.25	4	4	7.95	4	4	4	4.15	4	4.45	4	4	6.05	4.45
SK-MEL-2	4	4.75	6.15	6.25	4	6.15	4.15	4	4	4.35	6.25	6.25	4	6.25	6.15	5.65	4	6.15	4	4.35	4	4	4	6.25	4.35	4	6.15	4.45	4	4	4	4.75	4	4	4	4	4	4	6.15	4	4	8	4.05	4	4	4	4	4	6.15
SK-MEL-5	4	4.85	4.45	4	4.25	4	4.45	4	4	4.55	4.35	4	4	4	4.15	5.25	4	6.05	4	4.25	4	4	4	6.05	4.55	4	6.05	4.35	4	4	4	4.85	6.05	4	4.15	4	4	4.25	4.25	4	4	8	6.05	4	4	4	4	4	6.05
SK-MEL-28	5.15	5.45	5.95	5.85	5.15	5.85	4	7.95	7.95	5.95	5.95	5.15	4	5.85	8	5.15	4	5.95	5.15	6.45	4	4	4	5.15	5.85	4	5.15	4	4	4	4	5.45	5.15	4	7.95	4	4	7.95	8	4	4	5.15	5.95	4	5.15	4	4	4	5.15
UACC-62	4	4.85	7.75	4	4.05	7.75	4.05	4	4	4.05	4.05	4.45	4	4	8	5.05	4.05	4.05	4	4.05	4	4	4.15	4.05	4.05	4	4.05	4.05	4	7.75	4	5.75	4.05	4	4.15	4	4	4.05	7.75	4	4	4	4.05	4	4.05	4	4	4	4.05
UACC-257	4	5.65	5.05	4	5.05	5.05	5.05	4	4	4	4.05	4	4	4	4	4.95	4.25	5.05	4	6.55	5.05	4	4	5.05	4.25	4	7.25	4.25	4	4	4	5.65	4.25	4	4	4	4	4	4	4	4	4	4.25	4	4	4	4	4	7.25
A549-ATCC	4	4.75	5.85	4	4	4	5.85	4	4	4	4.25	4	4	4	8	5.35	4.25	4	4	5.85	4	4	4	5.85	4.25	4	4	4.25	4	4	4	4.75	4.25	4	4	4	4	4	8	4	4	4	4.15	4	4	4	4	4	6.65
EKVX	4	4.75	5.95	4	4	4	4.35	4	4	4.25	4.05	4	4	4	4	5.55	4.15	5.95	4	4.35	4	4	4	4.25	4.35	4	4.35	4.05	4	4	4	4.75	4.25	4	4	4	4	4.15	6.35	4	4	4	4.15	4	4	4	4	4	6.25
HOP-62	4	4.75	5.35	4	5.35	7.95	5.35	4	4	6.25	6.35	4	4	4	7.95	5.05	4.25	7.95	4	5.35	4	4	4.05	7.95	5.35	4	7.95	4.25	4	7.95	4	4.75	7.95	4	4	4	4	6.25	7.95	4	4	4	4.15	4	7.95	4	4	4	7.95
HOP-92	4	7.85	4.35	4	8	4	4.55	4	4	4.55	4.15	8	4	4	7.45	5.75	4.55	7.45	4	4.35	4	4	4.45	7.45	4.25	4	7.45	4.55	4	4	4	7.85	7.45	4	7.45	4	4	4.15	7.45	4	4	8	4.15	4.45	7.45	4	4	4	7.45
NCI-H23	4	4.65	6.55	4	4.15	6.55	6.35	4	4	4	4	4	4	4	7.85	5.45	4	6.55	4	6.45	4	4	4	6.55	5.15	4	6.55	4.15	4	4	4	4.65	5.35	4	4	4	4	4	6.45	4	4	8	5.35	4	4	4	4	4	6.55
NCI-H226	5.15	7.85	6.45	5.15	5.15	6.45	4.25	4	4	4.25	4.25	5.15	4	4	8	4.65	4	6.45	5.15	6.45	4	4	4.05	5.15	4.15	4	5.15	4	4	4	4	7.85	5.15	4	5.15	4	4	4.25	6.45	4	4	5.15	4.15	5.15	5.15	4	4	4	5.15
NCI-H322M	4	4.75	5.05	4	4	5.05	5.05	4	4	7.95	5.05	4	4	4	4	4.95	4	5.05	4	6.35	4	4	5.05	5.05	4.15	4	5.05	5.05	4.15	4	4	4.75	4	4	4	4	4	4	4	4	4	8	5.05	4	4	4	4	4	5.05
NCI-H460	4	4.75	5.85	4	5.85	5.85	5.85	4	4	4.35	4.35	4	4	4	8	5.45	4	6.95	4	6.95	4	4	4.15	4.35	5.85	4	7.95	4.35	4	4	4	4.75	4.35	4	4	4	4	4	8	4	4	4	4.35	4	4	4	4	4	4.35
NCI-H522	6.45	5.65	6.85	4	4.45	6.85	6.45	4	4	6.75	4.15	8	4	8	8	6.25	4.15	7.75	4	6.65	4	4	4	7.75	4.45	4	7.75	4.15	4	4	4	5.65	6.85	4	4	4	4	6.85	7.35	4	4	8	4.45	4	7.75	4	4	4	6.85
IGROV1	4	4.75	4.05	4	4	4	4.35	4	4	4.35	4.35	4	4	4	7.35	5.25	4	4.25	4	4.35	4	4	4	4.25	4.35	4	4.25	4.35	4	4	4	4.75	4	4	4	4	4	4.25	4	4	4	4	4.35	4	4	4	4	4	4.25
NCI-ADR-RES	4	4.75	6.85	4	4	4	4.25	4	4	5.85	4	4	4	6.85	6.85	5.55	4	6.85	4	6.05	4	4	4.35	6.85	4.25	4	6.15	4.35	4	4	4	4.75	5.85	4	4	4	4	4	6.85	4	4	4	4.35	4	4	4	4	4	5.85
OVCAR-3	4	4.75	4	4	4.15	6.35	4.05	4	4	6.05	4.15	4	4	4	6.85	5.55	4	6.35	4	4.15	4	4	4	6.05	4.15	4	6.05	4.15	4	4	4	4.75	5.55	4	4	4	4	4	6.85	4	4	4	4.55	4	4	4	4	4	6.05
OVCAR-4	4	4.75	4.35	4	5.95	6.65	5.95	4	4	4.35	4.35	4	4	4	7.45	4.75	4	6.65	4	6.65	4	4	4	6.65	4.35	4	6.65	4.35	4	7.45	4	4.75	4.35	4	4.35	4	4	7.45	7.45	4	4	4	4.35	4	4	4	4	4	6.65
OVCAR-5	4	4.75	6.45	4	5.85	6.45	6.45	4	4	4	5.05	4	4	4	4	5.15	4	5.85	4	6.45	4	4	4.05	6.45	5.85	4	5.85	4	4	4	4	4.75	7.85	4	4	4	4	4	4	4	4	4	4.05	4	7.85	4	4	4	6.45
OVCAR-8	4	5.55	6.25	4	4	6.25	4.45	4	4	6.55	4.45	4	4	4	8	5.65	4.45	6.25	4	6.55	4	4	4	4.45	4.45	4	7.85	4.45	4	4	4	5.55	6.25	4	6.25	4	4	4	6.25	4	4	4	4.35	4	4	4	4	4	7.85
SK-OV-3	4	7.75	5.85	4	4	4	4	4	4	4	4	4	4	4	8	4.85	4	5.85	4	4.05	4	4	4	4	4	4	5.85	4	4	4	4	4.75	4	4	4	4	4	4	4	4	4	4	4.95	4	4	4	4	4	4.85
SN12C	4	4.95	6.35	4	4	6.25	6.35	4	4	6.35	6.15	4	4	4	7.85	4.95	4.25	6.55	4	6.55	4	4	4	6.15	6.35	4	4.05	4.25	4	4	4	4.95	6.55	4	4	4	4	4	6.55	4	4	4	4.05	4	4	4	4	4	6.55
DU-145	4	4.75	6.95	4	4	6.95	6.05	4	4	4	6.95	4	4	6.95	6.95	4.75	4	7.95	4	6.65	4	4	4	7.95	4.05	4	7.95	4	4	7.95	4	4.75	6.95	4	4	4	4	4	6.95	4	4	4	5.85	4	6.95	4	4	4	7.95
PC-3	4	5.65	4	4	4.35	6.45	4.25	4	4	4.25	4	4	4	7.75	6.75	4.75	4	6.75	4	4.05	4	4	4	6.75	4.35	4	6.75	4.35	4	4	4	5.65	4	4	4	4	4	4	7.75	4	4	4	4	4.05	4	4	4	7.75	6.75
786-0	4	4.75	7.75	4	4	6.45	4.45	4	4	6.35	6.35	8	4	4	7.75	4.65	4	6.75	4	6.55	4	4	4	7.75	4.25	4	6.75	4.45	4	4	4	4.75	6.75	4	7.75	4	4	4	7.75	4	4	8	4.25	4	4	4	4	4	6.75
A498	4	8	4	4	4	4	4.35	4	4	4.35	4.35	4	4	4	7.65	4.85	4	5.15	4	4.15	4	4	4.35	5.15	4.15	4	5.15	4.35	4	4	4	8	4.15	4	4	4	4	4.35	7.65	4	4	4	4.35	4	4	4	4	4	5.15
ACHN	4	4.75	6.85	4	4	6.85	6.25	4	4	6.25	6.45	4	4	4	6.85	4.95	4	6.85	4	6.25	4	4	4	6.85	4.35	4	6.85	4.35	4	4	4	4.75	4.95	4	6.25	4	4	4	6.85	4	4	4	4.35	4	4	4	4	4	6.85
CAKI-1	4	5.75	6.85	4	4	6.85	6.55	4	4	4	4.35	4	4	7.65	8	5.75	4	6.05	4	8	4	4	4	6.55	6.55	4	6.55	4	4	4	4	5.75	4	4	4	4	4	4	6.85	4	4	4	4.35	6.85	4	4	4	4	6.85
RXF-393	4	5.85	5.95	4	6.35	7.85	4.35	4	4	4.35	4.35	4	4	8	7.85	5.35	4.35	5.25	4	7.15	4	4	5.25	4.35	4.35	4	4.35	4.35	4	4	4	5.85	4.35	4	4.35	4	4.05	4.35	7.85	4	4	6.65	4.35	4	4.35	4	4	4	6.75
TK-10	4	8	5.05	4	5.05	5.05	4.15	4	4	6.65	4.15	4.15	4	6.15	6.15	5.35	4.15	5.05	4	5.05	4	4	5.05	7.75	4.15	4	5.05	4.15	4	4	4	8	5.25	4	5.05	4	4	4	4	4	4	4	5.05	4	4	4	4	4.15	7.75
UO-31	4	4.75	5.25	4	6.15	6.15	5.25	4	4	6.25	4.15	4	4	4	8	4.75	4.15	6.25	4	6.65	4	4	4	6.25	4.15	4	7.75	4.15	4	4	4	4.75	5.25	4	4.05	4	4	4.05	6.15	4	4	4	4.15	4	4	4	4	4	6.25
[truncated: 144 more columns]

## Sheet: RUN 6
	754311	696128	650395	650396	650393	650394	618487	45383	83950	709237	673792	648789	638486	727209	24818	639828	673790	634724	642321	734237	335794	376265	676181	673596	131547	662565	603071	673791	376266	141537	645017	698932	733882	335791	349644	374998	335789	126765	618862	613729	641484	33410	637578	354671	610458	600032	668301	668300	176323
BT-549	4	5.65	4	4	4	4	4	4	4	4	4	4	4	6.45	4	4.55	4	4	4	4.55	4	4	4	4	4	4	4	4	4	4	4	5.65	4	4	4	4	4	4	7.55	4	4	4	5.75	4	4	4	4	4	4
HS-578T	4	5.65	4	4	4	4	4	4	4	4	4	4	4	4	4	4.65	4	4	4	4	4	4	4	4	4	4	4	4	4	4	4	5.65	4	4	4	4	4	4	7.45	4	4	4	5.65	4	4	4	4	4	4
MCF7	4	6.75	4.35	4	4.75	4	4.45	4	4	4	4.45	4	4	4	4	6.75	4	6.75	4	4.45	4.35	4	4	4	4	4	6.75	4	4	4	4	6.75	4	4	4	4	4	4	4	4	4	4	5.45	4	4	4	4	4.35	4.45
MDA-MB-231-ATCC	4	4.75	4	4	4	4	4	4	4	4	4	4	4	4	6.85	5.55	4	4	4	4.55	4	4	4	4	4	4	4	4	4	4	4	4.75	4	4	4	4	4	4	6.85	4	4	7.85	5.55	4	4	4	4	4	4
T-47D	4	4.85	4	4	4	4	4	4	4	4	4	4	4	4	4	4.85	4	4	4	4	4	4	4	4	4	4	4	4	4	4	4	4.85	4	4	4	4	4	4	7.85	4	4	4	4.85	4	4	4	4	4	4
SF-268	4	5.75	4	4	4.95	4	4	4	4	4	4	4	4	4	4.95	4.95	4	4.95	4	4	4	4	4	4	4	4	4	4	4	4	4	5.75	4.95	4	4	4	4	4	4	4	4	4	5.55	4	4	4	4	4	4.95
SF-295	4	4.75	4	4	5.25	4	4	4	4	4	4	4	4	4	5.25	5.25	4	5.25	5.25	5.25	4	4	4	5.25	4	4	7.95	4	4	4	4	4.75	5.25	4	4	4	4	4	5.25	4	4	5.25	5.65	4	4	5.25	4	4	5.25
SF-539	4	5.55	4	4	4	4	4	4	4	4	4	4	4	4	7.85	5.55	4	4	4	5.25	4	4	4	4	4	4	4	4	4	4	4	5.55	4	4	4	4	4	4	7.85	4	4	4	5.65	4	4	4	4	5.25	4
SNB-19	4	4.75	4	4	4	4	4	4	4	4	4	4	4	4	8	4.75	4	4.75	4	4	4	4	4	4	4	4	4	4	4	4	4	4.75	4	4	4	4	4	4	8	4	4	4	4.75	4	4	4	4	4	4.75
SNB-75	4	4.75	4	4.95	4.95	4	4	4	4	4	4	4	4	4	4.95	4.75	4	4	4	4.75	4	4	4	4.95	4	4	4	4	4	4	4	4.85	4.95	4	4	4	4	4	4.95	4	4	4.95	5.65	4	4	4.95	4	4	4.95
U251	4	4.75	4	4	5.45	4	4	4	4	4	4	4	4	4	7.45	5.45	4	5.45	5.45	4	4	4	4	4	4	4	4	4	4	4	4	4.75	5.45	4	4	4	4	4	7.45	4	4	8	5.45	4	4	5.45	4	5.45	5.45
COLO-205	4	4.75	6.05	4	4.75	4	6.05	4	4	4	5.75	4	5.05	4	5.05	4.75	4	6.05	4	5.55	4	4	4	4	4.85	4	6.05	4	4	4	4	5.55	5.05	4	4	4	4	4	7.85	4	4	4	4.75	4	4	5.05	4	4	6.05
HCC-2998	4	4.85	4	4	4	4	4	4	4	4	4	4	4	4	8	5.45	4	4	4	5.35	4	4	4	4	4	4	4	4	4	4	4	4.85	4	4	4	4	4	4	7.85	4	4	8	4.85	4	4	4	4	4	4
HCT-15	4	4.75	6.55	4	4	6.55	4	4	4	4	5.75	4	6.55	6.55	6.55	4.75	4	6.55	4	5.75	4	4	4	4	4	4	6.55	4	4	4	4	4.75	4	4	4	4	4	4	6.55	4	4	4	5.75	4	4	6.55	4	4	4
HCT-116	4	4.75	4.05	5.45	5.45	4	4	4	4	4	5.85	4	4	4	5.45	4.85	4	6.85	4	5.45	4	4	4	4	4	4	4	4	4	4	4	4.75	5.45	4	4	4	4	4	5.45	4	4	4	5.65	4	4	4	4	4	5.45
HT29	4	4.75	4	4	5.55	4	5.85	4	4	4	4.55	4	4	4	7.55	4.75	4	5.85	4	5.65	4	4	4	4	4	4	4	4	4	4	4	4.75	4	4	4	4	4	4	7.55	4	4	5.55	5.45	4	4	4	4	4	5.55
KM12	4	7.95	4	4	4	4	4	4	4	4	4.95	4	4	4	7.95	4.85	4	4	4	4.85	4	4	4	4	4	4	4	4	4	4	4	7.95	4	4	4	4	4	4	5.45	4	4	8	4.95	4	4	4	4	4.15	4.85
SW-620	4	5.55	4	4	5.45	4	4	4	4	4	5.75	4	4	4	5.45	5.45	4	5.45	4	5.55	4	4	4	4	5.55	4	4	4	4	4	4	5.55	5.45	4	4	4	4	4	5.45	4	4	5.45	4.85	4	4	5.45	5.45	5.45	4.85
CCRF-CEM	4	5.75	4	4	4	4	4	4	4	4	4	4	4	4	8	5.65	4	5.65	4	5.75	4	4	4	4	4.65	4	4	4	4	4	4	5.75	4	4	4	4	4	4	8	4	4	4	5.75	4	5.65	4	4	4	4
HL-60TB	4	5.65	4	4	5.65	4	5.95	4	4	4	4	4	7.95	4	4	5.65	4	5.65	5.65	5.65	4	4	4	5.65	5.75	4	5.65	4	4	4	4	5.65	4	4	4	4	4	4	4	4	4	5.65	4.75	4	5.65	4	4	4	5.65
K-562	4	5.55	4	4	4	4	4	4	4	4	4	4	4	4	4	5.45	4	4	4	4	4	4	4	4	4	4	4	4	4	4	4	5.55	4	4	4	4	4	4	6.85	4	4	4	5.65	4	4	4	4	4	4
MOLT-4	4	5.65	5.65	5.65	5.65	4	4	4	4	4	4	5.65	4	4	5.65	5.65	4	4	4	5.65	4	4	4	4	4	4	4	4	4	4	4	5.65	4	4	4	4	4	4	6.95	5.65	4	5.65	5.45	4	4	5.65	4	5.65	5.65
RPMI-8226	4	5.65	4	4	5.65	4	4	4	4	4	4.55	4	4	4	4	5.65	4	6.85	4	5.15	4	4	4	6.85	4.55	4	6.85	4	4	4	4	5.65	4	4	4	4	4	4	4	4	4	4	5.55	4	4	4	4	5.65	6.85
SR	4	5.55	4	4	4	4	4	4	4	4	4	4	4	4	8	5.75	4	4	4	4	4	4	4	4	4	4	4	4	4	4	4	5.75	4	4	4	4	4	4	8	4	4	4	5.45	4	4	4	4	4	4
LOX-IMVI	4	5.65	4	4	4.75	4	4	4	4	4	4	4	4	4	7.15	5.65	4	7.15	4	4.35	4	4	4	4	4	4	4	4	4	4	4	5.65	4	4	4	4	4	4	7.15	4	4	5.65	4.95	4	4	4	4	5.65	4
M14	4	4.75	4	4	5.45	4	4	4	4	4	5.75	4	4	6.75	5.45	5.45	4	6.75	5.45	5.45	4	4	4	4	4	4	6.75	4	4	4	4	4.75	5.45	4	4	4	4	4	6.75	4	4	4	5.75	4	4	5.45	4	5.45	5.45
MALME-3M	4.75	4.75	4.75	4.75	4.75	4.75	4	4	4	4.75	4.75	4.75	4	4	4.75	4.75	4.75	4.75	4	4.75	4	4	4.75	4.75	4.75	4	4.75	4	4	4	4	4.75	4.75	4	4	4	4	4	4.75	4.75	4	4.75	4.75	4.75	4	4.75	4.75	4.75	4.75
MDA-MB-435	4	5.65	4	4	4.75	4	4	4	4	4	5.75	4	4	4	4	4.75	4	4	4	5.35	4	4	4	4	4	4	4	4	4	4	4	5.65	4	4	4	4.25	4	4	7.95	4	4	4	5.45	4	4	4	4	4	5.65
SK-MEL-2	4	5.65	4	5.65	5.65	4	4	4	4	4	4	5.65	4	4	6.15	5.65	4	5.65	4	5.65	4	4	4	5.65	4	4	5.65	4	4	4	4	4.75	5.65	4	4	4	4	4	6.15	5.65	4	5.65	5.65	4	4	5.65	4	4	5.65
SK-MEL-5	4	4.85	4	4	5.25	4	4	4	4	4	5.75	4	4	4	4	5.25	4	5.25	4	4.25	4	4	4	4	4	4	4	4	4	4	4	4.85	5.25	4	4	4	4	4	5.25	4	4	8	5.35	4	4	4	4	4	5.25
SK-MEL-28	5.15	5.45	5.15	5.15	5.15	5.15	4	5.15	5.15	5.15	5.15	5.15	5.15	5.15	5.15	5.15	4	5.15	5.15	5.15	4	4	4	5.15	4.85	4	5.15	4	4	4	5.15	5.15	5.15	4	5.15	4	4	4	5.15	5.15	5.15	5.15	5.15	4	5.15	5.15	4	5.15	5.15
UACC-62	4	4.85	4	4	4	4	4	4	4	4	5.75	4	4	4	8	5.05	4	4	4	5.35	4	4	4	4	4	4	4	4	4	4	4	4.85	5.05	4	4	4	4	4	5.05	4	4	8	5.75	4	4	4	4	4	4.85
UACC-257	4	5.65	4	4	4	4	4	4	4	4	5.65	4	4	4	4	4.95	4	4	4	5.35	4	4	4	4	4	4	4	4	4	4	4	5.65	4	4	4	4	4	4	4	4	4	4	5.75	4	4	4	4	4	4
A549-ATCC	4	4.75	4	5.35	5.35	4	4	4	4	4	4	4	4	4	5.35	5.35	4	4	4	5.35	4	4	4	4	4	4	4	4	4	4	4	4.75	4	4	4	4	4	4	5.35	4	4	5.35	5.35	4	4	5.35	4	4	4
EKVX	4	4.75	4	4	4	4	4	4	4	4	5.65	4	4	4	5.55	5.55	4	4	4	4.75	4	4	4	4	4	4	4	4	4	4	4	4.75	4	4	4	4	4	4	4	4	4	4	4.75	4	4	4	4	4	4
HOP-62	4	4.75	4	4	4.95	4	4	4	4	4	4	4	4	4	6.25	4.95	4	4	4	4.75	4	4	4	4	4	4	4	4	4	4	4	4.75	4	4	4	4	4	4	4	4	4	4	5.55	4	4	4	4	4	4
HOP-92	4	7.85	4	4	4	4	4	4	4	4	4	8	4	4	4	5.75	4	4	4	4.75	4	4	4	4	5.65	4	4	4	4	4	4	7.85	4	4	4	4	4	4	4	4	4	8	4.85	4	4	4	4	4	4
NCI-H23	4	4.85	4	4	4	4	4	4	4	4	5.75	4	4	4	5.45	5.45	4	4	4	5.45	4	4	4	4	4	4	4	4	4	4	4	5.75	5.45	4	4	4	4	4	7.45	4	4	8	4.85	4	4	4	4	4	4
NCI-H226	4	4.75	4	4	4	4	4	4	4	4	4	4	6.45	4	8	5.15	4	4	4	4.55	4	4	4	4	4	4	4	4	4	4	4	4.75	4	4	4	4	4	4	8	4	4	5.15	4.95	4	4	5.15	4	4	4
NCI-H322M	4	4.75	4	4	4	4	4	4	4	4	4	4	4	4	4	4.95	4	4	4	6.75	4	4	4	4	4	4	4	4	4	4	4	4.75	4	4	4	4	4	4	4	4	4	8	4.65	4	4	4	4	4	4
NCI-H460	4	4.75	4	4	4	4	4	4	4	4	4.85	4	4	4	5.45	5.45	4	4	4	5.45	4	4	4	4	4	4	4	4	4	4	4	4.75	5.45	4	4	4	4	4	5.45	4	4	4	5.25	4	4	5.45	4	4	4
NCI-H522	4	5.65	4	4	4	4	4	4	4	4	5.75	8	4	8	8	5.55	4	5.85	5.55	5.85	4	4	4	5.85	5.85	4	4	4	4	4	4	5.85	4	4	4	4	4	4	8	4	4	8	5.65	4	4	4	4	4	5.85
IGROV1	4	4.75	4	4	5.25	4	4	4	4	4	5.75	4	5.25	4	5.25	5.25	4	5.25	5.25	5.25	4	4	4	4	4	4	5.25	4	4	4	4	4.75	4	4	4	4	4	4	5.25	5.25	4	5.25	5.25	4	4	5.25	4	4	4
NCI-ADR-RES	4	4.75	4	4	4	4	4	4	4	4	4	4	4	6.85	4	4.65	4	4	4	5.45	4	4	4	4	4	4	4	4	4	4	4	4.75	4	4	4	4	4	4	6.85	4	4	4	4.75	4	4	4	4	4	4
OVCAR-3	4	4.75	4	4	4	4	4	4	4	4	4	4	4	4	5.55	5.55	4	5.55	4	5.55	4	4	4	4	4	4	5.55	4	4	4	4	4.75	5.55	4	4	4	4	4	5.55	4	4	4	4.85	4	4	4	4	5.55	5.55
OVCAR-4	4	4.75	4	4	4	4	4	4	4	4	7.45	4	7.45	4	7.45	4.75	4	4	4	4.55	4	4	4	4	4	7.45	4	4	4	7.45	4	4.75	4	4	7.45	4	4	7.45	7.45	7.45	4	4	5.25	4	4	7.45	4	4	4.75
OVCAR-5	4	4.75	4.75	4	4.75	4	4	4	4	4	5.75	4	4	4	4	5.15	4	4.85	4	4.75	4	4	4.85	4	4.75	4	4	4	4	4	4	4.75	4	4	4	4	4	4	4	4	4	4	4.45	4	4	4	4	5.15	4.75
OVCAR-8	4	5.55	4	4	4	4	4	4	4	4	5.75	4	4	4	4	5.45	4	4	4	6.95	4	4	4	4	4	4	4	4	4	4	4	5.55	4	4	4	4	4	4	6.25	4	4	4	5.75	4	4	5.25	4	4	5.55
SK-OV-3	4	4.85	4	4	4.85	4	4	4	4	4	4	4	4	4	4.85	4.85	4	4.85	4	4	4	4	4	4	4	4	4	4	4	4	4	4.85	4	4	4	4	4	4	4.85	4	4	4.85	4.95	4	4	4	4	4	4.85
SN12C	4	4.95	4	4	4.95	4	4	4	4	4	5.75	4	4	4	4.95	4.95	4	4	4	4.65	4	4	4	4	4	4	4	4	4	4	4	4.95	4	4	4	4	4	4	4.95	4	4	4.95	5.45	4	4	4.95	4	4	4
DU-145	4	4.75	4	4	4	4	4	4	4	4	4	4	4	4	4	4.75	4	4	4	4.95	4	4	4	4	4	4	4	4	4	4	4	4.75	4	4	4	4	4	4	6.95	4	4	4	4.65	4	4	4	4	4	4
PC-3	4	5.65	4	4	4	4	4	4	4	4	4	4	4	7.75	4	5.65	4	5.65	4	5.65	4	4	4	4	4	4	5.65	4	4	4	4	5.65	4	4	4	4	4	4	7.75	4	4	4	5.35	4.05	4	4	7.75	4	5.65
786-0	4	4.75	4	4	4	4	4	4	4	4	5.75	4	4	4	7.75	4.75	4	5.85	4	5.55	4	4	4	4	4	4	4	4	4	4	4	4.75	5.25	4	4	4	4	4	5.25	4	4	5.25	5.55	4	4	5.25	4	4	5.85
A498	4	4.85	4	4	4.85	4	4	4	4	4	4	4	4	4	4.85	4.85	4	4	4	4.65	4	4	4	4	4	4	4	4	4	4	4	4.85	4	4	4	4	4	4	4	4	4	4.85	4.85	4	4	4	4	4	4
ACHN	4	4.75	4	4	4.95	4	6.25	4	4	4	5.75	4	4	4	4	4.95	4	4.95	4	4	4	4	4	4	4	4	4	4	4	4	4	5.75	4.95	4	4	4	4	4	6.85	4	4	4	5.45	4	4	4	4	4	4
CAKI-1	4	5.75	6.85	6.85	6.85	6.85	4	4	4	4	6.85	4	6.85	6.85	6.85	4.95	4	6.85	4	4.75	4	4	4	6.85	4	4	6.85	4	4	4	6.85	5.75	6.85	4	4	6.85	4	4	6.85	4.95	4	4.95	5.95	6.85	4	4.95	6.85	6.85	6.85
RXF-393	4	5.85	4	4	4	4	4	4	4	4	4	4	4	4	8	5.35	4	4	4	5.85	4	4	4	4	4	4	4	4	4	4	4	5.85	4	4	4	4	4	4	6.65	4	4	4	5.65	4	4	4	4	4	5.65
TK-10	4	8	4	4	4	4	4	4	4	4	4	4	4	4	4	4.75	4	5.55	4	4	4	4	4	4	4	4	4	4	4	4	4	8	5.25	4	4	4	4	4	4	4	4	4	5.35	4	4	4	4	4	5.55
UO-31	4	4.75	4	4	4.95	4	4	4	4	4	4	4	4	4	4.95	4.95	4	4	4	4.75	4	4	4	4	4	4	4	4	4	4	4	4.75	4	4	4	4	4	4	4	4	4	4	4.75	4.55	4	4.95	4	4	4
[truncated: 144 more columns]

## Sheet: RUN 7
	754311	696128	650395	650396	650393	650394	618487	45383	83950	709237	673792	648789	638486	727209	24818	639828	673790	634724	642321	734237	335794	376265	676181	673596	131547	662565	603071	673791	376266	141537	645017	698932	733882	335791	349644	374998	335789	126765	618862	613729	641484	33410	637578	354671	610458	600032	668301	668300	176323
BT-549	7.95	7.95	6.65	7.95	7.95	7.95	7.95	7.95	7.95	7.95	7.95	7.95	5.65	7.55	7.55	4	5.75	7.95	7.95	4.05	5.75	7.95	4.75	7.85	7.95	7.95	7.95	5.75	7.95	7.95	7.95	7.95	6.75	5.75	7.95	7.95	7.95	7.95	7.55	7.95	7.95	8	5.75	7.95	7.95	7.95	5.75	5.75	7.55
HS-578T	7.75	8	5.65	6.95	5.35	8	5.75	5.65	5.65	5.65	5.95	6.45	4.45	6.95	8	4	4.85	5.85	6.95	4.15	5.75	4.75	6.65	7.75	5.75	4	6.65	5.75	4	4	6.75	8	6.25	4	5.65	4	4	5.65	6.95	4	4	8	5.85	4	5.85	4	4.85	4.85	6.05
MCF7	7.85	7.85	6.75	7.25	7.05	6.75	5.65	7.25	7.25	6.75	5.95	6.35	4.45	7.25	7.25	4	4.75	6.75	7.25	5.95	7.05	7.05	4.75	6.75	4.75	6.75	6.75	5.75	4	6.75	7.25	6.75	6.75	7.05	7.25	4	4	7.25	6.75	4	4	7.85	5.35	4	6.75	4	7.05	7.05	6.75
MDA-MB-231-ATCC	7.95	7.85	6.25	6.25	5.75	6.55	7.95	7.95	7.95	6.25	6.45	7.95	5.75	6.45	6.55	4	5.75	6.55	6.25	4.05	6.25	5.75	4.45	6.25	7.95	4	6.25	5.75	4	4	6.85	7.85	5.75	5.75	5.75	4	4	6.75	6.45	4	5.75	7.85	5.95	4	5.75	6.15	5.75	5.75	6.25
T-47D	7.85	5.55	5.55	7.55	6.55	6.55	5.45	7.85	7.85	7.85	6.75	5.45	5.75	5.75	7.85	4	5.75	5.55	5.75	5.95	5.75	6.55	4.85	6.05	5.55	5.75	7.85	6.75	8	7.85	6.75	7.85	6.75	6.55	7.85	4	6.75	7.85	6.85	4	4	5.55	5.75	4	6.45	4	6.75	6.85	5.55
SF-268	7.95	8	5.75	8	5.75	5.75	5.65	6.55	6.55	5.75	6.55	8	5.35	5.75	5.75	4	6.55	5.55	5.75	4	6.55	5.75	5.35	6.55	5.75	5.75	6.65	5.75	4	6.55	5.75	8	5.75	5.75	5.75	4	7.95	5.75	5.75	4	4	8	4.95	4	6.55	4	5.75	5.75	6.55
SF-295	7.85	7.85	5.75	7.65	5.75	7.85	5.75	6.15	6.15	5.75	6.05	8	6.05	7.85	7.85	4	4.25	6.15	7.85	4	5.05	5.75	4.25	5.25	5.05	4.55	7.95	5.75	4	5.05	6.05	7.85	5.25	4.85	5.75	4	4	5.25	7.85	4	4	8	5.25	4	5.25	4	5.75	4.85	5.25
SF-539	6.05	8	5.85	6.05	5.85	6.55	5.75	6.05	6.05	6.05	6.05	8	6.05	6.05	7.85	4	5.75	6.05	6.05	5.25	6.05	6.05	5.25	6.05	5.75	5.55	6.05	5.75	6.05	6.05	6.05	8	5.25	6.05	5.85	4	6.05	6.05	6.75	4	4	8	5.25	4	5.25	4	6.05	6.05	5.85
SNB-19	8	8	5.75	8	5.75	5.85	5.65	5.85	5.85	5.25	6.05	8	4	5.85	8	4	5.75	5.85	5.85	6.05	5.75	5.75	4.65	7.85	5.75	4.65	7.85	5.75	4	5.75	5.85	8	5.85	5.75	5.75	4	5.75	5.85	5.85	4	4	8	5.75	4	5.65	4	5.75	5.75	8
SNB-75	8	8	8	8	5.95	8	5.95	5.95	5.95	5.95	6.65	8	4.15	8	8	4	4.95	6.65	5.95	4.45	4.95	5.95	4.75	7.85	5.75	4.15	6.65	5.95	4	5.95	6.65	8	5.95	5.95	5.95	4	4.15	8	8	4	4.15	8	5.25	4.15	5.95	8	6.65	4.75	7.85
U251	7.65	8	8	8	5.75	8	5.75	5.45	5.45	5.15	6.15	8	6.15	5.45	6.55	4	5.75	5.65	5.45	4	6.15	6.15	4.25	5.65	5.75	6.15	7.95	5.75	4	6.15	6.15	8	5.65	5.45	6.15	4	4	6.15	6.65	4	6.15	8	5.45	6.15	5.45	6.15	6.15	5.45	5.65
COLO-205	7.85	7.85	6.55	6.55	5.85	6.75	5.85	5.95	5.95	6.15	6.05	8	7.35	7.35	7.85	6.15	6.05	6.75	6.05	4	5.85	5.05	4.85	5.95	5.85	5.95	7.15	5.85	6.15	7.85	7.35	7.85	6.15	5.95	6.75	4	5.05	6.75	7.85	7.35	5.95	5.85	5.05	4	6.15	7.35	5.85	5.95	5.95
HCC-2998	7.85	7.95	7.25	8	5.65	8	5.45	5.85	5.85	5.45	6.65	8	6.65	7.95	7.65	4	5.85	5.35	6.25	4	5.65	5.65	5.85	7.95	5.85	6.65	7.95	5.85	6.25	7.85	6.65	7.95	5.35	4.85	5.75	6.85	4.85	6.05	6.25	4	6.65	8	5.65	4	5.45	6.25	5.85	5.85	7.95
HCT-15	5.75	7.95	5.95	7.95	5.35	5.85	5.75	5.85	5.85	5.75	6.75	5.95	4.75	6.15	7.85	4	4.85	6.65	6.55	4	5.75	5.75	4.05	6.65	5.75	6.55	7.75	5.85	7.75	6.55	5.75	7.95	5.75	4.75	5.75	4.75	4	5.75	6.55	4	4.75	7.95	5.45	4	6.55	4	5.75	5.75	6.55
HCT-116	5.95	8	5.85	6.55	5.95	5.95	5.75	6.15	6.15	6.55	6.05	6.55	6.25	6.25	7.65	6.05	6.05	5.85	6.25	4.05	6.25	5.95	5.65	6.05	5.95	6.95	6.95	5.85	6.95	5.85	6.05	8	6.05	6.05	5.85	6.25	6.95	6.55	6.05	4	5.95	5.95	5.65	6.95	6.15	6.05	6.05	6.25	6.55
HT29	6.45	6.55	6.45	6.55	6.25	6.55	5.75	6.55	6.55	5.75	5.95	6.45	5.65	6.75	6.45	4	5.85	6.55	6.55	4	6.55	5.85	6.05	6.95	5.75	5.65	6.95	5.85	4	6.55	6.55	6.55	5.95	5.85	6.55	4	5.85	5.55	6.55	4	6.05	6.45	5.55	4	6.55	4	5.85	5.85	6.55
KM12	7.95	7.95	5.85	8	5.85	5.85	5.45	7.95	7.95	7.95	6.05	8	6.05	7.95	7.95	4	5.85	6.05	6.05	4	5.75	4.75	4.95	6.05	5.75	6.05	6.65	5.75	4	7.95	6.05	7.95	6.05	4.75	7.95	4	4.85	7.95	6.05	4	4	7.95	6.05	4	6.05	4	5.75	4.95	6.05
SW-620	7.95	7.95	6.75	6.75	6.55	7.95	5.75	5.45	5.45	5.75	6.15	7.95	5.75	6.85	6.75	4	5.75	5.95	7.35	4.25	5.75	5.75	4.85	7.95	5.75	6.65	7.55	5.75	6.85	4.85	7.35	7.95	6.85	6.15	5.75	6.85	5.75	5.75	7.35	4	6.85	7.95	5.45	4.85	6.75	6.15	5.75	5.75	6.75
CCRF-CEM	6.65	8	8	7.55	5.95	7.55	5.65	7.95	7.95	5.65	5.85	6.65	5.75	6.85	8	4	5.95	7.05	6.95	4.25	8	5.75	6.15	6.25	4.95	7.95	6.85	5.95	6.95	7.05	5.95	8	6.35	7.95	5.15	8	7.95	6.65	7.55	4	6.15	6.65	6.85	7.95	5.65	4	7.95	6.15	8
HL-60TB	5.85	8	6.65	7.75	5.75	5.85	5.85	5.65	5.65	5.85	6.15	5.85	7.95	7.85	7.85	6.25	5.25	6.25	7.85	5.65	5.65	6.35	6.05	7.75	5.85	7.95	7.75	5.25	7.95	6.25	5.95	8	6.25	7.95	6.65	7.95	7.95	6.25	7.85	6.95	6.95	5.85	4.95	7.95	5.95	6.95	7.95	6.25	6.65
K-562	7.65	8	7.65	7.65	6.35	7.65	6.05	7.65	7.65	5.25	6.15	7.65	5.65	6.85	6.85	4	6.15	5.65	6.85	4	8	6.15	5.65	7.65	5.75	6.05	7.95	5.75	6.15	6.15	6.15	8	6.15	6.15	6.55	4	7.95	7.65	6.85	4	4.15	7.65	5.15	7.95	5.45	4	6.15	6.15	6.55
MOLT-4	7.85	7.85	5.85	7.85	6.55	6.55	5.75	5.75	5.75	6.45	6.45	6.45	5.65	6.55	7.85	6.05	5.75	6.95	7.85	4	7.85	7.85	5.65	5.75	5.75	5.75	6.95	7.85	7.85	7.85	7.05	7.85	5.75	7.85	7.85	4	6.95	5.85	7.85	4	4	7.85	5.65	7.85	5.75	4	7.85	5.75	5.75
RPMI-8226	6.25	8	7.45	7.45	5.75	6.25	5.15	6.05	6.05	5.75	6.05	6.25	6.85	6.25	7.55	6.85	5.85	6.05	6.85	6.05	8	6.05	6.05	6.05	6.25	6.85	7.85	5.75	6.85	6.25	6.85	8	6.05	6.85	6.25	6.85	6.05	6.25	6.05	6.85	6.85	8	6.05	6.05	6.05	6.85	6.85	6.85	6.25
SR	7.95	8	8	6.45	6.45	5.95	5.95	5.95	5.95	5.95	7.75	5.95	6.15	6.45	8	4	7.75	6.65	7.35	4.05	7.75	4.85	4.65	8	5.95	6.45	6.65	5.85	7.15	5.95	7.15	7.35	6.65	7.15	5.95	7.15	7.15	5.95	8	4	6.45	5.95	4.65	7.15	7.35	7.25	7.75	7.75	6.65
LOX-IMVI	7.15	8	8	7.15	4.95	8	5.65	6.25	6.25	5.95	6.45	6.25	6.45	7.05	8	4	6.65	6.65	6.35	4.25	6.45	4.95	4.95	6.65	5.75	7.15	6.85	4.95	7.05	6.65	7.75	8	6.65	6.65	6.85	7.05	7.75	6.65	7.75	7.05	4	8	6.65	7.75	7.25	4	5.75	4.95	7.05
M14	7.75	7.75	7.75	7.75	5.75	7.75	5.85	6.95	6.95	5.85	5.95	8	5.65	7.75	7.75	6.75	5.95	6.75	7.75	4	5.75	5.75	4.65	7.75	5.75	6.75	6.75	5.75	4	7.75	6.95	7.75	5.95	4.85	5.85	4	4.85	5.85	7.75	4	4	7.75	5.45	4	6.75	4	5.75	4.85	6.75
MALME-3M	7.85	7.85	6.65	6.25	6.65	6.65	7.85	7.85	7.85	7.85	5.95	8	5.65	6.25	7.55	5.95	5.75	5.95	5.95	4.25	5.75	4.85	4.75	5.95	7.85	7.25	5.95	5.75	7.45	6.55	5.95	7.85	5.95	4.85	7.85	4	4.85	6.25	6.65	4	4.75	8	5.55	4	7.85	4	5.85	4.85	5.95
MDA-MB-435	7.95	8	5.85	5.85	5.65	5.85	5.75	5.65	5.65	5.45	6.05	5.65	4.05	6.95	7.95	5.35	4.85	6.05	6.35	4.25	6.05	4.85	4.05	4.35	5.85	5.35	6.25	5.75	6.25	4.85	6.25	7.95	5.35	6.05	5.65	6.25	4	5.65	7.65	6.95	4	7.95	6.05	6.25	5.35	6.95	6.05	4.85	5.65
SK-MEL-2	7.75	7.85	6.95	7.85	6.65	7.75	5.65	5.65	5.65	5.65	6.65	8	5.45	7.85	6.15	4	5.65	6.25	7.75	4	5.65	4.85	4.85	6.95	5.65	4.65	6.95	5.65	4	6.15	5.65	7.85	6.05	6.65	7.75	4	4	6.15	6.25	4	4	8	5.45	4	6.15	4	5.75	4.85	6.95
SK-MEL-5	5.65	8	5.75	6.35	5.75	7.75	5.75	5.25	5.25	5.65	6.15	8	6.05	6.65	7.75	4	5.75	5.25	6.35	4.25	4.75	4.75	5.05	5.25	5.75	4.25	5.95	5.75	4	6.05	7.05	8	5.25	6.65	5.65	7.05	4	5.65	6.65	4	6.05	8	5.25	4	5.25	4	5.75	4.85	5.25
SK-MEL-28	7.95	8	8	8	5.85	5.85	5.85	7.95	7.95	5.85	5.95	5.85	5.15	5.15	8	5.15	5.75	5.15	5.15	4	5.95	5.75	5.15	5.15	5.85	5.15	6.55	5.75	4	5.85	5.85	8	5.15	5.75	5.85	4	5.75	7.95	5.85	4	4	8	5.15	4	5.85	5.15	5.75	5.75	6.55
UACC-62	7.75	8	7.75	7.75	5.75	7.75	5.75	5.75	5.75	5.75	5.95	8	4.15	5.95	7.75	4	5.75	5.95	6.55	4.25	5.75	5.75	4.25	5.95	5.75	4.15	7.65	5.75	4	7.75	5.05	8	6.65	5.05	5.65	4	5.05	5.95	5.75	4	4	8	5.05	4	5.05	4	5.75	5.05	5.85
UACC-257	7.85	6.15	5.45	6.15	5.75	6.15	5.85	6.15	6.15	6.15	6.15	6.25	5.05	6.15	6.15	6.15	5.75	6.55	6.15	4	6.15	6.15	5.05	6.55	5.45	5.45	6.55	5.75	7.85	6.15	6.15	6.15	6.15	7.85	6.15	4	7.85	6.15	6.15	4	5.05	6.15	5.45	6.15	6.15	6.15	7.85	5.75	6.55
A549-ATCC	5.75	8	5.75	5.85	5.75	5.85	5.85	5.85	5.85	5.85	5.85	8	4.65	5.55	7.85	4	5.75	6.55	6.55	4	5.75	4.85	4.65	5.85	5.75	4.65	5.95	5.75	6.55	4.75	6.55	8	6.65	5.75	5.75	6.95	6.95	6.55	6.65	4	4	8	5.75	4	5.55	4	5.75	5.35	6.55
EKVX	6.95	8	5.85	6.95	5.85	6.95	5.85	5.55	5.55	5.75	5.85	8	5.65	6.25	5.85	4	5.85	5.55	5.85	4.15	6.95	6.95	4.75	5.55	5.85	5.65	6.25	5.85	4	4	5.65	5.85	5.85	4	5.85	6.25	4	5.75	5.85	4	4	5.85	5.55	6.95	5.55	6.25	7.45	7.45	5.55
HOP-62	7.95	8	5.75	8	5.75	5.75	5.75	7.95	7.95	5.75	6.05	8	5.05	5.55	6.75	4	5.75	7.95	6.15	4.15	5.75	5.75	5.05	7.95	5.75	4.75	7.95	5.75	4	4	7.65	8	5.05	4	7.95	4	4	7.95	6.75	4	4	8	5.05	4	6.15	4	5.05	5.05	7.95
HOP-92	7.85	8	8	7.95	7.65	7.95	7.85	7.85	7.85	7.85	6.55	7.85	5.65	8	7.95	4	5.85	7.45	7.45	4.05	5.25	5.25	4.75	7.45	7.85	5.75	7.45	7.45	4	7.45	6.85	7.85	7.45	5.25	7.85	4	7.65	7.85	7.45	7.65	7.65	8	5.25	4	7.45	6.55	5.25	5.25	7.45
NCI-H23	7.85	7.85	5.25	7.45	5.45	7.85	5.75	5.45	5.45	7.85	5.65	7.85	5.25	5.95	7.85	4	5.95	5.35	5.95	4	5.65	5.95	4.75	5.85	5.45	4	6.95	5.95	4	7.45	5.95	7.85	5.95	5.95	7.85	4	5.95	7.85	6.45	4	4	7.85	5.45	4	5.95	4	5.95	5.95	7.05
NCI-H226	7.85	7.85	5.75	8	5.75	8	5.15	5.15	5.15	5.15	5.95	8	6.45	6.45	7.85	4	5.75	5.85	5.15	6.45	5.75	5.75	6.45	5.15	5.15	6.45	5.95	5.75	6.45	7.65	7.65	8	5.15	5.75	5.15	6.45	6.45	5.85	6.45	6.45	6.45	8	5.75	6.45	5.15	6.45	5.75	5.75	5.15
NCI-H322M	7.95	8	5.85	6.35	5.55	6.35	7.95	7.95	7.95	7.95	6.05	8	4	6.25	6.35	4	5.75	5.75	5.75	4	5.85	5.05	5.65	6.85	7.95	4	6.85	5.75	4	4	6.05	8	5.75	5.05	7.95	4	4	7.95	5.75	4	4	8	4.95	4	5.05	4	5.75	5.55	5.05
NCI-H460	5.25	8	7.65	7.65	5.85	5.85	5.85	5.45	5.45	5.85	6.15	8	4.75	8	8	4	5.75	6.65	5.85	6.95	5.85	5.75	4.75	6.25	5.85	6.25	7.95	5.75	4	5.25	6.25	8	5.05	5.85	5.85	4	4	5.85	6.25	4	4	8	5.75	4	5.75	4	5.75	4.05	6.25
NCI-H522	6.75	8	8	8	6.75	8	5.85	8	8	5.55	6.35	8	5.65	8	8	6.25	6.25	6.85	6.25	4.05	6.75	7.05	6.25	6.25	5.55	6.25	7.75	6.75	7.05	6.75	6.25	8	6.25	6.75	6.75	7.05	7.05	6.75	6.85	4	6.75	8	5.55	7.05	6.25	6.85	7.05	7.05	7.75
IGROV1	7.85	7.85	6.15	6.15	5.15	6.15	7.85	5.25	5.25	5.25	6.25	8	6.25	6.75	6.15	4	5.75	6.65	6.25	4.35	5.25	5.25	4.75	5.25	5.05	6.25	6.65	5.75	4	4	6.75	7.85	6.75	5.25	5.55	4	4	5.05	6.15	4	4	8	5.25	4	5.25	4	5.75	5.75	6.65
NCI-ADR-RES	4	5.85	6.85	6.85	6.05	6.85	5.35	5.55	5.55	5.05	6.15	5.85	6.85	6.85	6.85	4	5.75	6.75	6.85	4.35	5.75	6.15	6.45	5.85	5.25	4	7.95	5.75	4	6.85	6.05	5.85	6.05	4	5.85	4	4	5.85	6.85	6.85	4	5.85	5.65	4	5.55	6.85	5.75	5.75	7.95
OVCAR-3	5.85	5.85	6.05	5.85	5.85	5.85	5.55	5.85	5.85	5.55	6.05	6.65	6.05	6.05	6.05	4	5.75	5.95	6.05	4	6.05	4.75	4.55	5.95	4.85	5.85	5.95	5.85	4	6.05	6.05	5.85	5.95	4	5.75	6.05	4	5.55	6.85	4	6.05	5.85	5.55	6.05	5.85	6.05	4.85	5.55	6.05
OVCAR-4	7.85	8	5.95	7.45	5.95	5.95	7.85	7.75	7.75	5.95	6.65	5.95	5.75	6.65	7.75	5.65	5.95	6.65	6.65	4	6.45	7.45	4.75	6.65	7.85	5.85	6.65	5.95	6.85	7.45	5.95	7.75	6.65	6.85	7.85	4	7.45	5.95	6.65	7.45	4	5.95	6.45	4	5.95	4	5.95	6.45	6.65
OVCAR-5	7.85	7.95	6.55	8	5.85	6.45	5.65	7.85	7.85	5.45	5.95	8	4	5.85	6.55	4	5.85	5.75	5.85	4	5.85	5.85	4.75	6.15	7.85	4	6.15	5.85	7.35	6.15	5.85	7.95	5.85	5.85	6.55	4	5.85	7.85	5.85	4	4	8	5.15	6.15	5.65	5.85	5.85	5.85	6.15
OVCAR-8	5.75	8	5.75	6.45	5.75	6.35	5.75	5.45	5.45	5.75	5.95	8	5.45	6.45	6.55	4	5.75	5.65	6.25	4	5.75	5.75	5.95	7.85	5.75	5.45	7.85	5.75	4	5.75	5.95	8	5.65	5.75	5.75	6.25	5.75	5.75	6.55	4	4	8	5.95	5.95	5.65	6.25	5.75	5.75	7.85
SK-OV-3	7.75	7.75	4.85	8	5.45	5.95	5.95	7.75	7.75	4.85	5.85	7.75	4	8	8	4	4.85	5.85	5.85	4	5.75	4.85	4.65	5.85	4.85	4	6.05	5.75	4	4	4.85	7.75	4.85	4.85	5.95	4	4	4.85	5.95	4	4	8	4.85	4	4.85	4	4.85	4.85	5.85
SN12C	7.85	7.85	6.25	8	4.95	6.35	7.85	7.85	7.85	4.95	6.55	8	6.25	6.25	6.35	4	5.75	6.75	6.15	4	5.95	5.75	4.15	8	4.95	4.65	6.15	5.75	4	4.95	5.75	7.85	6.55	5.95	6.35	5.95	5.75	7.55	6.35	4	6.25	7.85	4.95	4	5.85	6.25	5.75	4.95	6.15
DU-145	6.05	8	5.65	8	5.65	5.55	6.05	6.05	6.05	6.05	6.95	8	5.65	5.65	7.65	4.75	5.85	6.95	6.95	4	5.65	4.75	4.25	6.05	6.05	6.95	6.05	5.85	4	4	6.05	8	6.05	6.95	6.05	4	4	6.05	7.65	4	4	8	5.15	4	6.05	4	4.75	4.75	6.95
PC-3	7.65	5.55	7.25	7.25	5.85	5.75	5.75	5.75	5.75	5.75	5.85	6.35	5.35	7.25	6.55	4	5.85	6.85	6.75	4.15	5.75	5.75	4.15	5.65	5.75	6.75	6.85	5.75	4.15	5.75	6.75	5.55	5.65	4	5.75	4.15	7.75	5.75	6.75	4	4	5.75	6.15	4	5.55	4	5.85	5.75	6.75
786-0	7.75	6.95	6.05	6.95	6.05	5.85	5.95	5.95	5.95	5.95	5.05	8	6.75	6.95	7.75	4	5.95	6.35	6.35	4	6.05	5.85	5.25	6.65	5.85	6.75	6.65	5.85	4	6.05	5.95	6.95	6.05	5.85	5.95	4	4	5.95	6.45	4	6.75	8	5.25	6.75	6.35	6.75	5.95	5.95	6.05
A498	7.85	7.65	7.65	7.65	5.75	7.65	5.75	4.85	4.85	4.85	5.05	8	4.45	8	7.65	4	5.05	5.15	7.65	4.05	5.75	5.45	4.15	4.85	5.75	4	6.05	5.75	4	4	6.05	7.65	5.75	4	5.75	4	4	4.85	5.75	4	4	8	5.65	4	4.85	6.05	5.75	4.95	5.15
ACHN	6.45	5.85	6.45	6.45	5.85	7.75	5.55	5.85	5.85	5.55	6.55	8	6.45	5.85	6.05	4	5.75	6.85	6.85	4	6.45	4.95	4.75	5.55	5.85	5.75	6.25	5.75	4	5.75	5.75	5.85	5.75	4.95	5.85	6.45	4.95	6.45	6.85	4	4	8	6.45	6.45	5.75	6.45	6.45	6.45	5.75
CAKI-1	6.55	8	7.65	6.25	5.85	7.65	5.85	6.05	6.05	6.35	6.85	6.25	5.95	6.05	7.65	4	4.95	6.05	6.05	4.25	6.85	4.95	4.75	6.05	4.95	6.05	7.85	4.95	5.95	4	7.75	8	5.65	4.95	6.55	4	5.95	6.55	6.65	4	5.95	6.25	4.95	5.95	5.65	6.65	4.95	5.95	6.05
RXF-393	7.85	8	5.85	8	5.95	8	5.65	5.85	5.85	5.65	6.05	8	7.15	6.75	8	4	6.05	5.35	6.75	4.05	5.85	5.85	4.75	5.85	5.65	5.65	6.45	5.85	4	6.65	6.45	8	5.35	5.85	5.65	4	4	5.85	6.65	4	4	8	5.15	5.85	5.15	6.45	6.05	4.75	5.85
TK-10	7.75	8	5.95	8	5.95	5.95	5.65	7.75	7.75	5.65	6.15	8	5.95	5.95	5.95	4	5.95	6.55	5.95	4.15	6.15	5.55	4.75	5.85	5.75	5.95	6.85	5.75	6.15	7.75	5.95	8	5.95	6.15	7.75	6.15	6.15	7.75	5.95	4	6.15	5.95	5.55	5.95	5.85	5.95	5.95	6.15	5.85
UO-31	7.75	8	5.95	5.95	5.95	5.95	5.95	5.95	5.95	5.95	6.55	5.95	5.75	5.95	5.95	4	5.75	5.75	5.95	4.25	5.75	5.75	4.55	5.95	5.95	5.75	7.55	5.75	4	5.95	5.95	8	5.75	6.95	5.95	4.55	5.75	5.95	6.35	4	4	8	4.95	4	5.75	4	5.75	5.75	6.35
[truncated: 144 more columns]

## Sheet: RUN 8
	754311	696128	650395	650396	650393	650394	618487	45383	83950	709237	673792	648789	638486	727209	24818	639828	673790	634724	642321	734237	335794	376265	676181	673596	131547	662565	603071	673791	376266	141537	645017	698932	733882	335791	349644	374998	335789	126765	618862	613729	641484	33410	637578	354671	610458	600032	668301	668300	176323
BT-549	7.95	7.95	7.95	7.95	5.55	7.95	7.95	7.95	7.95	7.95	7.95	7.95	7.95	7.55	7.95	4	5.75	7.95	7.95	4	7.95	7.95	4.35	7.95	7.95	7.95	7.95	7.95	4	7.95	7.95	7.95	7.95	7.95	7.95	7.95	7.95	7.95	7.55	7.55	7.95	8	5.75	7.95	7.95	7.95	5.75	5.75	7.55
HS-578T	4.85	8	7.75	7.75	5.85	5.45	5.75	6.25	6.25	5.65	5.95	8	4	6.95	8	4	4.75	5.65	6.95	4	5.65	5.65	4	7.75	5.75	4	5.65	5.65	4	5.65	5.65	8	5.65	5.55	6.75	6.65	4	5.15	6.95	4	4	8	5.55	6.65	5.65	4	6.65	6.65	5.65
MCF7	6.75	6.75	6.75	4.75	4.75	6.75	6.75	7.25	7.25	6.75	6.75	6.35	4.45	6.75	6.75	4	5.75	6.75	7.25	4	7.05	4.75	4	6.75	4.75	4	7.25	5.75	4	6.75	6.85	6.75	6.75	4.75	6.75	4.45	4.75	4.75	6.75	4	4	6.35	5.55	4.25	6.75	4	5.75	5.75	6.75
MDA-MB-231-ATCC	7.95	7.95	7.95	7.85	5.95	7.95	5.95	6.25	6.25	7.95	5.75	5.95	4	6.15	7.95	4	5.75	6.25	7.95	4	5.75	5.75	4.05	6.25	5.95	4	6.25	5.75	4	6.55	5.75	7.95	5.75	5.75	6.25	5.15	5.75	6.25	6.55	4	4	7.95	5.15	5.15	6.75	4	5.75	5.15	6.55
T-47D	7.85	7.85	4.85	4.85	4.85	7.85	4.55	7.85	7.85	7.85	6.55	6.15	4	5.75	7.85	4	5.75	5.55	7.85	4	5.75	6.55	4	7.85	5.95	4	7.85	6.75	4	7.85	7.85	7.85	6.85	6.55	7.85	5.75	5.75	7.85	7.85	4	4	5.35	5.75	5.75	7.85	4	5.75	5.75	7.85
SF-268	5.75	8	7.95	8	5.75	7.95	5.45	6.55	6.55	4.95	5.75	5.75	4	5.75	8	4	5.75	5.75	5.75	4	5.75	5.75	4	8	4.95	4	6.55	5.75	4	5.75	5.75	8	5.75	7.95	5.75	5.75	7.95	5.75	5.75	4	4	8	5.35	4	6.55	4	5.75	5.75	5.75
SF-295	5.05	7.85	7.65	7.85	5.75	7.85	5.75	5.25	5.25	5.25	6.05	5.05	4	7.85	7.85	4	5.25	5.25	7.85	4	5.25	5.25	5.25	5.25	5.05	4	7.95	5.75	4	5.25	5.25	8	5.25	5.25	7.65	5.25	5.25	5.25	7.85	4	4	8	5.25	4.75	5.25	4	5.25	5.25	5.25
SF-539	6.05	8	6.05	8	5.85	6.05	5.25	6.05	6.05	6.05	6.05	6.05	4	6.05	7.85	4	6.05	5.25	6.05	4	6.05	6.05	4	6.05	6.05	4	6.05	5.75	4	6.05	6.05	8	5.25	6.05	5.85	5.25	6.05	6.05	6.05	4	4	8	5.25	6.05	5.25	4	6.05	5.25	5.85
SNB-19	5.85	8	5.75	8	5.75	5.75	5.75	5.85	5.85	5.75	5.65	8	4	5.75	8	4	5.75	5.85	5.85	4	5.75	4.95	4.05	7.85	5.75	4	7.85	5.75	4	5.75	5.25	8	5.85	4.95	5.85	4.75	4.75	5.85	5.85	4	4	8	5.75	4.75	5.85	4	4.95	4.75	7.85
SNB-75	6.15	8	8	8	6.15	5.95	5.05	5.95	5.95	5.05	6.65	8	4.15	8	8	4	5.95	5.95	8	4.15	4.95	5.95	4.15	8	5.75	4.15	5.95	5.95	4	5.95	5.95	8	5.95	5.95	5.95	4.15	4.15	5.95	5.95	4	4.15	8	4.15	4.15	5.95	4	5.95	4.15	5.95
U251	6.15	8	5.45	8	5.75	5.45	5.75	5.45	5.45	5.45	6.15	8	4	5.45	8	4	6.15	5.65	5.45	4	5.75	5.75	4	5.65	6.15	4	5.65	5.75	4	6.15	6.15	8	5.45	5.75	6.15	6.15	6.15	6.15	5.45	4	4	8	5.45	6.15	5.45	4	5.45	5.45	5.65
COLO-205	6.75	5.95	6.55	6.55	5.85	6.55	5.55	5.95	5.95	5.95	5.95	5.75	4	6.55	7.85	6.15	5.85	6.15	5.95	4	5.85	5.85	4	7.15	5.05	7.35	7.35	5.85	4	5.95	7.35	5.95	6.15	5.85	6.75	5.95	5.85	5.95	6.55	4	4	5.95	6.35	6.05	5.85	7.35	5.85	5.85	5.95
HCC-2998	6.45	8	8	8	5.85	8	5.25	5.45	5.45	5.45	6.65	8	5.35	7.95	8	5.35	5.75	6.05	6.25	4	5.65	5.65	4.75	7.95	5.25	4	6.05	5.75	4	7.85	6.65	8	5.45	6.65	5.45	6.85	6.85	5.45	7.65	4	4	8	5.35	6.85	5.45	6.25	6.65	6.65	5.45
HCT-15	5.75	5.85	5.95	7.95	4.75	5.95	5.75	5.85	5.85	5.75	5.75	5.75	4	5.95	5.85	4	5.75	5.85	5.95	4	5.95	5.95	4.05	5.95	5.35	4	5.95	5.75	4	6.55	5.75	5.85	5.85	4.75	5.85	4.75	4.75	6.55	6.55	4	4	7.95	6.55	4.75	5.95	4	5.75	5.75	5.95
HCT-116	6.15	5.45	5.95	5.95	5.95	5.95	6.55	5.45	5.45	6.55	6.05	5.45	6.95	6.25	5.95	6.05	6.05	6.05	6.05	4	6.25	5.85	4.05	6.85	5.95	6.95	6.85	5.95	4	6.15	6.05	6.45	6.05	5.85	6.15	4.25	6.05	6.15	6.05	4	4	5.45	5.75	6.95	5.45	4	6.05	6.25	6.05
HT29	6.45	5.55	6.55	6.45	6.55	6.55	5.55	5.55	5.55	5.75	6.15	6.55	5.65	6.45	6.55	4	5.85	6.55	6.55	4	5.85	5.85	4.05	6.95	5.75	4	6.55	5.85	4	6.55	5.65	5.55	6.55	5.85	6.55	5.55	5.55	5.55	6.45	4	4	6.45	6.95	5.65	6.95	4	5.85	5.65	6.55
KM12	7.95	7.95	5.75	8	5.85	6.55	5.75	7.95	7.95	7.95	6.05	7.95	6.05	5.85	7.95	6.05	5.85	5.85	6.05	4	5.85	5.85	4.15	6.65	5.75	4	6.65	5.75	4	7.95	6.05	7.95	6.05	5.85	7.95	4.85	4.85	7.95	7.95	6.05	4.15	7.95	6.05	4.85	7.95	6.05	6.05	6.05	6.65
SW-620	5.05	7.95	7.95	7.95	6.55	7.95	5.75	5.75	5.75	5.75	6.15	5.75	5.75	6.85	7.95	4	5.75	6.75	7.35	4	5.75	4.85	5.65	7.95	5.75	5.85	6.75	5.75	4	7.95	7.35	7.95	5.95	5.75	5.75	6.15	5.75	5.45	7.35	4	4	8	6.15	6.15	7.95	7.35	5.75	7.35	6.75
CCRF-CEM	5.95	8	8	8	5.95	6.65	4.95	5.65	5.65	4.95	5.85	6.65	7.95	8	8	6.95	6.35	6.35	7.95	4	6.35	5.75	4.15	7.05	6.05	7.95	7.05	5.95	4	5.95	6.35	5.65	5.65	7.95	6.65	7.95	7.95	6.65	7.95	4	6.15	6.65	6.95	7.95	7.95	7.95	7.95	6.15	6.75
HL-60TB	5.85	5.95	7.75	7.75	5.35	5.85	5.85	5.95	5.95	5.85	6.35	5.85	7.95	6.35	7.75	6.25	5.65	6.25	6.65	4	6.35	5.65	7.95	7.75	5.85	7.95	7.75	5.25	7.95	6.35	5.95	5.95	5.65	5.65	5.85	7.95	7.95	5.65	6.75	7.95	7.95	6.65	6.25	7.95	5.65	7.95	7.95	7.95	7.75
K-562	7.65	7.65	7.65	7.65	6.35	6.35	6.05	7.65	7.65	7.65	6.15	7.65	4	8	7.65	4	6.15	6.15	6.85	4	6.15	6.15	4	7.65	7.65	4	6.55	5.75	4	6.35	6.15	7.65	5.45	6.15	7.65	6.15	7.95	7.65	6.85	4	4	7.65	6.15	6.15	7.95	4	6.15	6.15	6.85
MOLT-4	6.45	7.85	7.85	7.85	7.85	7.85	5.65	5.65	5.65	6.95	5.85	5.55	4	7.85	7.85	6.05	7.85	5.75	7.85	4	7.85	7.85	4	7.85	6.55	4	5.75	7.85	4	7.85	7.85	7.85	5.65	7.85	7.85	5.85	7.85	5.65	7.85	4	4	7.85	5.65	5.85	6.45	4	7.85	5.75	7.85
RPMI-8226	6.25	7.95	8	8	6.25	6.25	6.25	6.25	6.25	6.25	6.05	6.25	6.85	7.45	6.25	6.85	6.05	6.05	7.95	4	6.05	6.05	6.05	7.95	6.25	6.85	6.05	5.75	6.05	6.25	6.05	7.95	6.05	6.05	6.25	6.05	6.05	6.25	7.45	4	6.05	6.25	6.05	6.05	6.05	6.85	6.05	6.05	7.45
SR	7.35	7.35	7.95	5.95	5.95	7.95	5.95	7.35	7.35	5.95	7.75	5.95	6.15	6.45	8	4	7.75	6.35	7.35	4	6.35	5.95	4.25	5.95	5.95	4	6.65	5.65	4	5.95	6.65	7.35	6.65	6.35	5.95	7.15	6.35	5.95	6.65	4	4	5.95	6.35	7.15	7.35	4	6.35	7.75	6.45
LOX-IMVI	7.15	8	8	8	4.95	7.15	5.75	6.25	6.25	6.65	5.95	5.75	4	5.65	8	4	6.65	6.65	7.75	4	4.95	4.95	4.25	6.65	5.65	7.15	6.35	4.95	4	6.65	7.75	8	5.65	6.65	6.65	7.05	7.75	6.65	7.75	4	4	8	5.55	7.05	7.25	7.05	5.85	7.05	6.75
M14	6.95	8	7.75	7.75	5.75	7.75	5.75	6.95	6.95	5.75	5.95	5.85	4	7.75	7.75	6.75	5.75	6.75	7.75	4	5.75	5.75	6.75	7.75	5.75	4	7.75	5.75	4	5.85	5.95	5.85	5.45	4.85	5.75	6.75	4.75	6.95	7.75	4	4	7.75	6.75	6.75	6.75	5.45	5.75	4.85	7.75
MALME-3M	7.85	7.85	6.65	7.85	4.75	7.85	5.65	7.85	7.85	7.85	5.75	8	4	6.35	7.85	4	5.75	5.65	7.85	4	5.75	5.75	4.75	7.85	7.85	4	5.95	7.85	4	7.85	5.85	7.85	5.95	4.85	7.85	4.75	4.85	7.85	6.65	4	4.75	7.85	6.35	4.75	7.85	4	4.85	4.85	6.65
MDA-MB-435	5.85	8	6.05	5.85	5.85	5.85	5.65	5.65	5.65	5.85	6.25	5.65	4.05	5.65	7.95	4	4.85	5.55	5.35	4	6.05	6.05	4.05	7.95	5.85	4	6.25	5.85	4	7.95	5.65	7.95	5.35	4.85	5.65	4.05	4.05	5.65	7.95	4	4	5.65	6.05	6.25	7.95	4	6.05	4.05	5.65
SK-MEL-2	5.65	8	7.75	7.75	5.65	7.75	5.65	5.65	5.65	5.65	6.95	8	4	7.85	7.75	4	5.65	5.65	6.25	4	6.65	6.65	4	6.25	5.65	4	6.65	5.75	4	7.75	5.65	8	5.65	6.65	7.75	4.85	4.85	5.65	6.15	4	4	8	4.05	4.85	5.65	4	6.95	4.85	6.65
SK-MEL-5	5.65	8	7.75	8	5.75	7.75	6.35	5.25	5.25	6.35	6.05	6.35	4	6.65	8	4	5.75	5.25	5.25	4	5.75	5.75	4	5.75	5.75	4	5.25	5.75	4	6.05	6.05	8	5.25	5.25	5.75	4.15	5.25	5.25	5.75	4	4	8	5.25	6.05	5.25	4	5.75	5.25	5.75
SK-MEL-28	7.95	7.95	5.85	8	5.85	5.85	5.85	7.95	7.95	7.95	5.95	5.85	5.15	5.85	8	4	5.75	5.15	5.85	4	5.75	5.75	5.15	5.85	5.85	4	6.75	5.75	4	5.85	5.15	7.95	5.85	5.75	7.95	5.15	5.75	7.95	5.85	4	4	5.85	5.15	5.15	5.85	5.15	5.75	5.15	5.85
UACC-62	7.75	8	7.75	7.75	7.75	7.75	5.75	5.05	5.05	5.05	5.85	5.75	4.15	5.75	7.75	4	5.75	5.95	5.95	4.05	5.75	5.75	4.15	5.95	5.75	4	6.15	5.75	4	7.75	5.05	8	5.95	5.05	7.75	5.05	5.05	5.05	5.95	4	4	8	5.55	5.05	5.05	6.55	5.75	5.05	5.95
UACC-257	7.85	6.25	7.85	6.15	5.45	7.85	5.65	6.15	6.15	6.15	5.95	6.25	5.05	6.15	6.15	4	5.75	6.15	6.15	4	6.15	6.15	4	6.15	5.75	4	6.55	6.15	4	6.15	6.15	6.15	6.15	5.95	6.15	6.15	5.95	6.15	6.15	4	4	6.25	5.45	5.45	6.15	4	5.65	4.65	6.15
A549-ATCC	5.85	8	5.75	5.85	5.75	5.85	5.85	5.55	5.55	5.85	6.55	8	4	5.75	7.85	4	5.75	5.75	6.55	4	5.75	5.75	4.65	5.75	5.85	4	6.55	5.75	4	4.75	5.75	8	5.55	5.75	5.85	4.75	6.05	6.55	5.75	4	4	8	5.35	4.75	5.75	4	5.75	5.35	6.05
EKVX	6.95	5.85	5.85	8	5.85	6.95	5.85	5.55	5.55	5.85	5.95	5.35	4	5.55	5.85	4	5.65	5.55	5.85	4	6.95	5.75	4.75	5.85	5.85	4	5.55	5.85	4	5.75	5.55	5.85	5.55	5.75	5.85	4.75	4	5.75	5.85	4	4	5.85	5.55	4	5.55	4	5.75	6.45	5.75
HOP-62	7.95	8	5.75	8	5.75	5.75	5.75	7.95	7.95	7.95	6.05	8	4	5.65	7.95	4	5.75	7.95	5.75	4	6.05	5.75	4	7.95	5.75	4	7.95	5.75	4	7.95	6.05	8	6.75	4.95	7.95	4	4	7.95	6.75	4	4	8	5.05	4	7.95	4	4.95	4.95	7.95
HOP-92	7.85	7.85	7.95	8	8	7.95	5.65	7.85	7.85	7.85	5.85	7.85	4.05	7.45	7.95	4	7.45	7.45	7.45	4	6.25	7.45	4.05	7.45	7.85	6.55	7.45	7.45	4	7.45	7.45	7.85	7.45	7.65	7.85	7.65	7.65	7.85	7.95	4	7.65	7.85	7.65	5.65	7.45	7.65	5.65	7.65	7.45
NCI-H23	7.85	7.85	7.85	7.85	7.85	7.85	5.85	5.95	5.95	7.85	5.65	8	4	5.45	7.85	4	5.95	5.25	7.85	4	5.45	5.65	4	7.05	5.95	4	6.95	7.85	4	7.85	5.45	7.85	5.95	5.95	7.85	5.65	4.95	7.85	6.45	4	4	7.85	5.65	4	5.95	4	5.45	5.45	5.45
NCI-H226	7.85	8	8	8	5.75	5.15	5.15	5.15	5.15	5.15	5.95	8	6.45	8	7.85	4	5.75	5.15	5.15	4	5.15	5.15	6.45	7.85	5.15	6.45	5.15	5.75	6.45	7.85	5.15	8	5.15	5.15	5.15	4.05	6.45	5.15	7.85	4	6.45	8	6.45	6.45	7.85	6.45	5.15	6.45	5.15
NCI-H322M	7.95	7.95	7.95	8	4.95	7.95	7.95	7.95	7.95	7.95	6.05	8	4	5.75	6.35	4	5.75	5.75	5.55	4	5.05	5.75	4.75	6.75	7.95	4	5.95	5.75	4	4	5.75	7.95	4.95	6.05	7.95	6.05	4	7.95	5.75	4	4	8	6.05	4	4.95	4	5.75	5.05	5.95
NCI-H460	5.85	8	5.75	8	5.75	5.85	5.85	5.45	5.45	5.45	5.85	5.85	4.75	5.75	8	4	5.75	6.65	8	6.95	5.85	5.75	4.25	8	5.85	4	7.95	5.75	4	5.05	5.85	8	5.05	5.85	5.85	4.75	5.85	5.25	5.85	4	4	8	5.95	4	5.45	4	5.85	4.75	5.05
NCI-H522	6.75	8	6.75	8	6.25	6.25	6.25	8	8	5.15	6.35	8	5.65	7.75	8	6.25	6.75	7.75	6.25	4	6.75	7.05	4	7.75	6.75	6.25	7.75	6.75	4	6.85	6.25	8	6.25	6.35	6.25	7.05	7.05	6.85	6.25	4	4	8	5.55	6.75	7.75	4	5.65	5.95	7.75
IGROV1	6.15	7.85	5.25	7.85	5.25	6.15	5.95	5.25	5.25	5.25	6.05	8	4	5.25	7.85	4	5.25	5.25	5.65	4	5.25	5.05	5.25	6.65	5.05	4	6.65	5.65	4	5.65	5.25	7.85	5.25	5.55	5.55	4.75	5.55	4.75	5.65	4	4	7.85	5.25	4	5.25	4	5.25	5.25	6.75
NCI-ADR-RES	4	5.85	6.85	6.05	6.05	6.85	5.75	5.55	5.55	5.05	6.15	5.85	4	6.85	6.85	4	6.15	5.55	6.85	4	6.85	6.15	4.35	5.85	4.85	4	6.15	6.85	4	6.85	6.05	5.85	5.55	6.15	5.65	6.15	4	5.45	6.85	6.85	4	5.85	6.15	6.15	5.55	6.85	6.85	4.65	6.15
OVCAR-3	5.85	5.85	4.85	5.85	4.85	5.85	5.85	5.85	5.85	5.85	6.05	5.85	6.85	6.85	5.85	4	5.55	5.85	6.05	4	6.05	4.75	4.75	5.85	4.85	4	6.05	5.75	4	5.85	6.05	5.85	5.85	6.05	5.85	6.05	4.75	6.15	6.85	6.05	6.85	5.85	5.55	6.05	5.85	6.05	6.25	5.55	6.05
OVCAR-4	7.85	8	5.95	8	5.95	5.95	5.95	7.85	7.85	7.85	6.65	5.95	4	6.65	7.75	4	6.85	6.65	6.65	4	7.45	7.45	4.75	6.65	7.85	4	6.65	5.95	4	7.45	6.65	7.85	6.65	7.45	7.85	6.85	7.45	7.85	6.65	4	4	5.95	6.45	4.75	6.65	7.45	7.45	6.45	6.65
OVCAR-5	7.85	8	8	8	5.85	6.55	5.55	7.85	7.85	7.85	5.85	5.45	4.75	5.85	6.55	4	5.75	5.75	5.85	4	5.85	5.75	4	6.15	5.45	4	6.15	5.75	6.15	5.85	5.85	8	5.65	5.85	7.85	5.85	5.85	7.85	5.85	4	4.75	6.35	5.35	6.15	7.85	5.85	5.85	5.85	6.15
OVCAR-8	5.75	8	5.75	8	5.75	5.75	5.75	5.25	5.25	5.75	5.95	8	5.45	6.45	8	5.45	5.75	5.65	5.75	4	5.75	5.75	4	7.85	5.75	4	7.85	5.75	4	5.75	5.95	8	5.65	5.75	5.75	6.25	4.75	4.65	6.55	4	4	8	5.95	6.25	5.25	4	5.75	5.45	7.85
SK-OV-3	5.95	7.75	4.85	8	4.85	4.85	5.75	4.85	4.85	5.95	4.85	8	4	5.55	4.85	4	4.85	4.85	4.85	4	4.85	4.85	4	4.85	5.95	4	4.85	5.75	4	4.85	4.85	7.75	4.85	4.85	5.95	4.85	4.85	4.85	4.85	4	4.85	8	4.85	4.85	4.85	4	4.85	4.85	4.85
SN12C	7.85	7.85	6.25	7.85	4.95	7.85	4.95	7.85	7.85	4.95	5.75	7.85	4	6.15	7.85	4	5.75	5.85	7.85	4	5.75	5.75	4	8	4.95	4	6.15	5.75	4	5.75	5.75	7.85	5.85	5.75	7.55	4.95	5.75	4.95	6.35	4	4	7.85	5.95	5.75	4.95	4	5.75	6.95	5.75
DU-145	6.05	8	5.65	5.65	5.65	6.05	6.05	5.65	5.65	6.05	6.95	8	5.65	5.65	8	4	5.85	6.05	5.65	4	5.65	4.75	4	6.05	6.05	4	6.05	5.85	4	6.05	7.95	8	6.05	5.85	6.05	5.65	4.75	5.65	6.95	4	4	8	5.75	5.65	5.65	5.65	5.75	5.75	6.05
PC-3	6.35	5.75	7.25	6.35	5.75	5.75	5.75	5.75	5.75	5.75	5.75	5.75	4	5.85	5.75	4	5.85	5.65	6.75	4	5.75	5.75	4.15	6.95	5.65	4	6.95	5.75	4	5.75	6.95	5.65	5.85	7.75	5.75	4.15	7.75	5.65	6.85	4	4	5.75	4.15	4.15	5.65	4	7.75	7.75	5.65
786-0	6.05	8	5.85	7.75	5.85	7.75	5.95	5.95	5.95	5.95	5.05	8	5.95	6.95	7.75	5.95	5.85	6.35	5.95	4	5.85	6.05	4	6.65	5.85	6.75	6.15	5.85	4	5.85	5.85	8	6.35	5.85	7.75	5.95	5.95	5.95	6.35	4	4	7.75	5.05	5.95	6.35	4	5.95	5.95	6.05
A498	4.85	7.65	7.65	7.65	5.75	7.65	5.95	4.85	4.85	4.85	5.15	8	4.45	8	7.65	4	5.75	5.75	7.65	4.05	5.75	5.75	4.05	7.85	5.75	4	6.05	5.75	4	5.75	5.75	8	5.75	5.75	5.75	4	4.85	4.85	7.85	4	4	7.65	5.75	4	6.05	4	4.85	4.65	5.75
ACHN	5.85	5.85	7.75	5.85	6.45	6.45	5.55	5.85	5.85	4.95	6.45	5.85	5.75	5.85	5.85	5.75	6.45	5.75	6.85	4	6.45	6.45	4	4.95	4.95	4	6.25	6.45	4	4.95	5.75	5.85	5.75	5.75	5.85	6.05	4.95	4.95	6.85	4	4	5.85	6.45	6.05	5.75	4	5.75	5.75	5.75
CAKI-1	6.55	8	7.65	6.25	4.95	6.25	5.85	6.05	6.05	6.35	5.95	6.25	5.95	6.95	7.65	6.05	4.95	6.05	6.25	4	4.95	4.95	5.95	6.05	4.95	6.05	6.05	4.95	5.95	7.65	7.75	8	5.65	5.95	6.55	5.95	5.95	5.55	6.85	5.95	5.95	8	6.05	5.95	4.95	5.95	6.85	5.95	6.05
RXF-393	5.85	7.95	8	8	5.85	6.65	5.65	5.35	5.35	5.65	5.85	5.85	7.15	5.85	8	4	5.85	5.35	5.85	4	5.85	5.85	7.15	7.45	5.65	4	6.45	7.85	4	7.85	5.35	8	5.35	6.35	7.85	5.35	5.35	5.85	6.45	4	4	6.65	5.15	5.35	5.35	4	5.85	4.75	5.35
TK-10	7.75	8	8	8	5.95	8	5.45	5.95	5.95	7.75	6.15	5.45	4	5.95	8	5.95	5.95	5.55	5.95	4	5.55	5.55	4	5.95	5.75	5.95	6.55	5.75	4	7.75	5.95	8	5.95	5.55	7.75	5.55	5.55	7.75	5.95	4	4	5.95	5.55	6.15	5.95	5.95	5.55	5.55	5.95
UO-31	5.95	8	5.95	5.95	5.95	5.95	5.95	6.35	6.35	5.95	6.55	5.95	4	5.95	7.75	4	5.75	5.85	5.95	4	5.75	5.75	4	7.75	4.95	4	6.65	5.75	4	5.95	7.15	8	5.75	6.95	5.95	6.95	6.95	5.95	6.35	4	4	5.95	4.95	5.75	5.75	4	5.75	7.15	5.75
[truncated: 144 more columns]

## Sheet: RUN 9
	754311	696128	650395	650396	650393	650394	618487	45383	83950	709237	673792	648789	638486	727209	24818	639828	673790	634724	642321	734237	335794	376265	676181	673596	131547	662565	603071	673791	376266	141537	645017	698932	733882	335791	349644	374998	335789	126765	618862	613729	641484	33410	637578	354671	610458	600032	668301	668300	176323
BT-549	7.95	7.95	7.95	7.95	7.95	7.95	7.95	7.95	7.95	7.95	5.75	7.95	7.95	7.55	7.95	7.95	5.75	7.95	7.95	4	7.95	7.95	4.05	7.95	7.95	7.95	7.95	7.95	4	7.95	7.95	7.95	7.95	7.95	7.95	7.95	5.75	7.95	7.55	7.55	7.95	7.95	5.75	7.95	7.95	7.95	5.75	5.75	7.95
HS-578T	5.15	8	7.75	7.75	5.85	8	5.75	6.25	6.25	6.25	5.95	5.75	4	6.95	8	4	4.75	5.65	6.95	4	4.75	5.65	4	7.75	5.75	4	5.65	5.85	4	7.75	5.65	8	5.85	5.55	5.65	6.65	4	5.15	6.95	4	4	8	5.55	4	5.65	4	6.65	6.65	5.65
MCF7	6.75	6.75	6.75	7.25	4.75	6.75	6.75	6.75	6.75	6.75	6.05	5.05	4.45	6.15	6.75	4	4.75	6.75	7.25	4	7.05	7.05	4.45	6.75	6.75	4	6.75	4.75	4	6.75	6.75	6.75	6.75	5.75	6.75	4.45	4.25	6.75	6.75	4	4	6.35	5.75	4.25	6.75	4	4.25	4.25	6.75
MDA-MB-231-ATCC	7.95	7.95	7.95	7.95	5.75	7.95	5.95	5.95	5.95	7.95	5.75	5.85	4	5.75	7.95	4	5.75	5.75	7.95	4	5.75	5.75	4.05	7.95	7.95	4	6.55	5.75	4	6.55	5.75	7.95	5.75	5.75	6.25	5.15	4.75	6.25	7.95	4	4	7.95	5.15	4.75	5.55	4	5.75	5.75	6.55
T-47D	7.85	7.85	4.85	4.85	4.85	7.85	5.95	7.85	7.85	7.85	6.55	6.15	4.05	5.75	7.85	4	5.75	7.85	7.85	4	5.75	6.55	4	7.85	5.95	4	7.85	5.75	4	7.85	7.85	7.85	5.75	6.55	7.85	6.55	6.55	7.85	7.85	4	4	6.15	5.75	6.55	7.85	4	5.75	5.75	7.85
SF-268	5.75	8	7.95	8	5.75	7.95	4.95	6.55	6.55	4.95	5.75	5.75	4	5.75	8	4	5.75	5.75	5.75	4	5.75	7.95	4	8	4.95	4	5.75	5.75	4	5.75	5.75	8	5.75	5.75	5.75	5.75	7.95	5.75	5.75	4	4	8	4.95	5.75	6.55	4	5.75	5.75	5.75
SF-295	5.05	7.65	7.85	7.65	5.75	7.85	5.15	5.25	5.25	5.25	5.25	5.05	4	7.85	7.85	4	5.25	5.25	7.85	4	5.25	5.25	5.25	6.15	5.25	4	6.15	5.75	4	5.25	5.25	8	5.25	5.25	5.25	5.25	5.25	5.25	7.85	4	4	8	5.25	4.75	5.25	4	5.25	5.25	6.15
SF-539	6.05	8	6.05	5.85	5.85	6.05	5.25	5.25	5.25	6.05	6.05	6.05	4	6.05	7.85	6.05	6.05	5.75	6.05	4	6.05	6.05	5.25	6.05	6.05	4	7.35	5.75	4	5.85	6.05	8	5.25	6.05	5.25	6.05	6.05	6.05	7.85	4	4	8	5.25	6.05	5.25	4	6.05	5.25	5.85
SNB-19	5.85	8	5.75	8	5.75	5.75	5.35	5.85	5.85	5.75	6.05	8	4	5.75	8	4	5.75	5.85	5.85	4	5.75	5.75	4	7.85	5.75	4	7.85	5.75	4	5.75	5.25	8	5.85	5.75	5.85	4.75	4.75	5.85	5.85	4	4	8	4.75	4.75	5.65	4	4.75	4.75	5.85
SNB-75	6.95	8	8	8	5.95	8	5.05	5.95	5.95	5.05	4.15	8	4.15	8	8	4	5.95	5.95	8	4	4.95	4.95	4.15	8	4.95	4.15	5.95	4.95	4	5.95	5.95	8	5.95	5.95	5.95	4.95	4.15	5.95	8	4	4.15	8	5.45	4.15	5.95	4	4.75	4.15	5.95
U251	6.15	8	5.45	8	5.45	6.45	5.55	5.45	5.45	6.85	6.15	8	4	5.45	8	4	5.75	5.45	5.45	4	5.75	5.75	4	7.65	6.15	4	5.65	5.75	4	6.15	5.75	8	5.45	5.75	6.15	5.45	6.15	6.15	5.45	4	4	8	5.45	6.15	5.45	4	5.45	5.45	5.65
COLO-205	6.75	5.95	6.55	6.55	6.05	6.55	5.55	5.95	5.95	6.75	5.95	5.55	4	6.55	7.85	6.15	5.85	5.85	5.95	4	6.55	6.55	4.85	7.15	5.75	7.35	6.15	5.85	4	5.95	5.95	5.95	5.05	5.95	6.75	5.95	5.05	5.95	6.55	4	4	5.95	5.05	6.15	5.05	7.35	5.75	5.75	5.85
HCC-2998	6.45	8	8	8	5.65	8	5.25	5.45	5.45	8	6.65	8	4	7.95	8	4	5.65	5.45	6.25	4	5.65	5.65	4.75	7.95	5.45	4	6.05	5.65	4	7.85	6.25	8	5.45	6.65	5.45	6.65	6.65	5.45	6.25	4	4	8	5.35	6.65	5.45	4	6.65	6.65	5.45
HCT-15	5.75	7.95	5.95	7.95	4.75	5.95	5.75	5.85	5.85	5.75	5.75	5.35	4.75	5.95	5.85	4	5.85	5.95	5.95	4	5.95	5.95	4.05	5.75	5.35	4	5.95	5.75	4	6.55	5.75	5.85	5.85	4.75	5.85	4.75	4.75	6.55	5.85	4	4	7.95	6.75	4.75	5.95	4	4.75	4.75	5.95
HCT-116	6.15	5.45	5.95	6.55	5.95	5.95	5.45	5.45	5.45	6.55	6.05	5.45	4.25	6.25	5.45	6.05	6.05	6.05	6.05	4	6.25	5.85	4.25	6.85	5.45	6.95	6.05	5.95	4	6.15	6.05	5.45	6.05	6.05	5.95	6.25	6.05	5.95	6.05	4	4	5.45	5.65	6.95	5.45	4	6.25	6.25	6.05
HT29	5.55	5.55	6.55	6.45	5.85	6.45	5.55	5.55	5.55	5.75	5.65	5.55	4.55	6.45	6.55	4	5.85	5.65	6.55	4	5.85	5.85	4.05	6.55	5.55	4	6.55	5.85	4	6.55	5.85	5.55	6.55	5.85	6.55	5.55	5.55	5.55	6.55	4	4	6.45	5.65	5.55	6.55	4	5.65	5.65	6.55
KM12	7.95	7.95	6.15	7.95	5.85	7.95	5.75	7.95	7.95	7.95	6.05	7.95	4	5.85	7.95	6.05	4.75	5.85	5.85	4	5.85	5.85	4.15	6.65	5.75	4	6.65	5.75	4	7.95	5.85	7.95	6.05	4.85	7.95	4.85	4.85	7.95	7.95	4	4	7.95	5.15	4.85	5.45	4	6.05	6.05	5.85
SW-620	5.75	7.95	7.95	7.95	7.95	7.95	5.75	5.75	5.75	5.75	5.75	5.75	5.75	7.35	7.95	4	5.75	6.75	7.35	4	5.75	5.75	5.65	7.95	5.75	4	6.75	5.75	4	7.95	7.35	7.95	5.45	5.75	5.75	7.35	5.75	4.85	6.85	4	4	8	4.85	6.15	7.95	4	5.75	5.75	6.75
CCRF-CEM	6.65	8	7.55	7.55	4.95	6.65	4.95	5.65	5.65	5.95	6.15	4.95	6.15	5.65	8	4	5.15	6.35	7.05	4	8	5.75	6.15	7.05	6.05	7.95	6.35	5.95	4	7.05	6.35	8	5.65	7.95	6.65	6.15	7.95	6.65	7.95	4	6.15	5.65	6.15	7.95	5.65	4	7.95	6.15	6.35
HL-60TB	5.95	5.95	7.75	7.75	6.55	5.85	5.95	5.65	5.65	5.95	6.15	5.85	7.95	7.75	6.65	6.25	5.65	6.25	7.75	4	6.35	6.35	5.65	7.75	5.65	7.95	7.75	5.25	7.95	6.65	5.65	5.95	5.65	5.65	5.85	7.95	5.65	6.25	7.75	7.95	7.95	5.95	5.65	7.95	5.65	7.95	5.65	7.95	7.75
K-562	6.35	7.65	7.65	7.65	6.35	6.35	6.05	7.65	7.65	7.65	6.15	7.65	4	8	7.65	4	6.15	6.75	6.35	4	6.15	6.15	4.15	7.65	5.75	4	7.55	6.15	4	5.55	6.15	7.65	5.45	6.15	7.65	6.15	4.65	7.65	6.85	4	4	7.65	6.15	6.15	5.45	4	6.15	6.15	7.55
MOLT-4	6.95	7.85	7.85	7.85	7.85	7.85	5.05	5.65	5.65	6.95	6.45	8	4	7.85	7.85	4	5.75	5.75	7.85	4	7.85	7.85	5.65	7.85	6.95	4	6.15	7.85	4	7.85	7.85	7.85	5.75	5.75	5.65	5.65	5.75	6.95	7.85	4	4	8	5.65	5.65	5.75	4	7.85	5.65	7.85
RPMI-8226	6.25	8	6.25	8	6.25	6.25	6.25	5.65	5.65	6.25	6.05	6.25	6.85	7.95	6.25	6.05	6.05	6.45	7.95	4	5.65	5.65	6.05	7.95	6.25	6.85	6.05	5.65	6.05	6.25	7.95	6.25	7.95	6.05	6.25	6.05	6.05	6.25	7.95	4	6.05	6.25	6.05	6.05	6.05	6.85	6.05	6.05	7.95
SR	7.35	7.35	7.95	7.95	7.95	7.95	5.95	7.35	7.35	7.35	7.15	5.95	6.15	6.45	8	4	7.75	7.35	7.35	4	6.35	7.15	4	6.45	7.35	4	6.45	5.65	4	7.95	6.65	7.35	6.75	6.35	5.95	7.15	6.35	5.95	8	4	4	7.35	5.75	7.15	7.35	4	6.35	6.35	6.45
LOX-IMVI	7.15	8	8	8	4.95	7.15	7.15	7.15	7.15	6.65	5.95	5.75	4	6.25	8	4	4.95	6.85	7.75	4	4.95	4.95	6.45	6.75	7.15	4	6.25	4.95	4	6.65	7.75	8	5.65	7.75	5.65	5.65	4.75	6.65	7.75	4	4	7.15	5.55	5.65	6.25	4	6.35	4.15	6.75
M14	6.95	8	7.75	7.75	5.75	7.75	5.75	5.85	5.85	5.75	5.95	8	5.45	7.75	7.75	6.75	5.85	6.75	7.75	4	5.75	5.75	6.75	7.75	5.75	4	7.75	5.75	4	5.75	6.75	5.85	5.45	4.85	5.75	5.95	4.75	6.95	7.75	4	4	8	5.25	6.75	5.85	4	4.75	6.75	7.75
MALME-3M	7.85	7.85	7.85	7.85	4.75	7.85	4.75	7.85	7.85	7.85	5.75	8	4	6.35	7.85	4	4.85	6.25	7.85	4	4.85	4.75	4.75	7.85	4.75	4	5.95	7.85	4	7.85	6.35	7.85	7.85	5.75	7.85	4.75	4.85	7.85	6.65	4	4.75	7.85	6.35	4.75	7.85	4	4.85	4.85	6.65
MDA-MB-435	5.65	7.95	4.85	7.95	5.85	6.05	4.85	5.65	5.65	5.85	6.25	5.65	4.05	5.65	7.95	4	4.85	5.55	5.65	4	6.05	6.05	4.05	7.95	6.05	4	5.55	5.85	4	6.05	5.65	7.95	5.35	4.85	5.85	6.25	4.85	5.65	7.95	4	4	5.65	6.05	4.05	7.95	4	6.05	4.05	5.35
SK-MEL-2	5.65	8	7.75	7.75	5.65	7.75	5.65	5.65	5.65	5.65	5.65	5.65	4	7.85	7.75	4	5.65	5.65	7.75	4	6.65	5.65	4	6.25	5.65	4	6.65	5.75	4	7.75	5.65	5.65	5.65	5.65	7.75	6.65	4.85	5.65	6.15	4	4	8	4.85	4.85	5.65	4	4.85	4.85	6.25
SK-MEL-5	5.65	8	7.75	8	5.75	7.75	6.35	5.25	5.25	5.25	6.05	6.35	4	5.75	8	4	5.75	5.25	5.25	4	5.75	5.75	4.25	5.25	5.75	4	5.25	5.75	4	6.05	5.25	8	5.25	5.25	5.65	4.15	5.25	5.25	7.75	4	4	8	4.15	6.05	5.25	4	5.25	4.15	5.25
SK-MEL-28	7.95	7.95	5.85	8	5.85	5.85	5.85	7.95	7.95	7.95	5.05	5.85	5.15	5.85	8	4	5.75	5.85	5.15	4	5.75	5.75	5.15	5.85	5.85	4	6.75	5.75	4	5.85	5.15	7.95	5.85	5.75	7.95	5.15	5.15	7.95	5.15	4	4	7.95	5.15	5.15	5.85	5.15	5.15	5.15	5.85
UACC-62	5.75	8	7.75	7.75	7.75	7.75	5.75	5.05	5.05	5.05	5.85	5.75	4.15	5.75	7.75	4	5.75	5.95	5.95	4	5.75	5.75	4.05	5.95	5.75	4	5.95	5.75	4	7.75	5.95	8	5.95	5.95	7.75	5.05	5.05	5.05	7.75	4	4	8	6.55	4.15	5.05	4	5.05	5.05	5.95
UACC-257	7.85	6.25	7.85	6.15	6.15	7.85	5.85	6.15	6.15	6.15	5.75	6.25	4	6.15	6.15	4	5.75	6.15	6.15	4	6.15	6.15	4	6.15	5.75	4	6.15	6.15	4	6.15	6.15	6.25	6.15	4.95	6.15	5.05	5.05	6.15	6.15	4	4	6.15	5.05	5.45	6.15	4	7.85	4.65	6.15
A549-ATCC	6.55	8	5.75	7.65	5.75	7.85	5.85	5.85	5.85	5.85	4.75	8	4	5.75	7.85	4	5.75	5.75	5.75	4	5.75	5.75	5.35	5.75	5.85	4	6.15	5.75	4	5.75	5.75	8	5.75	5.75	5.85	4.75	4.75	6.55	5.75	4	4	8	4.65	4.75	5.75	4	5.75	5.35	5.75
EKVX	5.55	5.85	5.85	6.95	5.85	6.95	5.85	5.55	5.55	5.85	5.75	5.85	4	5.55	5.85	4	5.95	5.55	5.55	4	6.95	6.95	4.75	5.85	5.85	4	5.55	5.85	4	4	5.55	5.85	5.55	5.55	5.75	4.75	4	5.55	5.85	4	4	5.85	4.75	4.75	5.55	4	4.75	4.75	5.75
HOP-62	7.95	8	5.75	8	5.75	5.75	5.75	7.95	7.95	7.95	5.05	6.25	4	5.75	7.95	4	5.75	7.95	6.75	4	5.75	5.75	4	7.95	5.75	4	7.95	5.75	4	7.95	4.95	8	4.95	4.95	7.95	4.75	4	7.95	6.75	4	4	8	5.05	4	7.95	4	4.95	4.95	7.95
HOP-92	7.85	7.85	7.95	8	7.45	7.85	5.45	7.85	7.85	7.85	5.65	7.85	4.05	7.45	7.85	4	5.85	7.45	7.45	4	7.45	7.45	4.05	7.85	7.85	4	7.45	7.45	4	7.45	7.45	7.85	7.45	7.65	7.85	7.65	7.65	7.85	7.95	4	7.65	7.85	5.65	5.65	7.85	4	5.65	5.65	7.45
NCI-H23	7.85	7.85	7.85	7.85	5.45	7.85	5.15	5.95	5.95	7.85	5.95	8	4	5.45	7.85	4	5.95	5.25	7.85	4	5.45	5.65	4	7.85	5.45	4	5.65	5.45	4	7.85	5.95	7.85	5.95	5.45	7.85	6.95	4.95	7.85	6.45	4	4	7.85	5.25	5.45	5.95	4	5.45	5.45	5.25
NCI-H226	5.15	8	8	8	5.15	5.15	5.15	5.15	5.15	5.15	5.95	5.15	6.45	8	7.85	4	5.15	5.15	5.15	4	5.15	5.15	4.05	7.85	5.15	6.45	5.15	5.75	6.45	7.85	5.15	8	5.15	5.15	5.15	4.05	6.45	5.15	7.85	6.45	6.45	5.15	4.05	4.05	5.15	6.45	5.15	5.15	5.15
NCI-H322M	7.95	7.95	7.95	8	4.95	7.95	7.95	7.95	7.95	7.95	6.05	7.95	4	5.75	7.95	4	5.75	5.75	5.75	4	5.05	4.95	4.75	5.75	7.95	4	5.75	5.75	4	4.95	5.75	7.95	4.95	6.05	7.95	6.05	4.75	4.95	5.75	4	4	7.95	6.05	4.75	5.75	4	6.05	6.05	5.95
NCI-H460	5.85	8	8	8	5.75	5.85	5.25	5.45	5.45	5.45	6.65	5.85	4	5.75	8	4	5.75	6.25	7.65	6.95	5.85	5.75	4.25	8	5.85	4	7.95	5.75	4	5.75	5.85	8	5.05	5.85	5.85	4.15	4.75	5.85	8	4	4	8	4.75	4.75	5.85	4	5.85	4.75	5.05
NCI-H522	6.85	8	6.75	8	6.75	6.25	6.25	5.55	5.55	5.55	6.35	8	5.65	7.75	8	5.85	6.75	7.75	7.75	4	6.75	7.05	4.05	7.75	6.85	5.85	7.75	6.75	4	6.75	6.25	8	6.25	7.05	6.25	7.05	7.05	6.85	7.75	4	4	8	5.75	6.75	7.75	4	5.95	5.95	7.75
IGROV1	5.25	7.85	6.15	7.85	5.25	6.15	5.95	5.25	5.25	5.25	5.25	8	4	5.25	7.85	4	5.95	5.65	5.65	4	5.65	5.65	4.75	5.25	5.25	4	6.75	5.65	4	5.65	5.25	7.85	5.25	5.65	5.55	4.75	4	5.25	5.65	4	4	7.85	5.25	4.75	5.25	4	5.65	4.05	5.65
NCI-ADR-RES	4	5.85	6.85	6.85	4.85	6.85	4.85	5.55	5.55	5.85	6.15	5.85	4	6.85	6.85	4	6.15	5.55	6.85	4	6.85	6.15	4.35	5.85	4.85	4	6.15	5.75	4	6.85	6.05	5.85	5.55	4.65	5.65	6.15	4	4	6.85	4	4	5.85	4.65	4.65	5.55	6.85	6.85	4.65	6.15
OVCAR-3	5.85	5.85	4.85	5.85	4.85	6.65	4.85	5.55	5.55	5.55	6.05	4.85	4	5.85	5.85	5.85	5.55	5.85	6.05	4	6.05	4.75	4	5.85	5.55	4	6.05	5.75	4	4.85	5.85	5.85	5.85	5.85	5.85	6.05	4.75	5.55	6.85	4	6.85	5.85	6.25	6.05	5.85	6.05	5.55	5.55	5.85
OVCAR-4	7.85	7.85	8	8	5.95	5.95	5.95	7.85	7.85	7.85	6.65	5.05	4	6.65	7.75	4	6.85	6.65	6.65	4	7.45	7.45	4	5.95	5.95	4	6.65	5.95	4	7.45	6.65	7.85	6.65	7.45	7.85	6.85	6.85	7.85	6.65	4	4	7.85	5.75	6.85	5.75	4	7.45	6.85	6.65
OVCAR-5	7.85	8	8	8	5.85	6.55	5.15	7.85	7.85	7.85	5.75	5.45	4.75	5.85	5.85	4	5.85	5.75	5.75	4	5.85	5.85	4.75	6.15	5.45	4	6.15	5.75	4	5.85	5.85	8	5.65	5.85	7.85	6.15	5.85	7.85	5.85	4	4	7.85	5.75	6.15	7.85	4	5.85	5.85	6.15
OVCAR-8	5.75	8	5.75	8	5.75	5.75	5.75	5.75	5.75	5.75	5.95	8	5.45	6.45	8	5.95	5.75	5.95	6.45	4	5.75	5.75	4	7.85	5.75	4	7.85	5.75	4	5.75	5.95	8	5.75	5.75	5.75	6.25	5.45	5.75	6.55	4	4	8	5.95	6.25	5.25	4	5.95	5.95	7.85
SK-OV-3	5.95	8	4.85	8	4.85	5.95	4.75	4.85	4.85	4.85	4.85	8	4	5.55	4.85	4	4.85	4.85	4.85	4	4.85	4.85	4	4.85	4.85	4	5.85	5.75	4	4.85	4.85	8	4.85	4.85	5.95	4.85	4.85	4.85	4.85	4	4.85	8	4.85	4.85	4.85	4	4.85	4.85	4.85
SN12C	7.85	7.85	7.85	7.85	4.95	7.85	4.95	7.85	7.85	4.95	5.95	7.85	4	6.15	7.85	4	5.75	5.85	7.85	4	5.75	5.75	4.95	4.95	4.95	4	6.15	5.75	4	5.75	5.75	7.85	5.85	5.75	7.55	6.95	4.95	4.95	7.85	4	4	7.85	5.15	5.75	4.95	4	5.75	6.95	5.85
DU-145	6.05	8	6.95	8	6.05	6.05	6.05	5.65	5.65	6.05	6.95	5.65	4	5.65	8	4.75	4.75	5.65	5.65	4	5.65	5.65	4	6.05	6.05	4	6.95	5.85	4	6.05	7.95	8	5.65	5.65	6.05	4.75	4.75	6.05	6.95	4	4	8	5.75	4.75	5.65	4	5.65	5.75	5.65
PC-3	5.75	5.75	7.25	6.35	6.45	6.35	5.75	5.75	5.75	5.75	4.15	5.75	4	5.85	5.75	4	5.75	5.65	5.75	4	5.75	5.75	4.15	7.15	5.75	4	6.95	5.75	4	5.75	5.65	5.65	5.75	7.75	5.65	4.15	7.75	5.65	5.85	4	4	5.65	4.15	4.15	5.65	4	7.75	7.75	5.85
786-0	6.05	8	7.75	7.75	5.85	7.75	5.95	5.95	5.95	5.95	5.95	8	4	6.95	7.75	5.95	5.85	6.35	5.95	4	5.85	6.05	4	5.95	5.85	4	5.95	5.85	4	5.85	5.85	8	6.05	6.05	7.75	5.95	4.75	5.95	5.95	4	4	7.75	4.75	5.95	5.95	4	5.95	5.95	6.05
A498	4.85	8	7.65	7.65	4.85	7.65	5.95	4.85	4.85	4.85	5.75	8	4	5.75	7.65	4	4.85	5.75	7.65	4	5.75	5.75	4.05	7.85	5.75	4	5.75	5.75	4	5.75	5.75	8	5.75	5.75	4.85	4.15	4.75	5.75	7.85	4	4	7.65	4.45	4	6.05	4	5.75	4.75	5.75
ACHN	5.85	8	7.75	5.85	6.45	6.45	5.55	5.75	5.75	4.95	6.45	5.85	4	7.75	5.85	5.75	4.95	5.75	6.85	4	6.05	6.45	4	4.95	5.85	5.75	6.85	6.45	4	5.85	5.75	8	5.75	5.75	5.85	6.05	4.95	4.95	6.85	4	4	5.85	6.45	6.05	5.75	4	5.75	5.75	6.85
CAKI-1	6.55	8	7.65	6.25	4.95	6.25	4.95	6.05	6.05	6.35	5.95	4.95	5.95	5.65	8	6.05	4.95	6.05	5.65	4	4.95	4.95	5.95	6.05	4.95	6.05	6.05	4.95	5.95	5.65	7.75	8	5.65	5.95	6.55	5.95	5.95	6.05	6.85	4	4	8	6.05	5.95	4.95	4	6.05	6.05	5.65
RXF-393	5.35	7.95	7.85	8	5.85	6.65	5.65	5.35	5.35	5.65	5.75	8	7.15	5.85	7.85	4	5.85	5.35	7.85	4	5.85	5.85	7.15	7.45	5.85	7.15	6.45	7.85	4	5.35	5.35	8	5.35	5.15	5.85	5.35	5.35	5.35	6.45	4	4	8	5.35	5.35	5.35	4	5.85	4.75	5.35
TK-10	7.75	8	8	8	5.95	8	5.45	5.65	5.65	7.75	6.15	5.45	4	5.95	8	5.95	5.95	5.95	5.95	4	5.95	5.75	5.65	8	5.45	4	6.55	5.75	4	7.75	5.95	8	5.95	5.95	7.75	5.55	5.95	7.75	5.95	4	4	5.45	5.55	6.15	5.85	4	5.55	5.55	5.95
UO-31	5.95	8	5.95	5.95	4.95	5.95	5.95	5.95	5.95	5.95	5.75	5.95	4	5.75	7.75	4	5.85	5.85	5.75	4	6.95	5.75	4.75	8	4.95	4	6.35	5.75	4	5.95	5.75	8	5.75	6.95	5.95	6.95	4.95	5.95	6.35	4	4	5.95	4.95	4.75	5.75	4	6.95	7.15	5.95
[truncated: 144 more columns]

## Sheet: RUN 10
	754311	696128	650395	650396	650393	650394	618487	45383	83950	709237	673792	648789	638486	727209	24818	639828	673790	634724	642321	734237	335794	376265	676181	673596	131547	662565	603071	673791	376266	141537	645017	698932	733882	335791	349644	374998	335789	126765	618862	613729	641484	33410	637578	354671	610458	600032	668301	668300	176323
BT-549	7.95	7.95	5.45	7.55	5.55	6.85	7.95	7.95	7.95	7.95	7.95	7.95	7.95	7.55	7.55	5.65	4	7.55	7.95	6.75	4	4.75	4.55	7.85	7.95	7.95	7.55	5.75	4	7.75	7.95	7.95	6.75	5.75	7.95	4	7.95	7.95	7.55	7.95	4	8	5.75	4	7.95	7.95	5.75	4.75	7.75
HS-578T	7.75	5.65	5.65	6.95	5.35	6.45	5.75	5.15	5.15	5.85	5.95	6.45	4.75	6.95	6.95	5.65	4.75	6.75	5.55	5.65	4.75	4.75	4.95	7.75	5.75	4	4	4.65	4	4	6.75	5.65	4	4	4	4	4.35	4	6.95	5.85	4	8	5.05	4	6.65	4	4.45	4.75	4.75
MCF7	6.75	6.75	6.75	6.75	6.75	6.75	5.45	7.25	7.25	6.75	6.75	6.35	4.45	7.25	6.75	5.95	4.75	6.75	7.25	6.75	7.05	4.75	4.65	6.75	6.75	4.45	6.75	5.45	4.75	4	6.85	6.75	6.85	4.75	4	4	4.75	4.75	6.75	4	4	7.85	7.05	4	6.75	4	4.95	4.45	6.75
MDA-MB-231-ATCC	7.95	7.95	6.25	6.25	5.55	6.55	5.75	6.25	6.25	6.25	4	6.25	6.15	6.55	6.55	5.75	4.85	6.45	6.25	4.75	4.75	5.05	5.15	6.25	5.75	4.05	6.25	5.75	4	4	6.25	7.95	6.55	4.75	6.25	4	4	4.55	6.55	5.05	4	7.85	5.95	4	6.25	4	4.55	5.05	6.25
T-47D	7.85	5.75	5.55	6.25	5.55	6.25	5.35	7.85	7.85	6.25	6.75	6.15	5.65	6.45	7.85	5.75	4.85	7.85	4.05	5.95	4.65	4.65	4.25	7.85	5.55	4.05	7.85	6.75	4	4	6.45	5.75	6.75	4.65	7.85	4	4	5.35	7.85	4	4	5.35	5.75	4	7.85	4	4.65	4.65	7.85
SF-268	6.55	5.75	4.95	5.45	5.75	5.45	5.45	6.55	6.55	4.95	6.55	8	5.35	8	8	5.75	4.85	5.65	4.95	4.25	4.95	5.75	4.35	8	5.75	5.45	8	5.75	4	4	4.95	5.75	6.75	4.95	5.45	4	4	4.95	6.55	4	4	8	4.95	4	4.95	4	4.65	4.65	5.65
SF-295	7.85	5.25	5.25	7.85	5.35	7.85	5.05	5.25	5.25	5.25	6.05	8	6.15	8	7.85	4.75	4.85	6.15	5.25	5.85	5.25	4.75	4.25	5.25	5.05	4.65	7.95	5.25	4	5.25	7.85	5.25	5.25	4.75	5.25	5.25	4	5.25	7.85	5.25	5.25	8	5.25	4	5.25	5.25	5.75	4.75	5.25
SF-539	6.05	8	5.85	6.05	5.85	6.55	5.75	6.05	6.05	6.05	6.05	8	6.05	7.85	8	5.25	5.65	5.25	5.25	4.35	6.05	5.25	5.25	6.05	6.05	5.55	6.05	5.75	4	4	6.05	5.25	6.05	5.25	4	5.25	6.05	6.05	6.75	4	4	8	5.25	5.25	5.25	4	5.75	6.05	6.05
SNB-19	5.85	8	8	8	5.75	8	5.85	5.25	5.25	5.85	6.05	8	4.85	8	8	4.75	4.75	7.85	5.85	6.05	5.75	4.95	6.05	7.85	5.75	4.65	7.85	5.75	4	4	5.85	8	5.85	5.75	5.85	4	4	4.65	6.75	4	4	8	5.75	4	5.65	4	5.75	4.85	7.85
SNB-75	8	8	8	8	5.65	8	8	5.95	5.95	4.95	4	8	4.15	8	8	4	4.95	6.65	5.95	4.45	4.95	4.85	4.75	7.85	5.75	4.75	8	5.95	4	4	8	8	5.95	4.15	8	4.85	4.15	8	8	8	4.15	8	5.95	4.15	4.95	8	4.95	4.75	7.85
U251	6.15	8	5.45	8	5.65	8	5.75	5.45	5.45	5.85	6.75	8	5.55	8	8	6.15	4.75	5.45	5.45	5.15	4.75	4.75	4.25	8	5.45	5.45	7.95	5.75	4	4	6.15	8	5.15	4.75	5.85	4	4	6.15	6.55	4	4	8	5.45	6.15	5.45	4	4.95	4.75	5.45
COLO-205	6.15	7.85	6.55	6.65	6.05	6.55	5.85	5.95	5.95	6.15	6.05	6.15	7.35	7.35	7.85	5.65	4.85	6.75	5.95	4.35	4.85	5.55	5.05	5.95	5.75	6.15	7.15	5.85	6.15	7.85	7.35	6.55	6.15	4.85	6.15	4.85	5.05	6.75	7.85	5.95	5.95	8	5.05	6.05	6.15	7.35	5.85	6.15	5.85
HCC-2998	8	5.45	6.25	8	5.75	8	5.95	5.45	5.45	5.85	6.65	8	6.25	8	6.25	5.45	5.85	7.65	5.45	5.35	5.45	4.85	4.85	7.95	5.45	6.65	7.95	4.85	4	7.85	6.25	5.45	5.35	4.75	5.85	5.45	5.45	4.65	6.25	6.25	4	8	5.85	5.85	5.45	4	5.85	4.65	7.95
HCT-15	6.55	5.75	6.55	5.95	6.55	6.55	5.75	6.55	6.55	5.75	6.55	5.95	5.55	6.55	6.55	5.95	5.65	6.55	6.55	7.75	4.75	4.75	4.95	6.55	5.75	6.55	6.05	5.75	4	4	6.55	5.75	6.55	4.75	5.75	4	4	6.55	6.55	6.55	4	7.95	5.85	4	5.75	4	4.75	4.75	6.55
HCT-116	5.95	6.15	6.45	6.25	5.95	5.95	6.55	5.85	5.85	6.55	6.95	6.45	6.25	6.25	5.95	6.15	6.05	6.85	5.45	4.65	6.25	4.85	6.95	6.05	5.95	6.95	6.95	5.85	4	4	6.95	6.15	6.05	5.05	6.15	6.95	6.95	5.45	6.95	6.95	5.95	5.95	5.45	6.95	5.45	6.95	4.65	4.85	5.45
HT29	6.45	6.55	6.45	6.55	6.55	6.45	6.55	5.55	5.55	6.55	5.95	6.55	5.65	6.45	6.55	4.75	4.85	6.55	6.95	5.65	5.85	5.85	4.55	6.95	5.75	6.55	7.95	5.85	4	6.55	6.55	6.55	6.55	4.85	6.55	6.95	6.95	6.45	6.45	6.55	6.55	6.55	5.85	6.55	6.55	4	5.85	5.85	6.55
KM12	7.95	7.95	5.85	5.85	5.85	5.85	5.75	7.95	7.95	5.85	4	8	6.05	7.95	6.55	4.85	5.85	5.45	5.45	4.25	5.85	5.15	5.85	6.05	5.75	4.15	6.65	5.85	4	7.95	6.05	7.95	6.05	4.75	7.95	4	4	4.75	6.55	5.85	4	7.95	6.05	6.05	5.45	4	5.15	5.15	6.05
SW-620	5.75	5.75	6.15	6.35	6.85	7.95	5.75	6.35	6.35	5.45	6.15	8	5.55	7.35	6.35	4.85	5.75	6.75	7.35	5.95	5.75	4.85	5.45	6.75	5.75	5.65	6.75	5.75	4	4	7.35	7.95	7.35	4.75	5.75	6.15	4.75	5.45	7.35	6.35	6.35	8	5.45	4.85	5.45	6.35	4.85	4.85	6.75
CCRF-CEM	5.95	8	8	7.55	6.25	5.75	6.65	7.95	7.95	5.65	5.85	6.25	5.75	5.75	7.95	5.65	5.75	7.95	5.65	6.15	5.75	6.15	6.15	6.85	5.95	5.85	7.05	5.95	5.15	4	7.15	5.65	6.15	5.65	5.15	5.75	6.15	5.15	7.95	5.75	5.75	8	5.15	7.95	7.05	4	5.15	5.15	7.05
HL-60TB	5.85	6.65	6.25	6.65	5.75	5.85	5.85	5.65	5.65	5.95	6.25	8	7.95	7.55	8	6.25	5.25	5.65	6.25	5.65	5.75	5.75	6.25	5.75	5.85	7.95	7.75	5.25	7.95	4	5.95	5.65	5.65	5.65	5.75	4.35	7.95	5.75	7.85	6.95	7.95	6.65	6.25	7.95	5.65	6.95	5.25	4.75	5.85
K-562	7.65	6.35	7.65	7.65	6.35	7.65	5.75	7.65	7.65	5.45	4	6.35	6.85	7.65	7.65	4	5.75	7.55	6.85	4.45	8	6.15	5.65	7.65	5.75	6.85	7.65	5.15	4.15	4	6.95	6.35	6.75	4.95	5.75	4	7.95	7.65	6.85	6.35	6.35	7.65	6.15	7.95	6.15	4	5.65	5.55	7.95
MOLT-4	7.85	7.85	8	7.85	5.65	6.55	5.75	5.65	5.65	5.85	7.85	6.45	5.65	7.85	7.85	5.75	7.85	6.95	7.85	6.95	7.85	5.65	7.85	7.85	5.75	5.75	6.95	7.85	7.85	7.85	7.85	5.75	6.95	5.65	5.75	5.65	7.85	5.65	7.85	7.85	5.65	7.85	5.65	7.85	6.95	7.85	5.65	4.75	7.85
RPMI-8226	6.25	6.25	7.45	7.45	6.25	7.45	6.25	6.25	6.25	6.25	6.05	6.25	6.85	6.25	7.25	6.85	6.05	6.05	7.25	4.65	5.65	5.65	6.05	7.85	6.25	6.85	7.95	5.65	6.05	6.05	6.85	5.05	6.85	5.65	6.25	6.05	5.65	6.05	7.25	6.25	6.25	6.25	6.05	6.05	6.05	6.85	5.65	6.05	6.85
SR	5.95	8	8	6.45	6.45	8	5.95	6.65	6.65	6.45	7.25	8	6.15	8	7.95	5.75	7.75	8	7.35	4.05	6.35	4.85	4.25	8	5.95	7.75	7.75	4.55	7.15	4	6.65	8	7.95	4.85	5.95	7.15	7.15	6.45	7.95	6.45	6.45	8	6.45	7.75	6.65	4	5.55	4.85	7.15
LOX-IMVI	7.15	6.25	8	7.15	4.75	8	5.65	6.25	6.25	6.65	6.45	6.25	6.35	7.15	7.15	5.85	5.75	6.65	6.25	7.15	5.65	4.75	4.35	6.65	5.65	7.15	8	4.95	5.65	4	7.75	6.25	7.75	4.95	6.25	7.75	7.75	6.65	7.75	7.05	4	6.25	6.65	7.75	5.65	7.15	4.15	4.95	6.65
M14	6.95	7.75	7.75	7.75	4.95	7.75	6.55	5.45	5.45	5.65	5.95	8	6.75	7.75	7.75	6.75	5.75	6.75	5.45	6.75	4.75	4.85	4.65	7.75	5.75	6.75	6.75	5.75	4	4	6.75	7.75	5.45	4.85	5.65	4	5.75	4.75	7.75	7.35	5.45	7.75	5.45	4	6.75	5.45	5.75	4.75	7.75
MALME-3M	7.85	8	6.75	5.45	5.85	6.65	5.65	7.85	7.85	7.85	5.95	8	5.65	6.25	6.75	5.65	5.65	6.75	7.85	5.35	4.75	4.75	4.55	5.95	4.75	7.25	5.95	4.75	4	7.85	5.95	7.85	5.95	4.85	6.75	4	4.95	4.75	6.75	7.25	5.45	7.85	5.85	4.85	5.95	5.95	4.75	4.75	6.75
MDA-MB-435	7.95	5.05	5.65	7.25	5.65	5.65	5.25	5.65	5.65	5.25	4	5.65	5.65	5.65	7.95	5.05	5.65	7.95	6.35	4.05	4.85	4.75	4.05	5.85	5.85	6.25	4	5.35	4.25	4	6.25	5.05	4.05	4.75	5.65	4	4.75	5.65	7.95	4	5.65	5.65	6.25	6.25	5.35	4	4.45	4.75	5.65
SK-MEL-2	6.15	7.75	6.25	6.45	5.65	6.15	5.65	5.65	5.65	5.65	6.65	8	5.45	5.65	6.15	4.85	5.75	6.15	5.65	6.15	5.65	4.75	4.35	5.65	5.65	4.65	6.55	5.65	4	4	5.65	7.75	6.05	5.65	5.65	4	5.65	4.75	6.25	4	4	8	5.65	5.65	6.15	4	5.65	4.85	5.65
SK-MEL-5	5.65	8	6.35	6.35	5.75	6.35	5.75	5.25	5.25	6.05	4	8	6.05	8	8	4	5.75	5.25	5.25	4.25	4.75	4.75	4.75	6.05	5.75	4.75	4	4.85	4	4	6.05	8	6.05	5.25	6.35	4	5.25	5.25	7.45	6.05	6.05	8	5.25	5.25	5.25	4	4.85	5.25	5.75
SK-MEL-28	7.95	5.85	8	5.85	5.85	5.85	5.75	7.95	7.95	5.85	5.95	5.85	5.45	5.85	8	5.15	5.75	7.95	5.15	5.15	5.15	4.75	5.15	5.85	5.75	5.15	6.75	5.75	4	4	5.15	5.85	5.15	5.15	7.95	5.85	5.95	7.95	5.15	5.85	5.85	8	5.15	5.15	5.15	5.15	4.75	5.15	6.75
UACC-62	7.75	7.75	7.75	7.75	5.65	7.75	5.75	6.15	6.15	4.75	6.75	8	4.35	8	7.75	5.65	5.75	7.65	5.35	4.35	5.05	5.05	4.35	5.95	5.75	5.05	7.95	5.75	5.05	4	7.75	5.65	5.95	4.75	5.25	5.05	5.05	4.75	7.75	4.15	4.15	8	5.05	5.05	5.05	4	4.75	4.75	5.05
UACC-257	7.85	6.15	6.15	5.15	6.15	6.15	5.55	6.15	6.15	6.15	6.15	6.25	5.15	6.15	6.25	6.15	5.45	6.55	6.15	4.25	5.55	6.15	6.05	6.55	5.65	5.45	6.55	6.15	4	6.15	6.15	6.15	6.15	7.85	6.15	4	7.85	6.15	5.95	6.15	6.15	6.15	5.65	6.15	6.15	6.15	5.75	4.75	6.55
A549-ATCC	5.85	5.75	5.75	8	5.55	5.85	5.85	5.35	5.35	5.85	4	8	6.05	6.05	7.85	5.75	4.85	6.55	5.35	4.45	4.85	4.75	4.65	8	5.85	6.05	5.95	5.75	4	4	4	5.75	6.65	4.75	4	4	6.95	5.85	6.65	6.95	4	8	5.75	4	5.45	4	5.35	4.85	5.75
EKVX	6.95	5.55	8	5.85	5.35	8	5.75	5.55	5.55	5.75	5.85	5.75	5.65	5.95	5.85	5.55	4.75	5.55	4	5.15	6.95	4.85	4.75	5.65	5.75	5.65	6.25	5.85	4	4	5.65	5.55	5.85	4	4	4	4	5.75	5.85	4	4	5.75	6.45	6.95	5.55	4	4.85	4.85	5.55
HOP-62	7.95	6.25	6.25	6.35	5.75	6.35	5.75	6.15	6.15	6.25	5.95	8	5.05	6.35	6.75	4	4.75	7.95	4.95	4.15	4.75	4.75	4.15	7.95	5.75	4.75	7.95	5.75	4	4	7.95	6.25	6.75	4	6.55	4	4	4.75	6.75	5.05	4	8	4.95	4	6.15	4	4.95	4.75	7.95
HOP-92	8	7.85	8	8	5.95	7.95	8	7.45	7.45	5.45	4	8	4.75	7.45	7.45	5.75	5.45	7.45	7.45	4.45	6.25	5.25	4.45	7.45	5.55	4.75	7.45	4.85	4	7.45	7.45	7.85	7.45	4.05	7.45	4	5.25	7.45	7.45	7.65	7.65	8	5.85	7.65	7.45	7.65	4.85	4.85	7.45
NCI-H23	7.85	5.65	5.95	5.95	5.45	7.85	5.95	5.95	5.95	5.95	5.95	8	5.95	6.45	6.45	5.65	5.95	6.75	5.45	4.65	5.45	4.75	4.95	6.95	5.95	5.15	6.95	5.45	4	4	7.85	5.65	5.95	4	4	4	4	5.75	6.45	6.55	5.45	7.85	5.45	5.45	5.95	6.55	5.45	5.45	7.05
NCI-H226	7.85	7.85	8	5.15	5.15	8	5.15	5.15	5.15	5.15	5.95	5.15	6.45	6.45	7.85	5.15	5.15	5.15	5.15	5.15	5.15	5.15	6.45	5.15	5.15	5.15	7.85	5.15	5.15	4	5.15	7.85	5.15	5.15	5.15	6.45	5.15	5.15	7.85	6.45	6.45	8	5.15	5.15	5.15	6.45	5.75	5.15	5.15
NCI-H322M	7.95	4.95	7.95	6.35	5.65	6.35	7.95	5.55	5.55	7.95	5.05	8	4	6.25	8	4.95	5.75	5.05	4	4.65	5.05	4.75	5.65	6.75	7.95	4.25	6.75	5.05	4	4	6.05	4.95	6.05	4	7.95	4	4	4.75	6.35	4	4	8	4.95	4	5.05	4	4.85	4.85	6.75
NCI-H460	5.25	5.65	8	8	5.85	5.85	5.75	5.45	5.45	5.25	6.15	8	5.45	8	8	5.65	5.05	6.65	5.45	6.95	5.85	4.85	4.55	8	5.75	4.75	8	4.85	4	4	5.25	5.65	5.05	4.75	5.25	4	4	5.25	6.65	4	5.45	8	5.45	5.85	5.45	4	5.85	4.75	8
NCI-H522	6.75	8	5.85	6.25	6.75	6.45	5.85	5.55	5.55	5.95	6.15	8	6.25	7.75	8	5.25	5.85	7.75	7.75	6.25	6.75	4.75	6.25	7.65	5.75	6.25	7.75	6.75	4	5.85	6.25	8	6.25	6.75	5.85	4	7.05	6.85	6.25	5.65	5.85	8	5.55	6.75	6.25	5.65	5.65	5.05	7.65
IGROV1	6.15	7.85	5.95	5.25	5.15	6.15	5.55	5.25	5.25	5.95	6.05	8	6.25	6.75	7.85	6.75	5.75	5.25	5.35	4.25	5.25	4.75	5.25	6.75	5.25	6.75	6.65	5.25	4	4	5.25	7.85	6.75	4.75	4	5.25	4.75	4.75	6.75	5.25	5.25	8	6.15	4.75	5.25	5.25	5.05	4.75	5.25
NCI-ADR-RES	6.15	6.45	6.85	6.85	4.45	6.85	5.75	5.45	5.45	5.05	5.85	5.55	4.45	6.85	6.85	5.55	6.85	6.85	6.85	5.15	4.65	4.75	4.25	5.85	4.85	4.55	5.85	4.75	4	4	6.85	6.45	4	4.75	4	4	4	4	6.85	7.25	4	5.55	5.75	4	6.85	6.85	4.75	4.65	5.85
OVCAR-3	5.85	5.85	6.05	5.85	5.85	5.85	5.85	5.55	5.55	5.15	6.05	5.85	6.05	6.05	6.65	5.75	4.85	5.95	5.55	5.65	4.85	4.85	6.05	6.05	5.15	5.85	6.05	5.85	4	4	6.85	5.85	6.05	4.75	6.35	4	4.75	4.75	6.85	6.35	4	5.85	5.55	6.85	5.55	6.05	5.55	4.75	5.85
OVCAR-4	7.85	7.85	8	5.35	5.25	8	5.95	6.25	6.25	5.05	5.95	5.95	5.25	6.65	6.65	5.75	5.95	6.65	6.65	6.65	4.75	4.75	4.35	6.65	5.95	5.65	6.65	5.95	4	7.45	6.65	5.75	6.65	4.75	4.75	4	7.45	4.75	6.65	7.45	4	5.95	5.25	4.75	5.65	6.65	5.05	4.75	6.65
OVCAR-5	7.85	7.95	6.45	8	5.85	6.45	5.65	7.85	7.85	5.75	5.65	4.75	4.75	6.45	6.55	4.65	5.75	7.85	5.25	4.65	5.75	4.75	4.65	7.85	4.75	5.15	6.15	5.75	4	4	5.75	7.95	5.85	4.75	6.15	4	4.75	4.75	6.55	5.85	5.85	6.55	5.15	5.85	7.85	5.85	5.75	4.75	5.75
OVCAR-8	5.75	5.75	6.35	6.25	5.05	6.35	5.45	5.45	5.45	5.75	5.65	8	6.25	5.95	6.55	5.75	5.75	7.85	5.95	6.55	5.95	5.75	5.65	7.85	5.75	5.45	7.85	5.75	4	4	5.75	5.75	5.95	4.85	5.45	4	4	4.65	6.55	6.25	5.45	8	5.95	5.95	6.55	4	5.35	4.85	7.85
SK-OV-3	7.75	7.75	5.45	5.25	5.45	5.85	4.85	4.85	4.85	4.85	5.85	8	4.85	5.25	6.55	4	4.85	6.05	6.55	4.65	4.85	4.85	4.65	5.85	4.85	4.65	4	4.75	4	4	4.85	7.75	4.85	4	4	4	4	4.25	6.55	6.55	4	8	4.85	4.85	4.85	4	4.85	4.85	4.85
SN12C	7.85	5.55	5.95	8	4.95	6.35	5.45	6.35	6.35	4.95	6.75	7.85	5.35	5.95	6.35	5.55	5.95	5.05	6.25	4.25	5.75	5.35	5.85	8	4.95	5.35	8	5.75	4	4	7.85	5.55	5.95	5.35	7.55	4	5.35	7.55	6.35	6.25	6.25	7.85	5.85	4	6.55	6.25	5.35	4.95	8
DU-145	6.05	8	5.65	5.65	5.55	5.65	5.65	5.65	5.65	5.55	6.95	5.65	5.65	5.65	7.65	4.75	4.95	6.95	5.65	6.95	5.65	4.85	4.25	6.95	5.65	6.95	6.05	4.85	4	4	7.95	8	5.65	4.85	5.65	4	4.75	4	7.65	4	4	8	5.85	5.65	6.95	4	4.85	4.85	5.85
PC-3	7.65	5.85	5.65	5.65	5.85	6.35	5.75	5.65	5.65	5.75	4	5.65	4.25	6.45	6.45	5.85	5.75	6.75	4	5.65	5.75	5.75	5.65	5.65	5.65	5.65	6.85	5.75	4.15	4	6.95	5.85	6.75	4.25	5.65	4.15	7.75	5.65	6.75	4	4	5.65	6.15	4	5.65	4	4.25	4.25	6.85
786-0	7.75	6.05	6.95	6.95	6.05	7.75	5.35	5.95	5.95	6.35	6.15	8	5.95	6.95	7.75	6.05	5.85	5.25	5.95	5.05	4.65	5.55	5.25	8	5.85	4.05	6.95	5.85	4	7.75	7.75	6.05	6.05	5.85	6.15	4	5.85	5.95	6.95	6.95	5.95	7.75	5.95	5.85	5.95	5.95	5.95	5.95	5.25
A498	7.85	7.65	6.05	7.65	5.75	7.65	5.75	4.85	4.85	5.45	5.45	8	6.05	7.65	7.65	4	4.85	5.15	7.65	4.15	4.85	4.75	4.05	4.85	5.75	4.65	5.15	5.75	4	4	5.75	7.65	6.05	4.75	4.85	4	4	4.85	7.85	6.05	4	8	4.85	4	4.85	6.05	4.85	4.85	4.85
ACHN	6.35	5.75	6.45	5.85	5.85	6.35	6.35	5.85	5.85	6.45	6.05	5.85	6.45	6.85	6.85	5.75	4.85	6.85	6.85	4.65	6.45	4.95	4.75	6.25	4.95	6.85	6.25	5.85	4	4	5.65	5.75	5.65	4.75	5.85	6.45	6.45	6.25	6.85	5.85	4	5.85	6.45	6.45	6.85	6.45	4.05	4.05	5.65
CAKI-1	6.55	5.75	6.25	6.25	5.55	6.25	4.95	4.95	4.95	6.05	6.65	6.25	6.05	7.65	8	5.75	5.85	6.05	6.25	6.75	4.95	4.95	4.85	6.85	4.95	6.05	6.75	4.95	5.95	4	7.75	5.75	6.05	4.95	6.05	4.95	4.95	6.05	6.85	6.65	5.65	6.25	4.95	5.95	6.05	6.65	4.95	4.95	6.05
RXF-393	7.85	8	8	8	5.85	8	5.65	5.85	5.85	6.35	6.05	8	7.15	6.45	6.55	5.65	5.85	5.25	5.65	7.15	5.35	5.15	5.35	5.85	5.85	5.65	7.35	5.85	5.35	4	5.25	8	6.35	4.75	5.65	5.35	5.85	5.85	7.45	6.45	5.85	8	5.55	5.85	5.35	6.45	4.35	4.75	5.85
TK-10	7.75	8	5.95	8	5.35	5.95	5.65	5.95	5.95	5.65	6.55	5.45	6.15	5.95	8	4	5.95	6.55	5.95	5.15	5.95	4.75	4.55	6.15	5.75	5.95	6.55	5.55	6.15	4	6.55	8	5.95	4.75	5.65	5.55	4	7.75	5.95	5.95	4	5.95	5.25	5.95	5.25	5.95	5.75	4.75	6.15
UO-31	7.75	8	5.95	5.95	5.95	5.95	5.95	6.35	6.35	5.95	6.15	5.95	4.55	5.95	8	4.75	4.65	4.75	4.55	4.55	4.65	4.85	4.55	5.95	5.75	4.05	7.75	4.95	4	4	7.15	8	4.55	4.75	6.35	4	6.95	6.35	7.15	6.15	4	5.95	5.95	4	6.35	4	4.85	5.75	5.95
[truncated: 144 more columns]

[truncated: 8 more sheets: RUN 11, RUN 12, RUN 13, RUN 14, RUN 15, RUN 16, RUN 17, RUN 18]
