# Supplementary material for: Antiproliferative Activity Predictor: A New Reliable In Silico Tool for Drug Response Prediction against NCI60 Panel
Source: Int J Mol Sci. 2022 Nov 19;23(22):14374. doi: 10.3390/ijms232214374 (PMC9694168; doi:10.3390/ijms232214374)
Supplement: Supplementary file 1 [file ijms-23-14374-s001.zip › S5.xlsx]

## Sheet: RUN 1
Cell name	754311	696128	650395	650396	650393	650394	618487	45383	83950	709237	673792	648789	638486	727209	24818	639828	673790	634724	642321	734237	335794	376265	676181	673596	131547	662565	603071	673791	376266	141537	645017	698932	733882	335791	349644	374998	335789	126765	618862	613729	641484	33410	637578	354671	610458	600032	668301	668300	176323
BT-549	0.05	0.45						0.05	0.05	0.05	4			2.62	0.45	2.34	2	0.24		3.05		2.05	0.4	0	1.23		0.38	1.92	1.82	0.06		0.04	0.47			0.78	0.63	0.44		0.45		1.6	0.53	0.04		0.1	1.9	1.45	0.56
HS-578T	0.25	1.15						2.85	2.85		1.69			1.75	1.05	2.35	2.01	1.62		1.35		1.08	2.81	1.27	2.25	2.35	1.38	1.73	1.71	3.93	0.8		0.79			1.07	1.26	2.11		0.97		0.1	0.74	0.1		1.75	2.17	1.68	0.76
MCF7	1.25	0.15					1.25	0.75	0.75		1.25			1.25	1.25	1.25	1.25	1.25		1.07		3.25	0.62	1.25	3.25	0.28	0.15	2.25	4	4	0.15	0.15	1.25		0.9	3.55		3.25	0.94	0.63		0.02	2.63	0.97		1.25	2.74	3.39	0.75
MDA-MB-231-ATCC	0.05	0.05						2	2	0.67	1.75			1.45	0.55	3.84	3.12	0.21		1.68		1.13	2.03	0.03	2.25		2.57	2.07	4	3.64	1.12		2.07			3.67	2.3	0.57	0.27	1.85		1.57	1.5	0.45		1.68	2.05	2.81	1.03
T-47D	0.15	0.15						0.15	0.15	1.75	1.75			0.5	3.78	0.24	2.25	0.15		1.53		3.35		0.15	3.12	3.17	0.15	0.55	4	0.08	1.22	0.26	1.05			2.25	1.15	2.79		0.27		2.02	2.06	0.32		0.25	2.42	2.38	3.85
SF-268	1.45	0	2.25	0	2.25	0.05	2.25	1.45	1.45	1.45	2.05	0	2.35	0.05	1.45	2.35	2.03	0.51	3.05	4	2.25	0.72	0.8	1.45	2.23	1.96	0.05	1.67	2.05	1.99	0.3	0.23	2.25	0.73	1.64	2.1	1.68	2.81	0.87	1.54	1.77	0.19	1.84	1.15	0.56	0.77	1.66	1.98	2.05
SF-295	0.15	0.15	2.75	0.15	2.75	2.75	2.75	2.75	2.75	2.75	1.95	2.75		0.15	0.15	1.85	2.95	2.75	1.07	3.95	3.25	2.57	3.22	2.75	2.46	1.95	0.05	2.53	2.2	2.65	0.03		2.75	2.19	1.6	2.28	1.1	2.22	0.1	1.94	2.75	0.02	1.92	1.33	2.35	0.31	2.68	2.46	1.75
SF-539	1.95	0.15	2.05	0.15	1.95	1.45	2.75	1.95	1.95	1.95	1.59	0	1.95	0.15	0.15	1.95	2.7	1.95	2.75	2.45	1.59	1.78	2.85	1.95	1.93	2.45	1.95	1.24	1.83	2.73	2.7	0.22		0.68	1.93	0.93	0.37	1.95	0.02	2.13	1.74	0.06	1.76	1.03	2.08	2.39	1.05	1.12	1.75
SNB-19	1.45	0	2.25	0	2.15	1.95	2.15	2.75	2.75	2.15	3.99		1.25	1.46	0	3.61	3.2	2.75	0.15	2.68	2.25	1.02	3.78	2.25	2.25	1.11	0.15	2.82	1.53	3.95	0.01	0.59	0.07	0.72	1.36	0.17	1.61	2.01	0.68	1.32	2	0.29	1.13	1.05	1.19	1.51	0.76	1.36	0.85
SNB-75	0	0	0	0	3.05	0	0	1.95	1.95	2.05	3.88	0	2.05	0	1.82	4	2.94	1.35	2.05	0.74	2.67	0.92		0.02	2.05	3.85	3.94	1.24	1.31	0.13	0.36	0.48	0.49	1.27	0.83	0.5	1.43	0.23	0.04	0.67	2.23	0.51	0.49	0.6	0.19	2.12	2.49		0.64
U251	1.85	0	2.35	2.55	2.55	1.15	2.25	2.55	2.55	2.15	2.85	2.55	2.45	1.18	1.42	1.85	2.85	2.55	2.55	4	3.05	3.18	4	2.35	2.24		0.02	2.15	3.72	1.83	0.94	2.27		1.7	1.22	2.15	1.11	1.85	1.12	1.9	2.55	0.17	2.08	0.24	2.16	0.97	2.15	2.86	1.55
COLO-205	1.85	0.15	1.45	1.35	1.45	1.45	2.15	1.76	1.76	1.85	2.05	2.45	0.65	0.04	1.45	0.65	2.05	0.6	2.9	2.75	2.25	2.45	2.17	1.2	2.25	0.35	0.55	2.05	4	0.09	0.55	0.92	2.81	0.01	2.25	3.61	0.15	1.32	0.01	1.75	1.72	0	2.81	1.46	0.87	2.17	1.6	1.52	0.03
HCC-2998	0.15	0.15	1.35	0	1.85	0	2.55	2.51	2.51	2.15		0	0.13		0.06	2.49		0.78	2.17	2.65	2.59	2.36	3	1.62	2.53		0.99		2.25	0.15	1.48	0.31		1.16	1.5	1.4	0.22	2.13	0.18	0.58	1.79	0.21	1.08	0.92	0.35	1.07	2.1	2.01	0.03
HCT-15	1.45	0.05	1.45	1.45	2.05	1.45	2.25	1.45	1.45	0.44	1.44	1.45	1.45	1.09	1.32	2.05	2.55	0.96	1.45	1.2	3.15	3.25	2.17	0.13	0.67	0.35	0.04	1.46	4	1.44	0.96	0.29		2.35	2.12	3.14	1.48	0.85	1.25	0.23	0.94	0.27	1.88	2.4		0.81	1.72	2.88	0.66
HCT-116	1.85	1.95	1.55	1.75	2.05	1.75	1.45	1.05	1.05	1.45	1.75	1.75	1.95	1.75	1.05	1.05	2.05	2.55	1.95	2.05		3.15	4	0.51	2.04	1.05	0.62	2.05	4	1.04	0.51	1.63	0.47		0.36	1.05	0.4	1.05	0.89	1.54	1.78	1.65	2.55	0.41	0.38	1.04	3.15	3.15	1.42
HT29	1.05	1.45	1.55	1.45	1.45	1.55	1.45	0.87	0.87	1.05	2.05	1.55	0.15	0.67	1.05	1.95	2.25	0	1.9	1.31		1.61	3.45	1.21	2.25	0.15	0.25	2.25	2.94	1.41	0.81	1.37	0.4	2.76	1.06	0.63	1.05	0.48	0.84	1.67	1.45	1.39	1.05	0.08	0.58	2.66	3.3	3.25	0.84
KM12	0.05	0.05	1.95	2.15	2.55	1.95	1.95	0.05	0.05	1.95	4	0	1.95	0.05	0.05	1.95	2.15	1.7	0.75	3.31	3.13	2.76	4	1.06	1.86	1.71	0.01	3.25	2.79	0.03	0.93	0.58	0.58	2.47	0.43	2.82	2.13	2.9	0.05	1.09	1.29	0.02	1.86	0.26	1.96	0.77	2.56	2.39	0.61
SW-620	2.05	0.05	0.05	0.05	1.45	1.65	2.25	0.65	0.65	2.55	1.85	2.05	0.65	0.65	0.65	2.55	2.25	0.59	0.65	2.05	2.25	2.25	3.15	0.83	2.17	1.35	0.14	2.25	4	2.47	0.01	0.05	0.65	2.25	2.25	1.67	0.67	2.03	0.44	1.4	1.85	0.08	2.59	0.8		0.84	2.82	2.99	0.96
CCRF-CEM	0.05	0.05	0	0	1.65	0.05	1.35	0.05	0.05		1.05	0	0.95	0.95	0.05	0.61	2.18	0.05	2.22	1.65	2.85	2.35	1.85	0.05	2.05	0.05	0.52	0.39	4	1.75	1.05	0.05	1.75	3.05	1.95	0	2.85	0.13	0.12	0.06	1.81	0	2.35	0.05	2.35	1.39	2.73	2.72	0.05
HL-60TB	1.75		1.65	0.25	2.55	1.75	2.15	2.35	2.35	2.05				0.45	0.05	1.75	2.04	2.05	2.35		2.25	2.25	4	2.05	2.15		0.25	1.72	3.75	2.35	1.75	0.25		2.35	1.75	2.25	0.05		0.06	0.53	0.18	2.35	1.75	1.75		1.05	3.34	1.75	2.35
K-562	1.65	0.05	1.15	1.65	1.65	1.45	1.95	0.35	0.35		1.45	0.35	1.15	1.15	0.98	4	2.85	0.1	0.35	1.85	2.75	3.05	1.75	0.35	2.14	1.15	1	2.25	4	1.85	0.95	0.61	0.77	3.05	2.25	2.45	0	0.07	0.02	1.03	1.65	0.29	2.61	0.05	1.71	0.13	3.19	3.04	1.18
MOLT-4	1.05	0.15	0.65	0.15	0.15	0.15	2.25	1.05	1.05		0.15	0.65	0.15	0.15	0.15	1.05	0.15	1.05	0.85	0.22	2.35	0.15	4	0.15	2.25	0.15	0.15	0.15	4	0.15	0.15	0.15	1.05	2.35	2.2	2.3	1.05	2.35	0.19	0.85	0.52	0.6	1.85	0.2	0.15	1.51	0.02	0.02	1.2
RPMI-8226	1.15	0.55	1.75	0.55	1.75	1.75	1.75	1.95	1.95		1.15		1.15	1.75	0.65	0.99	1.15	0.78		3.35	2.35	1.95	1.95	0.75	2.13	1.15	0.27	1.75	1.95	1.95	0.72	0.55	0.05	3.25	1.75	1.64	1.49	1	0.9	0.01	0.58	0.97	1.71	1.95	0.12	0.35	1.71	1.65	1.75
SR	0.65	0.05	1.35	0.65	1.35	0		1.65	1.65	1.35	0.75		1.85	0.25	0.65	1.35	2.25	1.08	0.65	2.59		2.25	3.45	0	0.72	0.25	0.02	1.84	3.96	3.35	0.05	0.05	0.05			0.54	0.04		0.65	0.7	1.35	0.54	1.07	0.5	0.85	1.67	0.03	3.33	0.15
LOX-IMVI	1.15	1.75	1.75	1.75	0.85	0.85	2.25	0.75	0.75	1.75	1.55	1.75		0.85	0.25	0.85	2.97	2.35		2.35	3.15	3.15	3.05	2.35	2.25	0.6	0.25	2.41	3.75	1.35	0.11	1.45	1	3.65	0.98	2.09	1.64	1.15	0.04	0.85		1.6	1.93	0.76	1.64	0.14	2.87	2.72	1.35
M14	1.05	0.25	0.25	0.25	2.75	0.25		1.05	1.05	1.05	2.05	2.15	1.25	0.25	0.13	1.23	2.05	1.25	1.05	4	3.25	3.15	3.03	0.25	2.05	1.25	0.2	2.25	3.11	2.51	0.26	0.18	1.17	2.4		3.03	1.12	3.01	0.01	0.49	2.33	0.18	2.19	1.35	0.01	0.33	2.55	3.25	0.05
MALME-3M	0.15	0.15	1.75	1.75	1.65	1.75	1.75	0.15	0.15		0.15	1.75	0.75	2.05	3.52	2.05	2.27	0.06		0.75	3.05	2.13		0.84	1.73		1.16	2.13	2	0.12	0.9	0.26	0.43	1.65	1.28	2.26	0.02	1.75	0.41	0.89	1.4	0.05	1.15	0.67	1.89	0.22	1.88	1.71	1.71
MDA-MB-435	0.05	0						1.75	1.75	2.65	4			1.75	0.05	1.75	3.15	1.63		3.65		1.14	2.95	1.42	2.05	3.95	2.93	2.65	1.61	0.05	0.39	0.3	0.06			1.53	0.1	2.32	0.26	0.51		1.65	1.87	0.03		1.05	1.82	2.12	0.98
SK-MEL-2	0.25	0	1.75	0.25	1.85	1.85	2.35	2.27	2.27	0.88	4	1.85	1.85	1.68	1.68	1.38		0.74		1.72	1.07	1.67	2.55	0.73	2.21	1.77	0.32	2.35	2.58	0.04	0.81	0.41	0.81	0.34	1.47	0.16	0.32	2	1.17	0.56	1.94	0.08	2.29	0.09	0.08	0.4	0.66	1.38	1.23
SK-MEL-5	2.75	0	2.45	1.65	2.65	1.95	1.6	1.95	1.95	2.35	4	0	1.95	1.85	1.95	1.95	1.95	1.95	1.95	3.75	3.22	2.55	4	1.8	2.12	3.12	0.18	2.35	3.02	1.94	0.6	0.14	1.92	2.08	1.53	1.82	0.46	1.95	0.04	1.95		0.03	1.84	1.91	1.65	1.82	2.39	2.35	0.88
SK-MEL-28	0.05	2.15	0	2.85	2.15	2.15	2.15	0.03	0.03	1.82	1.67		2.55	0.72	2.85	2.85	1.76	1.1	2.85	0.76	3.25	1.47	3.65	1.43	1.82	2.85	0.2	1.42	1.87	2.81	0.82	1.75	0.33	2.17	1.7	1.1	0.42	0.03	1.64	0.35	1.55	2.27	1.55	0.45	0.58	0.12	1.76	1.77	0.76
UACC-62	0.25	0.25	1.75	0.25	2.65	0.25	2.25	1.85	1.85	2.25	2.15	1.75	3.65	1.85	0.25	2.95	2.25	2.35	1.85	2.94	3.25	3.17	4	2.95	1.99	2.95	0.04	1.99	3.6	3.87	0.29	0.29	1.6	2.43	2.12	2.49	1.16	2.52	0.25	1.85	3.85	0.05	2.42	2.16	2.52	1.26	3.17	2.75	1.95
UACC-257	1.85	2.05	1.75	2.05	2.55	1.95	2.35	1.82	1.82	1.85	1.75	1.85	1.85	2.15	1.95	1.44	2.06	1.07	1.85	0.95	3.15	3.05	1.41	0.93	1.59	1.15	0.01	1.08	3.86	1.73	0.18	1.19	0.85	3.05	1.55	2.62	1	1.34	1.95	0.85	0.95	0.68	2.61	1.12	0.35	1.09	0.03	3.49	1
A549-ATCC	2.65	0	2.25	0	2.45	1.45	2.25	2.65	2.65	2.15	4	0	1.95	1.09	0.01	4	2.25	2.25	2.55	2.15	2.75	2.67	3.88	1.52	2.25	0.6	0.22	2.25	2.56	2.09	0.15		0.69	2.67	0.73	2.18	0	1.89	0.31	0.22	1.64	0.26	1.78	1.29	1.57	0.2	3.18	3.27	2.29
EKVX	1.05	0	2.05	2.45	2.45	2.25	2.25	2.12	2.12	2.09	1.56	0.84	2.35	1.59	1.65	1.06	1.68	1.56	0.95	1.57	0.56	3.17	3.07	0.71	1.68	0.67	0.92	0.98	3.1	3.84	1.15	1.14	0.83	1.18	2.09	3.31	0.64	1.25	0.23	0.89	1.93	0.56	2.11	0.03	0.12	0.15	2.83	2.85	0.14
HOP-62	0.05	0.05	1.75	1.65	2.35	1.65	2.25	0.05	0.05		4	1.75	2.95	1.85	0.93	0.01	2.25	0.05	2.37	4	2.57	3.12	1.13	0.05	2.25	2.85	0.05	2.35	2.44	0.02	0.05	0.15	1.77	0.99	1.41	3.06	1.02	0.03	0.84	0.4	1.88	0.58	1.75	0.03	0.07	0.7	2.34	2.76	0.95
HOP-92	0.55	0.55	1.55	2.45	2.75	1.65	2.35	0.1	0.1	0.15	4	0	0.55	0.55	0.02	0.79	2.45	0.27	0.55	1.21	2.35	2.08		0.04	2.33		0	0.26	2.78	0.32	1.21			3.39	0.55	2.68	0.41	0.09	0.48	1.19	1.7	0.24	2.08	2	1.54	0.9	2.21	1.89	0.09
NCI-H23	0.15	0.15	2.05	2.05	2.05	0.15	2.05	2.55	2.55	2.05	2.35	2.05	2.05	1.75	0.15	2.02	2.05	1.05	0.15	0.51	2.55	2.75	3.5	2.55	2.5	1.24	1.05	0.05	4	0.11	0.01	0.15	0.66	2.6	0.02	3.8	0.35	2.4	0.3	1.18	1.46	0.04	2.36	0.91	1.13	0.83	1.82	1.89	1.55
NCI-H226	0.15	0.15	2.85	2.85	2.45	2.85	2.85	2.85	2.85	2.56	2.05	2.85	1.55	1.55	1.55	0.88	3.25	2.85	2.06	0.44	1.72	2.43	1.02	2.85	2.8		1.54	2.49	1.93	2.81	2.84	2.1	1.42	0.8	2.27	0.68	0.37	2.54	1.15	0.28	1.18	2.02	1.42	0.43	2.27	0.13	2.27	1.72	1.42
NCI-H322M	0.05	0.05	2.35	2.85			0.07	1.82	1.82	0.05	2.77	0	2.65	1.95	0	2.31	3.09	1.53	3.05	2.75	2.54	3.25	3.14	1.2	0.04		1.94	2.83	2.66	3.62	0.61	0.79	0.49	2.09	1.92	2.73	0.45	1.14	1.35	0.01	2.35	0.25	2.58	1.28	0.84	0.01	2.34	0.97	1.05
NCI-H460	1.65	0	2.75	0	2.95	2.25	2.15	2.55	2.55	2.55	1.85	0	1.05	0.35	1.72	4	2.95	2.95	2.55	0.01		3.25	4	2.95	2.14	0.03	1.05	3.25	2.23	3.05	2.55	0	2.55		0.62	3.27	1.16	2.32	1.08	2.05	2.03	0.18	1.62	2.24	2.55	1.88	3.1	2.92	1.55
NCI-H522	1.25	0.15	0.25	0.25	1.55	1.55	2.15	2.45	2.45	2.45	1.75	1.25	1.75	0.35	0.15	1.75	2.05	1.65	1.75	1.75		2.85	4	0.01	3.05	2.15	0.01	3.25	3.53	2.15	0.13	0.13	0.25		2.15	2.32	0.12	1.08	0.58	1.21	2.15	0.06	1.85	0.54	0.59	0.3	1.59	2.41	0.81
IGROV1	1.95	0.15	1.75	2.75	2.75	1.95	2.75	2.49	2.49	2.75	4	0	1.66	1.25	0.03	1.18	2.05	1.41	0.7	3.79	3.25	3.25	3.23	0.1	2.55	0.56	0.04	1.85	4	3.97	0.25	0.06		1.18	1.92	2.67	0.44	2.75	0.99	1.97	2.03	2.59	2.41	1.89	1.17	1.42	2.45	3.14	1.08
NCI-ADR-RES	1.85	1.15					1.25	1.85	1.85	1.85	0.11			1.15	1.15	2.95	1.12	1.15		1.55		3.25	1.55	0.65	0.91	3.45	0.06	0.58	4	3.88	0.23	0.98	0.48		1.49	4	1.15	0.08	0.88	0.38		1.22	1.88	1.8		0.37	2.16	2.97	0.93
OVCAR-3	1.95	0.15	1.95	1.95	1.95	1.95	2.25	2.3	2.3	2.45	1.89	1.35	1.15	1.95	1.1	2.45	1.62	1.78	2.45	2.15	3.25	3.25	2.15	1.64	2.81	2.45	0.73	1.55	3.24	1.9	0.43	0.53	2.03	2.06	2.28	1.95	2.15	1.52	0.78	0.6	1.64	1.94	2.65	0.94	0.48	0.48	2.45	3.25	0.43
OVCAR-4	0.15	0.55	1.75	2.75	2.05	1.75	2.05	0.04	0.04	2.95	2.05	1.02	0.24	0.25	0.31	0.51	2.05	0.71	1.61	0.56	2.05	2.34	1	0.92	2.05		0.03	1.99	2.46	0.48	1.25	0.24		1.28	0.06	0.14	1	0.05	0.76	0.86	0.48	0.62	2	1.24	0.75	1.79	1.85	2.17	0.22
OVCAR-5	0	0.05	1.85	0	2.15	1.65	2.35	0.01	0.01	2.25	2.35	1.65	1.4	1.55	0.33	2.36	2.25	1.74	0.12	1.26	2.2	2.62	2.24	0.46	0.04	0.06	0.74	1.93	3.16	3.83	1.84	0.33	1.85	0.75	0.63	2.25	0.68	1.08		0.9	1.07	0.58	1.98	0.21	1.59	1.39	1.37	2.59	1.23
OVCAR-8	2.05	1.45	1.65	2.75	2.95	1.65	2.55	2.55	2.55	2.05	2.35	0	1.75	1.22	1.45	1.97	2.55	2.35	2.05	1.75	3.35	3.15	2.12	0.02	2.15	1.84	0.02	2.19	4	1.39	1.75	0.77	0.05	2.55	1.12	1.56	1.08	1.03	0.65	1.22	1.46	0.19	2.9	0.64	0.18	0.8	2.94	2.7	0.97
SK-OV-3	0.25	0.25	2.15	2.75	2.55	2.15	3.15	0.25	0.25	2.05	0.25	0	0.61	0.69	1.45	0.25		3.14	3.15	1.29	1.12	2.5	3.65	3.1	1.9		0.15		2.06	3.53	0.07		0.3	1.11	1.8	3.05	1.66	1.78	0.09	0.7	2.46	0.56	2.66	1.79	2.13	1.16	3.42	2.76	2.08
SN12C	0.15	0.15	1.85	1.85	1.85	1.65	3.05	0.15	0.15	1.85	1.25	0	1.85	1.85	1.42	1.73	2.05	3.05	2.65	0	3.25	1.61	0.22	1.45	3.05	2.05	0.15	2.24	2.63	3.75	0.15	0.03	0.55	1.74	1.05	3.15	0.7	1.17	0.02	1.75	1.02	0.01	2.15	1.27	1.07	0.44	2.31	2.27	0.85
DU-145	0.05	0						0.05	0.05	2.45	1.05			2.35	1.05	0.04	1.05	1.05		2.85		1.24	3.3	1.05	2.35	0.86	0.05	2.35	1.07	0.02	0.43	0				0.15	0.74	2.74	0.01	2.35		0.3	1.52	0.89		0.94	0.58	1.46	0.95
PC-3	0.35	0.85						2.35	2.35	1.13	1.85			0.75	1.05	1.25	3.15	0.06		2.99		2.35	3.7	1.42	1.96	1.2	0.01	2.89	3.67	3.78		0.3	0.8			3.38	0.25	2.05	0.94	0.28		1.42	3.04	1.43		0.24	0.05	0.07	0.93
786-0	0.25	0.25	1.65	1.05	1.95	1.05	1.65	1.65	1.65	1.65	4	1.65	1.25	1.05	0.02	2.05	2.12	2.75	1.65	4	3.1	2.33	2.75	2.75	2.15	1.65	1.05	1.77	2.61	0.18	0.25	0.01	0.24	0.65		3.13	0.78	2.97	0.41	0.72	0.7	0.01	2.25	0.23	1.49	0.79	1.63	2.89	1.43
A498	0.15	0.35	1.95	0.35	2.25	0.35	2.25	0.25	0.25	2.05	1.95	0	1.95	1.95	0.35	4	2.16	2.84	1.86	2.98	1.96	1.08	3.65	2.27	1.77		0.55	1.28	1.67	0.06	0.76		0.36	1.73	0.19	1.64	0.66	1.88	0.21	1.25	1.58	0.27	1.48	1.67	0.84	0.91	1.72	2.24	1.37
ACHN	1.55	0.25	1.15	1.15	1.15	0.25	2.05	1.55	1.55	1.55	1.15	1.55	0.25	0.01	1.15	0.36	2.25	1.15	0.05	1.55	2.86	1.89	3.41	1.15	2.45	0.23	1.15	2.07	3.24	1.65	0.25	0.25		2.14		1.01	0.22	1.25	0.97	1.75	2.16	1.07	1.39	0	0.76	0.44	3.33	3.3	1.35
CAKI-1	1.45	0	1.75	1.75	3.25	0.95	3.05	1.25	1.25	1.95	0.9	0.28	2.45	0.35	0.2	1.95	2.79	1.95	1.95	1.25	3.09	2.48	1.87	1.95	2.3		1.25	2.31	2.11	1.72	0.25	0.55	1.95	1.04	1.95	2.35	0.89	2.17	1.05	0.06	0.04	2.73	2.56	0.33		0.03	2.14	2.09	0.95
RXF-393	0.15	0.15	2.45	0	2.55	0.55	1.65	2.1	2.1	2.35		0		1.1	1.45	1.13		2.65		2.35	3.24	1.52	3.06	1.85	1.95		3.39		2.33	0.1	1.35			1.6	1.2	0.33	1.72	1.97	0.55	1.4	0.57	0.37	2.63	0.42	1.49	0.4	0.82	1.14	1.16
TK-10	0.25	0	2.35	0	2.05	2.05	2.25	2.17	2.17	2.05	1.45	1.29		2.05	1.57	1.61	2.55	0.36	0.33	2.14	0.51	0.68	0.96	0.07	1.66	1.1	0.36	1.7	1.8	0.16	0.01	0.76	1.13	0.49		1.77	0.04	1.68		0.9		1.32	1.25	0.23	0.08	0.42	1.7	2.2	0.72
UO-31	1.05	0	2.05	0	2.05	2.05	2.25	1.65	1.65	1.85	1.2	0.36		2.05	0.03	3.86	1.56	1.6	2.45	3.45	2.53	2.25	3.43	1.95	0.74	3.95	1.61	2.09	2.2	1.97	0.51	0.18	1.15	0.04	1.62	0.52	0.65	1.07	0.35	0.43	1.34	0.4	2.29	1.54	2.05	0.09	2.09	2.59	1.04
Average |DTV|(GI50) for each structure	0.882203	0.351724	1.663	1.175	2.12755	1.36939	2.0904	1.46373	1.46373	1.83706	2.10518	0.989778	1.53386	1.12517	0.900847	1.88119	2.23673	1.42407	1.69689	2.11466	2.55933	2.30034	2.72945	1.19932	2.03576	1.54244	0.661186	1.90554	2.89305	1.82746	0.708596	0.51902	0.989375	1.78674	1.4266	1.98525	0.858448	1.5893	0.562778	0.989153	1.59234	0.7	1.93695	0.88	1.11587	0.884746	2.07051	2.31448	1.08847
Total Average |DTV|(GI50) for RUN 1	1.21864
[truncated: 145 more columns]

## Sheet: RUN 1 Analysis
panels	Cell name	Average |DTV|(GI50) for each cancer cell line	Average |DTV|(GI50) for each panel
Breast Cancer	BT-549	1.61473	1.61473
	HS-578T	1.34867
	MCF7	1.30048
	MDA-MB-231-ATCC	1.26142
	T-47D	1.31992
CNS Cancer	SF-268	1.36418	1.36418
	SF-295	1.24844
	SF-539	1.2059
	SNB-19	1.17535
	SNB-75	1.1642
	U251	1.24228
Colon Cancer	COLO-205	1.2867	1.2867
	HCC-2998	1.09017
	HCT-116	1.15299
	HCT-15	1.31701
	HT29	1.13866
	KM12	1.18906
	SW-620	1.17105
Leukemia	CCRF-CEM	1.21054	1.21054
	HL-60TB	1.2976
	K-562	1.41234
	MOLT-4	1.39237
	RPMI-8226	1.20267
	SR	1.31012
Melanoma	LOX-IMVI	1.25214	1.20374
	M14	1.19606
	MALME-3M	1.29523
	MDA-MB-435	1.25035
	SK-MEL-2	1.06272
	SK-MEL-28	0.98367
	SK-MEL-5	1.26646
	UACC-257	1.19259
	UACC-62	1.33443
Non-Small Cell Lung Cancer	A549-ATCC	1.25111	1.21556
	EKVX	1.02124
	HOP-62	1.19278
	HOP-92	1.39457
	NCI-H226	1.18705
	NCI-H23	1.20607
	NCI-H322M	1.09694
	NCI-H460	1.36118
	NCI-H522	1.22914
Ovarian Cancer	IGROV1	1.24941	1.2091
	NCI-ADR-RES	1.36177
	OVCAR-3	1.21942
	OVCAR-4	1.09415
	OVCAR-5	1.05037
	OVCAR-8	1.14309
	SK-OV-3	1.34546
Prostate Cancer	DU-145	1.25576	1.23471
	PC-3	1.21366
Renal Cancer	786-0	1.22078	1.17674
	A498	1.21351
	ACHN	1.23016
	CAKI-1	1.1125
	RXF-393	1.20835
	SN12C	1.16176
	TK-10	1.06901
	UO-31	1.19787

## Sheet: RUN 2
Cell name	754311	696128	650395	650396	650393	650394	618487	45383	83950	709237	673792	648789	638486	727209	24818	639828	673790	634724	642321	734237	335794	376265	676181	673596	131547	662565	603071	673791	376266	141537	645017	698932	733882	335791	349644	374998	335789	126765	618862	613729	641484	33410	637578	354671	610458	600032	668301	668300	176323
BT-549	0.05	0.05						0.05	0.05	1.25	2.35			2.62	0.45	2.34	2.9	1.04		3.45		2.05	0.5	0.1	1.23		0.02	1.92	1.82	0.14		0.44	0.47			0.78	0.33	0.44		0.45		1.6	0.63	1.34		0.1	1.9	1.55	1.44
HS-578T	4	0						2.35	2.35		1.69			1.05	2.15	4	2.01	0.42		4		1.08	3.76	0.27	4	2.35	0.23	2.63	1.71	3.93	0.8		1.06			0.77	0.26	3.76		0.97		0.1	0.74	1.1		2.15	0.87	0.98	0.76
MCF7	1.25	1.25					1.25	1.25	1.25		1.25			1.25	1.25	1.25	1.25	1.25		2.97		3.25	3.37	1.25	1.25	0.28	1.25	1.25	4	1.25	1.25	1.25	0.75		2.6	0.95		1.25	0.94	0.63		1.08	2.63	0.37		1.25	2.74	2.99	0.75
MDA-MB-231-ATCC	1.75	0.05						0.3	0.3	0.97	2.45			1.75	0.05	1.89	2.82	0.51		2.78		0.23	3.18	0.03	4		0.32	2.07	4	3.64	1.12		1.17			2.62	1	0.57	0.57	1.85		0.03	2.2	1.05		1.68	2.05	3.21	1.03
T-47D	1.15	0.15						1.85	1.85	1.15	1.45			2.1	3.78	3.56	3.15	0.15		1.53		3.15		0.15	3.97	0.63	0.15	2.45	4	0.08	1.22	0.26	2.05			3.15	3.15	0.21		0.32		2.02	3.61	0.32		0.3	2.42	2.98	3.85
SF-268	0.95	0	0.05	2.25	2.25	0.05	2.25	1.45	1.45	1.45	2.25	2.25	0.05	0.05	0.05	1.45	2.03	1.69	0.05	4	2.25	0.72	0.8	1.45	2.23	1.96	1.45	1.67	1.1	0.21	0.3	0.23	0.05	0.73	2.44	2.1	1.68	2.31	0.53	1.06	1.47	0.19	2.24	1.15	0.56	0.77	2.46	1.98	0.95
SF-295	4	0.15	0.15	0.15	2.75	2.75	1.95	2.75	2.75	2.75	1.95	3.25		0.15	0.15	1.85	3.15	2.75	1.53	4	2.75	2.07	3.97	2.75	2.96	2.75	2.75	2.73	2.2	2.65	0.03		2.75	1.69	1.6	1.78	1.1	2.22	0.1	1.94	2.75	0.13	1.52	0.83	2.35	2.29	2.18	2.26	1.75
SF-539	2.75	0.15	0.15	0.15	1.95	0.15	2.15	1.95	1.95	1.95	1.89	1.95	1.95	0.15	0.15	2.75	2.7	2.75	0.15	4	0.79	1.28	4	0.15	2.53	2.45	2.75	1.44	0.58	2.73	0.1	0.22		0.12	2.23	0.93	0.37	2.75	0.02	2.13	1.74	2.69	1.76	0.73	2.08	2.39	0.65	1.12	0.85
SNB-19	2.75	0	0	0	2.25	2.15	2.15	2.75	2.75	2.15	3.24		3.05	1.56	0	2.36	3.2	2.15	2.75	2.68	2.25	0.82	3.83	0.15	2.25	1.11	0.15	2.02	0.78	3.95	0.01	0.59	0.07	1.52	1.36	0.83	0.49	3.11	0.68	2.02	2.5	0.29	1.13	1.05	1.01	0.81	0.76	1.36	0.85
SNB-75	0.45	0	2.05	2.05	3.05	2.05	1.85	0.1	0.1	3.05	2.43	2.05	2.05	0	1.82	4	2.94	2.05	3.05	1.19	2.77	0.92		0.02	2.05	2.05	0.09	2.14	1.31	2.92	0.36	0.48	0.51	0.97	1.22	0.6	0.13	1.82	0.04	1.92	1.63	0.51	1.49	0.4	0.89	2.12	2.49		0.64
U251	2.55	0	2.55	2.55	2.55	1.85	2.85	2.55	2.55	2.55	2.15	0	1.85	2.38	2.52	4	1.85	2.55	2.55	4	2.25	2.98	4	1.15	2.84		2.52	3.25	3.72	2.53	2.34	0.28		0.7	1.62	3.1	0.51	2.55	2.22	1.9	1.85	0.17	2.08	0.24	2.16	1.67	2.15	2.16	1.55
COLO-205	1.85	0.15	1.45	2.05	1.95	1.45	2.15	0.56	0.56	2.15	1.45	1.35	0.65	0.04	0.15	0.65	2.15	2.1	2.9	2.75	2.45	2.45	2.77	2.1	2.25	0.35	0.65	2.15	2.45	0.09	1.05	0.92	0.51	2.81	2.95	2.06	2.95	1.82	0.01	1.75	0.32	2.05	3.11	2.06	0.87	2.17	1.9	2.12	0.87
HCC-2998	2.55	0.05	1.35	2.55	2.55	2.55	1.55	2.51	2.51	1.85		0	0.87		0.09	2.49		2.18	2.17	4	1.69	0.54	3	1.62	2.73		1.51		2.25	0.15	1.48	0.41		1.24	1.8	2.75	0.22	2.13	0.18	0.58	1.79	0.21	1.58	0.68	0.35	1.07	1.3	1.21	0.03
HCT-15	2.25	1.45	1.45	1.45	1.45	1.45	2.25	1.45	1.45	0.44	0.84	2.45	1.45	1.09	1.32	1.45	0.75	1.56	1.45	3.75	2.35	3.15	1.27	0.93	0.67	0.35	0.96	1.46	3.25	3.99	0.24	1.11		0.25	3.87	3.14	1.48	0.85	1.25	0.97	0.94	1.13	3.08	0.6		0.81	0.08	0.12	0.14
HCT-116	1.15	1.15	1.45	1.75	2.05	2.05	1.45	1.05	1.05	1.15	2.05	2.05	1.05	1.05	2.55	1.95	2.05	1.15	1.95	1.05		3.15	4	0.61	2.04	1.05	1.62	2.05	1.05	1.84	0.51	0.93	0.37		1.16	1.05	1.3	1.05	0.89	0.44	0.78	1.95	2.55	0.41	0.38	0.04	2.35	0.95	0.02
HT29	1.45	1.45	1.45	2.45	1.45	1.45	2.35	1.27	1.27	1.45	1.45	1.45	1.45	0.73	1.55	1.45	2.35	1	1.9	1.31		2.51	4	0.41	2.45	1.45	0.65	2.35	0.01	1.41	0.81	1.37	1	0.66	1.06	0.63	1.05	0.88	0.06	0.77	1.45	1.39	1.05	0.42	0.58	2.66	2.2	0.85	0.84
KM12	0.05	0.05	0.05	0.05	2.15	0.05	1.95	0.05	0.05	0.05	2.15	0	1.95	0.05	0.05	1.95	2.15	1.7	1.75	3.31	2.03	1.86	4	0.84	1.86	1.71	0.01	3.25	2.79	0.03	1.13	0.58	2.48	2.57	0.43	0.97	2.13	0.2	0.05	1.29	1.89	0.02	1.96	0.04	1.96	1.13	3.36	2.39	0.59
SW-620	2.25	0.05	0.05	2.55	1.45	1.85	2.25	1.65	1.65	2.55	2.25	2.45	0.65	0.65	0.65	2.55	2.25	0.59	0.65	2.05	2.25	2.55	4	0.83	2.17	0.85	0.06	2.25	2.25	2.47	0.01	1.25	0.65	2.25	4	0.07	1.67	1.13	0.44	2.1	0.65	1.57	1.59	0.3		1.74	2.82	0.29	0.04
CCRF-CEM	1.35	0.05	0.95	0.95	1.35	0.05	1.95	2.35	2.35		1.35	1.35	0.05	0.95	0.05	0.29	2.18	0.05	2.22	0.05	2.35	1.85	4	0.95	2.25	0.05	0.52	1.81	4	2.05	2.35	0.05	2.35	2.35	2.05	1.85	1.85	0.87	0.12	0.96	1.91	0.05	2.35	0.05	0.95	1.39	2.23	3.02	0.05
HL-60TB	2.35		0.25	0.25	2.35	1.25	2.05	2.35	2.35	2.05				0.25	0.45	1.05	2.34	1.75	2.35		2.35	2.25	1.75	0.25	2.15		0.25	1.72	2.25	2.35	0.25	1.25		2.35	1.75	1.75	1.65		0.34	0.47	0.18	2.35	1.75	1.75		0.05	1.74	3.15	0.25
K-562	2.55	1.65	0.35	1.65	1.65	0.35	1.95	0.35	0.35		1.05	0.35	1.15	0.35	1.28	4	1.85	1	0.35	1.95	2.45	3.05	4	0.05	2.14	1.15	0.7	2.85	3.05	1.85	0.95	0.99	0.77	3.05	2.15	4	0	0.03	0.02	1.13	1.15	0.29	1.81	0.05	1.71	1.17	2.99	2.84	0.08
MOLT-4	1.05	0.15	0.15	0.15	1.05	1.05	1.25	1.05	1.05		1.55	2.35	1.05	0.15	0.15	1.05	0.15	1.05	0.85	0.02	0.15	0.15	4	1.05	2.25	1.05	1.05	1.05	4	0.15	0.15	0.15	0.15	0.15	2.2	1.9	1.05	1.05	0.19	0.85	0.52	0.75	2.15	0.7	0.15	1.51	0.02	0.02	1
RPMI-8226	2.95	1.15	1.15	1.75	1.15	1.75	1.75	1.95	1.95		1.75		1.15	1.75	0.45	0.99	1.15	0.78		4	2.35	1.15	1.15	0.05	2.23	1.15	0.27	1.15	1.95	2.35	1.12	1.15	1.15	1.95	2.35	1.64	0.86	1	0.2	0.01	0.58	0.97	1.71	1.95	0.12	0.35	1.71	1.65	0.95
SR	0.65	0.05	0	0.65	1.55	1.35		1.35	1.35	1.35	1.35		1.85	0	0	1.35	2.25	1.33	0.65	0.01		3.15	4	1.05	0.72	0.75	0.02	1.84	3.31	3.25	1.25	0.05	1.25			0.06	0.76		0.05	0.5	0.85	0.16	1.07	0.1	1.35	0.97	2.03	0.03	1
LOX-IMVI	2.35	0.85	0.85	0.85	1.35	0.85	2.15	1.75	1.75	1.15	1.55	0.85		0.85	0.85	2.35	0.07	0.85		4	2.35	2.35	4	2.35	3.05	0.6	0.25	2.51	3.25	2.35	0.11	0.55	1	0.05	2.18	2.09	1.64	1.35	0.04	0.85		0.7	1.93	1.36	1.64	0.14	1.17	3.52	0.15
M14	2.55	0.25	1.25	2.25	2.75	1.25		1.05	1.05	1.05	2.05	2.35	1.25	0.25	0.13	1.23	2.25	1.25	2.55	4	3.15	3.15	3.88	0.25	3.05	1.25	0.2	2.25	3.11	2.51	0.74	0.18	1.13	2.4		1.08	1.12	2.21	0.01	0.11	2.33	2.48	2.19	0.85	0.01	1.57	2.55	2.55	1.05
MALME-3M	0.15	0.15	0.15	0.15	1.65	0.15	2.35	0.15	0.15		2.35	0	0.75	0.15	3.52	2.35	3.27	2.14		4	3.25	2.13		0.76	1.73		0.76	0.07	1.25	0.12	0.9	0.26	1.47	2.45	0.32	0.99	0.08	3.25	0.41	0.89	0.1	0.05	1.55	0.83	1.89	1.42	3.48	1.71	1.39
MDA-MB-435	1.75	0.95						1.75	1.75	2.65	1.75			1.75	0.05	1.75	2.65	1.53		3.95		1.14	1.75	1.82	3.9	2.65	1.28	2.15	1.81	0.05	1.31	0.25	1.64			0.03	0.4	1.42	0.64	0.41		0	0.57	0.07		0.95	2.22	1.62	0.98
SK-MEL-2	2.45	0.25	0.25	0.25	1.85	1.75	1.75	2.27	2.27	1.48	1.35	0	1.85	0.08	0.08	1.38		1.24		1.72	1.87	1.47	4	1.73	3.86	1.67	0.02	2.35	1.53	0.04	0.81	0.16	0.81	0.34	0.03	0.04	0.32	1.3	1.17	1.06	1.44	0.08	1.99	0.09	0.08	1.2	0.66	0.48	0.43
SK-MEL-5	1.65	0	0.25	1.65	2.65	1.95	2.2	1.95	1.95	1.95	1.95	0	1.95	0.25	0	4	3.25	2.35	2.75	3.75	2.32	2.35	4	2.6	2.12	3.12	1.88	3.25	1.77	2.24	1.1	0.14	2.72	2.08	3.58	1.32	0.46	1.65	0.04	2.75		0.03	1.64	1.41	1.65	1.82	2.39	2.35	1.28
SK-MEL-28	2.85	0.05	2.85	2.85	2.85	2.85	2.15	0.03	0.03	0.98	1.67		2.85	0.72	0	2.85	2.76	1.8	2.85	0.36	2.85	1.47	2.85	0.73	1.82	2.85	0.9	1.42	0.72	2.81	0.82	0.35	0.33	2.17	0.4	1.1	0.38	0.03	0.24	0.35	2.25	0.12	1.45	0.95	0.58	0.12	1.76	1.07	0.76
UACC-62	2.95	0.25	0.25	0.25	0.25	0.25	2.25	1.85	1.85	2.25	2.25	2.25	1.85	0.25	0.25	2.95	2.25	2.95	0.25	3.24	3.05	3.07	4	0.25	2.99	2.95	2.94	0.01	1.05	0.17	0.29	0.29	1.1	2.43	2.72	0.69	1.16	2.52	0.25	2.75	3.95	0.05	1.92	1.66	2.52	3.41	2.57	1.35	0.75
UACC-257	1.85	0	1.85	1.85	2.55	1.85	2.45	1.82	1.82	1.85	1.75	1.85	1.85	2.15	1.85	2.14	2.26	1.47	1.85	0.9	3.05	1.85	0.64	0.93	1.59	1.15	1.09	1.58	3.86	1.73	0.18	1.19	0.85	0.15	1.55	1.32	0.9	1.34	1.75	0.85	0.95	0.68	2.41	0.52	0.35	1.09	0.03	3.49	0.1
A549-ATCC	2.65	0	0.15	2.25	2.25	0.15	2.15	2.65	2.65	2.95	1.45	0	1.95	0.71	0.01	4	3.25	2.65	0.15	4	2.15	2.67	3.88	1.52	2.25	0.4	2.38	2.25	1.81	3.94	0.15		0.09	0.87	0.63	0.88	0	0.09	0.16	1.12	1.64	0.26	1.78	0.01	0.87	0.7	1.38	1.47	0.89
EKVX	2.45	0	2.35	2.45	2.25	2.15	2.25	2.12	2.12	2.19	1.86	1.41	2.35	1.59	2.45	2.61	1.78	1.56	0.95	2.57	1.96	2.17	3.82	0.71	1.68	1.27	0.92	1.08	3.1	3.84	1.15	1.14	0.83	1.18	3.84	3.31	0.56	2.05	0.63	0.69	0.83	0.56	2.11	0.03	0.12	0.15	0.03	0.05	0.06
HOP-62	1.75	0.05	3.05	1.75	1.65	1.75	2.25	1.75	1.75		2.95	1.75	1.75	0.05	0.27	3.96	3.25	0.05	0.63	3.45	2.17	2.92	1.13	0.05	2.25	2.85	0.05	2.25	2.44	0.02	0.05	0.15	1.23	0.99	0.01	2.31	0.22	0.03	0.84	0.5	1.28	0.58	2.15	0.37	0.07	0.8	2.34	2.16	0.95
HOP-92	0.15	0.15	0.15	0.15	1.75	0.15	2.35	0.1	0.1	0.15	0.55	0.15	0.55	0.15	0.38	0.79	2.25	0.27	0.15	1.66	2.75	2.08		0.04	2.33		0	2.86	1.13	0.02	0.81			1.59	0.55	1.03	0.41	0.09	0.08	0.99	0	0.09	1.78	2	1.94	0.7	1.41	1.09	0.09
NCI-H23	2.55	0.15	0.15	0.15	2.55	0.15	2.85	2.05	2.05	0.15	2.05	2.05	2.05	1.75	0.15	2.02	2.05	2.85	2.55	2.36	2.75	2.55	3.5	0.15	2.5	1.24	1.05	0.05	4	0.11	1.89	0.15	1.16	2.4	0.02	2.55	0.15	1.9	0.3	2.28	1.96	0.04	2.36	0.01	1.13	1.93	1.82	1.89	1.85
NCI-H226	2.85	0.15	2.85	2.85	2.85	2.85	2.85	2.85	2.85	2.56	2.85	2.85	1.55	1.55	0.15	2.18	3.25	2.85	2.06	0.44	1.72	2.43	1.02	0.15	2.8		2.84	2.49	1.93	2.81	1.54	2.1	1.42	0.8	2.27	0.62	0.93	2.54	0.25	0.28	1.18	2.02	1.82	0.43	0.43	0.13	2.27	1.72	1.42
NCI-H322M	0.05	0.05	0.05	3.05			0.07	2.92	2.92	0.05	1.77	0	1.95	1.75	1.65	3.01	3.09	1.53	3.05	2.75	2.44	3.05	3.79	2.2	0.04		1.04	2.83	1.61	2.67	0.61	0.79	0.41	2.09	0.98	2.73	0.65	1.24	1.35	2.01	1.35	0.25	1.88	0.02	0.06	2.21	2.34	0.87	0.15
NCI-H460	1.65	0	2.75	2.55	2.55	2.75	1.75	1.75	1.75	2.55	1.35	1.75	1.05	0	0.42	4	2.55	2.55	2.55	0.01		2.15	4	0	2.14	0.67	0.05	2.25	2.23	2.15	2.55	0	2.55		0.62	3.27	1.16	3.12	0.18	2.05	2.03	0.18	1.62	1.34	2.55	1.88	1.7	2.02	1.55
NCI-H522	1.25	0	1.75	2.45	2.45	1.15	2.15	2.15	2.15	1.25	1.75	1.55	1.75	0.25	0	1.75	3.25	0.25	0.25	1.75		0.85	4	0.01	2.15	1.75	0.01	3.25	2.78	1.75	0.13	0.02	1.75		1.25	2.32	0.42	1.08	0.18	1.91	2.45	0.06	0.65	0.54	0.59	1.8	1.49	1.91	0.91
IGROV1	2.75	0.15	1.75	2.75	2.75	1.85	1.85	2.49	2.49	2.75	2.75	2.75	2.66	2.75	0.03	2.68	3.25	2.31	2.2	3.94	2.95	2.95	1.98	1.4	3.8	0.56	1.36	2.05	4	3.97	1.75	0.06		1.18	3.67	3.92	0.44	1.95	0.99	1.97	2.03	2.59	2.41	1.59	1.17	1.42	2.15	3.14	1.08
NCI-ADR-RES	4	1.15					2.15	2.45	2.45	1.85	0.81			1.15	1.15	4	1.12	1.15		3.55		2.45	1.55	0.65	1.76	3.65	1.04	1.52	4	3.88	0.23	0.98	0.48		3.64	1.15	2.65	2.07	0.88	0.02		0.62	1.28	0.3		0.37	3.26	3.27	1.07
OVCAR-3	2.15	1.95	1.95	2.15	1.95	1.95	1.35	2.3	2.3	1.95	1.09	2.15	1.15	1.15	1.1	2.15	2.82	1.48	2.45	2.35	3.25	3.25	4	1.14	2.01	1.15	0.63	2.65	3.24	1.9	0.43	1.27	2.03	2.06	1.78	1.95	2.15	2.32	0.78	0.6	0.84	2.14	2.45	0.94	0.02	0.48	2.45	2.45	0.23
OVCAR-4	0.15	0	0.55	2.95	2.05	2.05	2.25	0.14	0.14	0.15	0.55	1.02	0.24	0.05	0.31	2.16	2.05	2.01	1.61	1.19	2.15	2.34	0.75	0.08	2.05		0.03	2.29	2.46	0.48	0.65	0.64		1.28	0.06	0.84	1.4	0.05	0.76	0.86	1.28	0.62	2	0.46	0.05	1.79	1.25	1.27	0.72
OVCAR-5	0.15	0	1.85	1.55	2.35	1.75	2.35	0.01	0.01	0.15	2.25	1.45	1.4	1.55	1.27	2.36	3.25	1.64	0.12	0.96	2	2.62	1.94	1.24	3.06	1.46	0.14	2.93	2.41	0.02	1.84	0.38	3.85	0.75	1.07	1.15	0.68	0.62		0.9	1.07	0.58	2.98	0.21	1.59	0.79	1.97	2.59	0.53
OVCAR-8	1.25	0	1.75	1.75	1.75	2.55	2.35	2.05	2.05	2.05	1.75	0	1.75	0.92	1.45	3.92	1.75	2.05	2.75	4	2.05	2.45	3.77	0.02	2.15	1.84	0.02	2.19	4	1.39	1.45	0.77	0.65	2.55	3.67	2.26	1.08	1.03	0.95	1.22	1.16	2.56	2.7	0.64	1.12	0.8	2.14	2.1	0.97
SK-OV-3	3.15	0.25	0.25	0.25	3.15	0.25	3.25	3.15	3.15	2.05	3.15	3.15	0.61	0.69	0.25	0.25		0.24	0.25	1.29	1.12	2.5	4	0.2	3.65		0.05		1.31	3.53	0.07		2.6	1.11	2.55	3.05	1.34	1.78	0.09	0.9	3.06	2.34	2.66	1.04	0.77	1.74	2.72	2.56	0.82
SN12C	3.05	0.15	0.15	0.15	2.45	0.15	1.65	1.85	1.85	0.15	2.05	2.55	1.85	0.15	0.08	1.73	2.25	3.05	0.15	2.55	3.05	1.61	2.17	0.15	3.05	1.15	1.85	2.14	2.63	2.8	0.15	0.03	0.05	1.44	2.65	3.15	0.5	0.97	0.42	1.75	1.02	0.01	2.45	0.87	0.23	0.44	2.71	2.07	1.35
DU-145	1.95	0						2.35	2.35	1.95	1.05			1.05	1.05	0.04	3.05	1.05		2.35		1.14	0.6	1.05	1.95	0.86	0.05	1.05	1.07	0.02	0.43	1.05				0.65	0.74	0.54	0.71	2.35		0.3	1.52	0.41		2.24	1.48	1.36	0.95
PC-3	2.35	0.85						1.65	1.65	1.53	1.25			0.25	0	4	2.25	1.04		3.24		2.25	3.7	0.02	2.16	0.2	0.01	1.99	3.17	2.08		0.3	0.8			0.22	0.25	0.85	0.06	0.28		2.02	2.24	1.47		0.24	0.05	0.07	0.03
786-0	1.65	0.25	0.25	0.25	2.75	0.25	2.15	1.95	1.95	1.65	2.95	0	1.25	0.25	0.02	2.05	2.92	2.05	2.75	4	1.7	2.33	4	0.25	2.45	1.65	2.05	1.77	1.86	0.18	0.25	0.01	0.24	0.65		1.28	0.72	1.67	0.41	0.72	1.5	0.01	2.45	0.23	1.39	0.79	1.63	2.29	0.73
A498	3.15	0	1.95	1.95	3.15	1.95	3.35	1.85	1.85	2.05	2.25	0	1.95	0.35	0.35	3.15	2.16	2.84	2.06	3.38	1.86	0.98	3.95	0.43	3.52		1.05	1.58	1.67	3.91	0.76		1.56	1.73	0.19	0.41	0.66	1.88	0.41	1.25	1.58	0.27	1.48	0.87	2.04	0.91	0.82	2.24	0.17
ACHN	2.15	0.95	0.25	3.05	3.05	1.15	2.05	2.25	2.25	1.65	1.15	2.15	1.15	0.01	1.15	1.46	3.05	1.15	0.05	4	2.86	1.89	3.41	1.15	2.65	0.23	1.15	2.87	2.59	2.15	1.15	0.95		1.04		3.06	1.28	1.25	0.97	0.75	1.06	1.67	1.39	0	1.86	0.16	2.73	3.3	0.15
CAKI-1	1.45	0	1.15	1.75	1.15	1.15	2.25	1.95	1.95	1.15	1.1	0.22	1.95	0.35	0.8	1.95	2.79	1.95	1.95	1.95	2.89	2.48	1.97	1.95	3.25		1.95	2.31	1.36	2.72	1.95	0	1.95	1.04	3.05	0.3	0.89	1.07	1.15	0.26	0.06	0.03	1.86	1.23		0.83	0.24	0.01	2.05
RXF-393	2.75	0.15	0.15	0.15	2.65	0.15	2.35	2.1	2.1	2.35		2.35		1.4	0	1.13		2.35		4	2.34	0.82	3.06	1.85	2.15		0.06		0.98	0.1	1.35			1.6	2.4	0.63	0.42	0.87	0.15	0.6	1.07	0.37	2.53	0.42	1.49	1	0.82	0.54	0.94
TK-10	0.25	0	2.15	0.25	2.05	0.25	2.35	1.47	1.47	2.05	1.45	0.79		1.85	1.57	0.19	2.55	0.04	0.37	3.29	0.51	1.38	0.59	1.53	1.66	1.1	0.76	0.6	1.05	1.96	1.21	0.76	0.43	0.49		0.18	0.34	1.68		0.3		1.32	1.15	0.23	2.42	0.42	1.7	2.2	0.52
UO-31	2.05	0	2.05	2.05	3.05	2.05	2.05	2.25	2.25	2.05	1	0.04		1.65	1.83	3.86	1.56	2.2	1.05	4	2.53	2.15	3.43	0.15	0.74	0.85	2.01	0.89	2.2	3.17	0.51	0.18	3.05	0.04	3.57	1.52	0.65	1.07	0.55	0.67	0.34	0.4	1.09	1.54	1.25	0.01	2.09	2.39	1.24
Average |DTV|(GI50) for each structure	1.90508	0.316379	1.044	1.483	2.15204	1.32959	2.1014	1.66966	1.66966	1.62843	1.78911	1.34956	1.48932	0.861034	0.775085	2.25542	2.36218	1.56424	1.54711	2.65172	2.27933	2.06441	2.99055	0.808814	2.36492	1.39133	0.878305	1.98625	2.32559	1.85763	0.844737	0.569804	1.20292	1.39804	1.87426	1.57424	0.916207	1.41895	0.494444	1.08915	1.37787	0.809831	1.9022	0.722542	1.07283	1.13627	1.81729	1.8	0.823559
Total Average |DTV|(GI50) for RUN 2	1.22533
[truncated: 145 more columns]

## Sheet: RUN 3
Cell name	754311	696128	650395	650396	650393	650394	618487	45383	83950	709237	673792	648789	638486	727209	24818	639828	673790	634724	642321	734237	335794	376265	676181	673596	131547	662565	603071	673791	376266	141537	645017	698932	733882	335791	349644	374998	335789	126765	618862	613729	641484	33410	637578	354671	610458	600032	668301	668300	176323
BT-549	0.05	0.05						0.05	0.05	1.25	2.25			2.62	0.45	1.14	2.9	1.04		4		2.05	0.85	0.1	2.72		0.42	1.92	1.82	0.14		0.44	0.47			0.78	0.37	0.44		0.45		1.6	0.63	0.94		0.1	0.5	1.55	1.44
HS-578T	4	0						2.35	2.35		1.99			1.05	1.05	2.35	2.91	0.42		4		0.18	3.76	0.27	4	4	0.27	3.38	1.71	3.93	0.8		0.86			0.13	0.44	3.76		0.97		0.1	0.14	1.1		2.15	0.87	0.98	0.76
MCF7	1.25	1.25					1.25	1.25	1.25		1.25			1.25	1.25	1.25	1.25	1.25		2.97		3.15	3.37	1.25	4	0.78	1.25	1.25	4	1.25	1.25	1.25	0.75		2.6	1.95		1.25	0.94	0.63		1.08	2.53	0.97		1.25	3.24	3.49	0.75
MDA-MB-231-ATCC	4	0.05						0.3	0.3	0.67	2.45			0.85	0.05	1.89	3.22	0.21		2.83		0.23	3.18	0.03	4		0.32	0.13	4	3.64	1.12		1.17			2.02	1	3.32	0.57	3.45		0.03	2.6	0.35		1.68	2.85	2.41	1.03
T-47D	4	1.15						1.85	1.85	1.15	2.25			2.1	3.78	3.56	3.15	0.15		0.42		2.25		0.15	2.02	3.17	0.15	2.45	1.45	0.08	1.22	0.26	2.05			2.25	3.35	0.21		0.32		2.02	1.86	0.32		0.3	1.32	1.28	3.85
SF-268	3.05	0	0.05	1.45	0.05	0.05	2.25	3.05	3.05	3.05	2.25	2.55	1.45	0.05	0.05	3.05	2.03	0.89	3.05	4	2.25	1.48	0.8	3.05	3.98	1.96	1.45	0.53	0.5	3.74	0.3	0.23	3.05	0.73	2.44	0.35	1.68	2.81	0.53	0.06	3.22	0.19	1.44	0.45	0.84	0.23	1.66	1.98	2.05
SF-295	4	0.15	0.15	0.15	2.75	2.75	1.95	2.75	2.75	2.75	2.75	2.75		0.15	0.15	2.75	2.75	2.75	1.53	4	2.75	2.07	3.97	2.75	3.71	2.75	2.75	2.33	0.95	2.65	0.03		2.75	1.69	1.6	1.78	1.1	2.22	0.1	1.94	2.75	0.13	1.92	0.83	2.35	2.29	2.18	2.26	1.75
SF-539	2.75	0	0.15	0.15	1.95	1.95	2.15	2.75	2.75	1.95	1.89	1.95	2.75	0.15	0.15	2.75	2.6	2.75	2.75	2.45	0.79	0.98	2.75	0.15	3.78	2.75	2.75	2.04	0.58	3.98	0.1	0.37		0.12	2.23	0.63	1.17	1.95	0.02	2.13	2.54	2.69	1.76	0.73	2.08	2.39	1.45	1.12	0.95
SNB-19	4	0	2.15	2.75	2.25	2.15	2.15	2.75	2.75	2.15	3.24		1.25	1.56	0	2.36	3.2	2.75	2.75	2.68	2.25	0.02	3.83	2.75	4	1.11	0.15	2.02	0.78	3.95	0.01	0.59	0.07	0.72	1.36	0.83	0.01	2.61	0.68	3.37	2.5	0.29	1.13	1.05	1.59	2.31	0.76	1.36	0.85
SNB-75	2.05	0	2.05	0	2.05	0	1.85	0.1	0.1	3.05	2.93	0	2.05	0	1.82	3.05	2.84	3.05	3.05	0.84	2.67	0.82		0.02	4	2.05	2.99	2.24	0.46	3.87	2.69	0.48	0.51	1.27	1.22	0.4	0.63	1.82	0.51	1.92	1.63	0.51	0.99	0.3	1.89	2.12	2.49		2.26
U251	4	1.15	2.55	2.55	1.85	1.85	2.15	2.55	2.55	2.55	2.55	0	1.85	2.38	0.52	2.55	2.55	2.55	2.55	4	2.25	2.18	4	1.15	3.99		2.52	2.55	2.27	3.98	2.34	0.87		1.1	0.92	1.65	0.81	2.55	1.52	1.9	2.55	0.17	2.08	0.24	2.16	1.67	2.15	2.16	1.55
COLO-205	2.45	1.65	1.45	2.05	1.95	1.45	2.45	0.56	0.56	2.15	2.05	2.05	0.65	0.54	0.15	0.65	2.05	1	2.9	2.75	2.45	2.95	2.77	0.7	2.25	0.35	0.65	2.15	2.45	2.19	1.05	0.58	3.31	2.81	2.95	2.06	2.95	1.82	0.01	1.75	0.32	2.05	2.91	2.06	0.87	2.17	2.7	2.62	0.87
HCC-2998	2.55	0	1.35	2.55	2.55	1.55	1.55	2.51	2.51	2.55		0	0.87		1.66	2.49		2.18	2.17	1.35	1.89	0.54	0.15	1.62	2.73		1.51		0.8	0.15	1.48	0.46		1.24	1.8	1.3	2.18	2.13	0.18	0.42	1.79	0.21	1.08	0.68	0.35	1.07	1.3	1.21	0.03
HCT-15	4	1.45	1.45	1.45	2.65	1.45	2.25	1.45	1.45	0.44	1.64	2.25	1.45	1.09	1.32	2.35	2.55	0.96	1.45	3.75	2.05	3.25	1.27	0.13	2.42	0.85	0.16	1.46	3.25	3.99	0.24	1.11		0.25	2.12	0.14	1.48	0.85	1.25	0.97	0.94	1.13	3.08	0.6		0.81	2.92	2.88	0.14
HCT-116	1.15	0	2.05	1.75	2.05	2.05	2.05	1.05	1.05	2.05	2.05	2.05	1.05	2.05	2.55	1.05	2.05	1.15	2.55	1.05		1.75	1.05	1.31	3.99	1.05	1.52	2.05	1.05	2.04	0.51	0.83	1.13		1.36	1.05	1.1	1.05	0.89	0.54	0.78	1.95	2.35	0.41	0.42	0.04	1.75	1.75	0.82
HT29	2.45	1.05	1.55	1.55	1.45	1.45	2.35	2.27	2.27	2.45	1.45	2.45	1.45	0.73	1.55	4	2.45	1	2.8	1.71		1.91	4	0.41	2.45	1.05	0.65	2.45	0.01	1.41	0.81	1.37	1	2.06	1.06	0.63	1.05	0.48	0.06	0.37	1.45	1.39	2.45	0.48	0.58	1.36	3.1	0.85	0.16
KM12	0.05	0.05	0.05	0.05	2.15	0.05	2.25	0.05	0.05	0.05	1.95	0	1.95	1.65	0.05	1.95	2.15	1.1	1.75	3.31	2.03	1.86	4	0.84	3.61	1.71	0.01	3.25	1.94	0.03	0.93	0.58	2.48	2.57	0.43	0.97	1.53	0.2	0.05	1.89	0.99	0.02	2.46	0.04	1.96	1.13	2.66	2.39	0.21
SW-620	2.55	0.05	0.05	2.55	2.55	1.85	2.25	2.55	2.55	2.25	2.25	2.25	0.65	0.65	0.65	2.55	2.25	2.49	0.65	2.05	3.15	2.15	0.65	0.03	2.17	0.85	0.06	2.25	2.25	2.47	0.01	0.05	0.65	2.25	2.05	1.27	0.57	2.03	0.44	2.1	2.55	2.47	2.29	0.4		1.74	2.82	0.29	0.76
CCRF-CEM	1.35	0.05	0.45	0.45	0.95	0.05	2.15	2.35	2.35		2.25	2.35	0.05	2.25	0.05	2.01	2.18	0.05	2.22	0.05	2.35	2.35	0.05	0.95	2.15	0.05	0.38	1.81	1.85	0.05	2.35	0.05	0.05	2.35	2.05	1.85	1.85	0.13	0.12	0.96	1.91	2.35	2.35	0.05	2.35	1.39	2.23	1.72	0.95
HL-60TB	2.35		0.25	0.25	2.35	0.15	2.05	2.35	2.35	2.05				0.25	0.45	1.05	2.34	2.05	2.35		2.35	2.35	1.75	0.25	2.25		0.25	2.02	2.25	2.35	0.25	1.05		2.35	2.35	1.75	2.35		0.14	0.47	0.18	0.35	1.75	1.75		0.05	2.34	2.35	0.25
K-562	4	0.35	1.15	1.15	1.15	1.15	1.95	1.65	1.65		2.45	0.35	1.15	1.15	0.18	2.15	3.35	2.3	1.65	4	2.45	3.05	4	0.05	3.89	1.15	0.6	2.55	0.05	4	0.95	0.66	1.73	3.05	1.95	2.45	0	0.03	0.02	1.13	0.05	0.29	3.01	0.25	1.71	0.13	2.99	3.14	0.78
MOLT-4	1.05	0.15	0.15	0.15	2.35	1.05	2.05	1.05	1.05		1.55	2.35	1.05	0.15	0.15	1.05	0.15	1.05	0.85	0.02	0.15	0.15	4	1.05	2.35	2.35	1.05	0.15	2.35	0.15	0.15	0.15	0.15	0.15	2.2	0.1	0.15	1.05	0.19	0.85	0.52	1.6	2.15	0.2	0.15	1.51	0.02	2.22	1
RPMI-8226	2.35	1.15	1.75	1.75	1.75	1.75	1.75	1.15	1.15		1.15		1.15	1.75	0.45	0.99	1.75	0.78		1.75	1.75	1.95	4	0.05	1.83	1.15	0.27	1.15	1.95	1.75	1.12	1.75	1.15	2.45	1.75	1.64	0.26	1	0.3	0.01	0.02	0.37	1.91	1.75	0.68	0.35	3.11	1.65	0.95
SR	4	0.05	0.05	0.65	1.35	0.05		0.65	0.65	1.35	1.35		1.85	0	0.05	1.35	1.35	0.68	0.65	0.01		3.15	4	0	2.67	1.55	0.02	3.59	3.31	4	1.25	0.05	1.25			0.06	0.76		0.65	0.8	0.25	0.54	1.77	0.1	0.65	0.97	3.13	0.03	0.55
LOX-IMVI	2.35	0.85	0.85	0.85	1.35	0.85	2.05	2.35	2.35	2.35	2.35	0.85		0.85	0.85	2.35	0.07	0.85		3.65	2.35	2.35	2.35	2.35	2.25	0.7	0.85	1.71	2.35	1.15	0.11	0.55	1	0.05	2.18	2.09	1.64	2.35	0.04	0.85		0.7	2.63	1.36	1.64	1.64	1.97	2.72	0.15
M14	4	1.25	1.25	1.25	2.55	1.25		1.25	1.25	2.15	2.05	0	1.25	0.25	0.13	1.23	2.05	1.25	0.25	4	3.25	2.25	1.13	0.25	3.9	1.25	1.2	2.25	1.66	3.96	0.74	0.82	1.13	2.4		0.28	1.12	2.21	0.01	1.41	2.33	0.07	2.19	0.05	0.01	1.57	3.25	3.25	1.05
MALME-3M	4	0.15	0.15	0.15	0.15	0.15	2.35	0.15	0.15		2.35	0	1.65	1.65	3.52	2.35	3.17	2.14		4	3.25	2.23		0.76	1.73		0.76	0.07	1.25	0.12	0.9	0.26	1.47	1.65	0.32	1.51	0.68	3.25	0.41	0.89	0.7	0.05	1.35	0.67	1.89	1.42	2.78	1.61	1.39
MDA-MB-435	2.15	1.95						0.95	0.95	2.65	1.75			0.05	0.05	1.75	3.15	2.23		4		1.14	1.75	2.12	2.25	0.95	0.68	4	1.81	0.05	1.31	0.25	1.64			0.03	0.6	1.42	0.64	0.51		0	1.47	0.63		1.05	1.42	1.22	0.58
SK-MEL-2	2.35	0	0.25	0.25	2.35	1.75	1.75	2.27	2.27	1.48	2.35	2.35	1.85	0.02	0.08	1.38		1.24		1.72	1.87	0.67	4	1.73	3.86	1.67	0.98	2.35	0.93	0.04	0.81	0.16	0.81	0.34	0.03	0.04	0.32	1.9	0.43	1.06	1.44	0.08	2.19	0.09	0.08	1.7	0.66	0.48	0.43
SK-MEL-5	4	0	0.25	2.45	2.25	1.95	1.6	2.75	2.75	2.75	1.95	0	1.95	0.25	0	1.95	3.15	2.75	2.75	3.75	2.72	2.35	4	2.6	3.87	3.22	2.68	3.15	1.77	3.99	1.1	0.14	2.72	2.08	1.23	1.32	0.46	2.75	1.74	2.75		0.03	2.24	1.41	1.65	2.62	2.39	2.35	1.68
SK-MEL-28	2.85	0.05	2.85	2.85	2.85	2.85	2.15	0.03	0.03	1.82	2.47		2.85	0.72	0	2.85	2.46	1.8	2.85	1.91	2.85	1.47	2.85	0.73	1.82	2.85	0.9	2.12	0.72	2.81	0.82	0.35	0.33	2.17	0.4	1.1	0.38	0.03	0.24	0.35	2.25	0.58	1.45	0.25	0.58	0.12	1.76	1.07	0.76
UACC-62	2.95	0	0.25	0.25	0.25	0.25	2.25	2.95	2.95	2.95	2.25	2.25	2.95	0.25	0.25	2.95	2.95	2.95	0.25	3.24	2.95	2.87	4	0.25	1.99	2.95	1.74	0.01	1.05	0.17	0.29	0.29	1.1	2.43	2.72	2.19	1.16	2.52	0.25	2.75	2.95	0.05	1.92	1.86	2.52	2.36	2.27	2.75	0.75
UACC-257	1.85	0	1.85	1.85	1.85	1.85	2.15	1.82	1.82	1.85	1.75	1.85	1.85	2.15	1.85	2.64	1.56	1.47	1.85	0.9	3.05	1.85	0.64	0.93	1.69	0.45	1.09	1.58	2.91	1.73	0.18	0.66	0.85	0.15	1.55	1.32	0.9	1.34	1.75	0.85	0.95	0.68	2.31	0.52	0.35	1.09	0.03	3.09	1
A549-ATCC	2.65	0	0.15	2.65	2.25	0.15	2.15	2.65	2.65	2.25	2.25	0	1.95	0.71	0.01	4	2.25	2.65	0.15	4	2.65	1.67	3.88	0.58	4	0.4	2.38	2.25	1.81	3.94	0.15		0.09	1.57	1.13	0.88	0	0.09	0.16	1.12	1.64	0.26	1.78	0.01	0.87	0.7	1.38	2.17	1.59
EKVX	2.45	0	2.25	2.45	2.25	2.15	2.15	2.12	2.12	2.19	1.86	1.51	2.45	1.99	2.45	1.06	1.68	1.56	0.95	2.57	1.96	2.37	3.82	0.71	3.53	1.27	0.92	0.88	3.1	3.84	1.15	1.14	0.83	1.18	2.29	1.06	0.76	1.25	0.63	0.89	3.28	0.26	1.91	0.03	0.12	0.15	1.93	1.95	0.26
HOP-62	4	0.05	0.05	1.75	3.05	1.75	2.25	3.05	3.05		2.95	1.75	2.95	1.75	0.27	3.01	3.25	0.05	0.63	4	2.17	2.92	1.13	0.05	2.25	3.45	0.05	3.05	2.44	0.02	0.05	0.15	1.23	0.99	0.01	2.01	1.02	0.03	0.36	0.5	1.28	0.58	2.05	0.87	0.07	0.8	2.34	2.16	0.95
HOP-92	0.15	0.15	0.55	0.15	1.75	0.15	2.35	0.3	0.3	0.15	1.15	0	0.35	0.55	0.38	0.79	0.55	0.27	0.55	1.66	2.75	2.08		0.04	3.98		0	2.26	1.13	0.02	0.81			2.19	0.55	0.97	0.41	0.09	0.02	0.99	0	0.24	2.78	2	1.94	1.05	1.41	1.09	0.09
NCI-H23	2.55	0.15	0.15	0.15	2.55	0.15	2.05	2.55	2.55	0.15	2.05	2.05	2.55	0.15	0.15	2.02	2.05	2.55	2.55	2.36	2.75	2.55	3.5	0.15	3.95	1.24	2.55	0.05	2.55	0.11	0.01	0.15	1.16	2.4	0.02	2.55	0.15	1.9	0.3	2.28	1.96	0.04	2.36	0.01	1.13	1.93	1.82	1.89	1.55
NCI-H226	2.85	1.55	2.85	2.85	2.85	2.85	2.85	2.85	2.85	2.56	2.85	2.85	1.55	1.55	0.15	2.18	2.85	2.85	2.06	0.44	1.72	2.03	1.02	0.15	3.95		2.84	2.49	1.18	2.81	2.84	2.25	1.42	0.8	2.27	0.62	0.93	2.54	0.25	0.28	1.18	2.02	1.82	0.43	2.27	0.13	2.27	1.72	1.42
NCI-H322M	0.05	0.05	0.05	3.05			0.07	2.92	2.92	0.05	2.87	0	1.95	2.35	1.65	3.01	2.19	2.53	3.05	2.75	2.44	3.05	3.79	2.2	0.04		0.94	2.83	0.61	3.62	1.71	0.79	0.41	2.09	0.98	0.68	0.65	1.24	1.35	3.16	1.35	0.25	2.58	0.02	0.94	3.16	2.34	0.97	1.15
NCI-H460	1.65	0	0.35	0.35	2.15	0.35	1.75	2.55	2.55	2.55	2.55	2.55	1.05	2.55	0.42	4	2.55	2.55	2.55	0.01		2.55	4	0	3.99	2.23	0.05	2.55	1.48	4	2.55	0	2.55		0.62	2.52	1.66	2.62	2.28	2.05	2.03	0.18	2.12	2.24	2.55	1.88	2.8	2.92	1.55
NCI-H522	1.15	0	1.75	1.75	1.15	1.15	2.15	2.45	2.45	1.75	1.25	0	2.45	0.25	0	1.75	3.25	0.25	2.45	1.55		0.85	4	0.01	2.15	1.75	0.01	3.25	0.78	1.75	0.13	0.02	1.75		1.75	0.02	0.42	1.08	0.18	1.91	2.45	2.39	1.85	0.54	0.59	1.9	1.49	1.81	0.91
IGROV1	2.75	0.15	2.75	2.75	2.75	2.75	2.05	2.49	2.49	2.05	2.75	2.75	2.66	2.75	0.03	2.68	2.75	2.31	2.2	3.94	2.75	2.75	1.98	1.4	3.8	0.56	1.36	2.35	3.25	3.97	0.25	0.06		1.18	2.42	2.67	0.84	2.75	2.49	1.97	2.03	2.59	2.41	1.39	1.17	1.42	2.45	2.54	1.08
NCI-ADR-RES	4	2.15					2.75	1.85	1.85	1.85	0.11			1.15	1.15	2.95	1.12	1.15		4		1.85	1.55	0.65	1.76	4	1.04	2.27	4	3.88	0.23	0.02	1.78		1.49	1.85	1.15	2.07	0.88	0.02		0.92	2.18	0.4		0.37	2.16	3.27	1.07
OVCAR-3	2.15	2.15	1.95	2.15	1.95	1.95	2.35	2.3	2.3	2.45	2.09	2.45	1.15	0.25	1.1	2.15	2.92	1.48	2.45	2.35	3.15	3.25	4	1.04	3.56	1.15	0.63	1.85	2.49	3.95	0.43	1.47	0.73	2.06	1.98	1.15	1.15	1.02	0.78	0.6	0.84	1.94	2.45	0.94	0.82	0.48	2.45	2.45	0.23
OVCAR-4	0.15	0.15	0.55	2.05	2.05	0.15	2.05	0.14	0.14	0.15	0.55	1.02	0.24	0.65	0.31	2.16	0.55	0.61	1.61	1.19	2.15	0.94	0.75	0.82	4		0.03	1.99	1.71	0.48	0.55	0.64		1.88	0.46	1.84	1	0.05	0.76	0.86	1.28	2.52	1.6	0.46	0.15	1.79	1.25	2.17	0.68
OVCAR-5	0.15	0	1.55	2.85	2.15	0.15	2.35	0.01	0.01	0.15	2.25	2.35	0.7	2.15	1.27	1.21	2.25	2.34	0.12	0.96	1.8	2.22	1.94	1.24	3.06	1.46	1.14	1.93	1.01	0.02	0.86	0.23	3.85	0.75	1.07	1.85	0.68	0.62		0.9	1.07	1.88	2.68	0.91	1.59	0.39	1.97	2.19	0.53
OVCAR-8	4	0	1.75	1.75	2.75	1.55	2.15	2.05	2.05	2.15	2.25	2.55	1.75	0.92	1.45	2.27	2.25	2.75	2.75	4	2.45	2.25	3.77	0.02	3.9	1.64	0.02	2.19	4	1.39	1.75	0.77	0.65	2.75	3.67	1.86	1.28	1.03	1.95	1.22	2.16	1.56	2.5	0.64	1.12	0.8	2.84	2.8	0.97
SK-OV-3	4	0.25	0.25	0.25	3.15	0.25	2.05	3.15	3.15	2.05	3.15	3.15	0.61	0.69	0.25	0.25		0.24	0.25	1.29	1.02	2.4	4	0.2	3.65		0.05		1.21	3.53	0.07		2.6	1.11	1.7	2.2	1.24	1.78	0.09	0.3	3.06	0.56	2.66	0.94	0.77	1.74	2.72	2.56	0.82
SN12C	3.05	0.15	0.15	0.15	3.05	0.15	1.65	3.05	3.05	1.85	2.25	1.85	1.05	0.15	0.08	2.93	2.25	3.05	0.15	2.55	3.05	2.01	2.17	0.15	4	1.15	1.85	3.04	1.28	3.75	0.15	0.03	1.55	1.44	2.65	1.8	0.9	1.67	0.42	1.05	0.32	0.01	2.25	1.27	2.67	0.44	1.91	2.07	0.85
DU-145	1.95	0						2.35	2.35	1.95	1.05			1.05	1.05	0.04	3.25	1.05		4		1.96	3.55	0.05	4	0.86	1.05	3.25	1.17	0.02	0.43	0				0.15	1.74	0.54	0.71	2.35		0.3	1.62	0.41		2.24	1.48	1.46	1.95
PC-3	4	0.85						2.35	2.35	1.53	1.25			0.25	0	1.25	0.25	1.04		3.24		0.25	3.7	0.08	3.81	0.2	0.01	1.99	3.77	3.93		0	0.8			0.22	0.25	3.7	0.06	0.28		2.12	3.04	1.47		0.24	0.05	0.07	0.03
786-0	2.75	0.25	0.25	0.25	2.05	0.25	1.65	1.65	1.65	2.05	2.15	0	2.05	0.25	0.02	2.05	2.12	1.65	2.75	4	1.7	1.03	2.75	0.25	2.15	1.05	1.65	1.77	1.36	0.18	0.25	0.01	0.24	0.65		1.18	0.72	1.67	0.41	0.72	1.5	0.26	2.25	0.23	1.49	0.79	2.33	2.79	0.63
A498	4	0	2.05	0.35	3.15	1.95	2.25	1.85	1.85	2.05	2.25	0	1.95	0.35	0.35	3.15	3.06	2.84	0.94	3.38	1.86	0.98	4	0.43	3.52		1.05	2.18	1.62	3.91	0.76		1.56	1.73	0.19	0.41	0.66	2.73	0.41	0.05	1.58	0.27	1.88	0.87	2.04	0.91	1.72	1.54	0.17
ACHN	4	0.95	0.25	1.15	3.05	1.15	2.05	1.15	1.15	1.65	1.55	2.25	1.15	0.01	1.15	1.66	3.25	1.15	0.05	4	1.76	1.89	3.41	1.15	3.4	0.23	1.15	2.87	2.29	4	1.15	0.95		2.04		1.01	1.48	1.25	0.97	0.75	0.66	1.67	1.39	0.4	2.66	0.16	2.43	2.6	0.15
CAKI-1	4	0	1.15	1.75	1.15	1.15	2.25	1.75	1.75	1.95	1.8	0.12	1.95	0.35	0.8	1.95	2.59	1.95	3.05	1.95	2.89	2.48	3.92	2.05	3.25		1.95	2.31	1.36	3.67	1.15	0	1.95	1.04	3.05	0.3	0.89	1.07	1.15	0.26	1.04	0.03	3.16	0.43		1.67	0.24	2.09	0.15
RXF-393	2.65	0.15	0.15	0.15	2.65	0.15	2.35	2.6	2.6	2.35		0		1.4	0	2.23		2.65		0.85	2.64	1.32	3.06	0.05	1.95		2.04		0.98	0.1	1.35			2.1	2.4	0.63	0.42	1.97	0.15	0.6	1.07	0.37	2.43	0.08	1.49	0.8	0.82	0.54	0.94
TK-10	0.25	0	0.25	0.25	2.05	0.25	2.35	1.47	1.47	2.35	1.85	0.79		1.85	1.57	0.19	2.05	0.96	0.37	3.29	1.21	1.18	0.59	1.53	3.41	1.1	0.76	0.6	0.25	1.96	1.21	0.76	0.43	0.79		0.22	0.34	1.68		0.3		0.82	1.15	0.23	0.08	0.42	1.7	2.2	0.52
UO-31	2.05	0	1.65	1.65	3.05	1.85	2.05	1.85	1.85	2.05	1.4	0.04		1.35	1.43	3.11	2.76	1.6	3.05	4	1.13	2.25	3.43	0.15	0.74	0.85	1.41	0.89	1.45	3.92	0.51	0.18	2.45	0.04	1.62	0.68	1.35	1.07	1.15	0.23	2.54	0	2.29	1.54	2.05	1.09	2.29	2.39	1.04
Average |DTV|(GI50) for each structure	2.59915	0.4	0.988	1.319	2.09694	1.1449	2.0654	1.82051	1.82051	1.84686	2.03018	1.34844	1.58023	1.00052	0.724576	2.09898	2.30218	1.61627	1.78444	2.57741	2.26378	1.88271	2.77509	0.778475	3.05288	1.54022	1.01627	2.03661	1.77559	2.24712	0.837193	0.515294	1.32625	1.50457	1.59979	1.17373	0.967931	1.56123	0.603519	1.12644	1.52936	0.844237	2.06068	0.705932	1.25935	1.19034	1.96034	1.94207	0.911525
Total Average |DTV|(GI50) for RUN 3	1.23246
[truncated: 145 more columns]

## Sheet: RUN 4
Cell name	754311	696128	650395	650396	650393	650394	618487	45383	83950	709237	673792	648789	638486	727209	24818	639828	673790	634724	642321	734237	335794	376265	676181	673596	131547	662565	603071	673791	376266	141537	645017	698932	733882	335791	349644	374998	335789	126765	618862	613729	641484	33410	637578	354671	610458	600032	668301	668300	176323
BT-549	0.05	3.25						4	4	1.65	1.05			1.52	0.45	0.84	3.65	0.24		0.45		2.05	1.4	0	1.23		0.38	2.52	0.43	0.06		2.76	3.48			0.78	1.88	0.24		1.45		1.6	0.17	1.54		1.6	2.2	1.85	2.24
HS-578T	0.25	2.35						4	4		3.64			1.15	1.35	2.35	3.66	0.58		1.35		0.82	1.11	1.27	1.35	4	1.27	3.23	1.56	0.18	2.65		1.46			1.52	1.39	3.76		2.82		0.1	0.16	1.55		1.75	2.37	2.48	1.76
MCF7	0.35	1.25					4	4	4		4			0.15	0.15	1.25	3.75	0.95		0.57		0.95	0.48	0.95	1.25	2.47	0.15	3.95	0.15	1.25	4	1.25	0.15		0.6	0.95		4	0.16	3.13		0.02	0.93	1.43		0.15	0.44	3.69	1.05
MDA-MB-231-ATCC	1.25	2.45						1.95	1.95	0.47	1.15			1.55	1.55	2.09	3.97	0.01		0.02		1.83	0.93	0.17	1.75		0.12	2.77	4	1.49	2.83		2.07			1.52	2.65	0.87	0.03	2.95		0.03	1.8	2.1		3.83	4	3.56	1.23
T-47D	0.15	2.45						0.15	0.15	0.15	0.85			1.75	3.78	1.46	4	0.15		3.43		0.15		0.15	3.97	0.68	0.15	3.15	1.25	0.08	2.63	3.04	2.05			3.95	0.15	0.21		0.32		3.62	0.39	1.78		3.55	0.78	0.82	3.85
SF-268	1.45	2.25	1.85	0	0.05	0.05	1.25	1.45	1.45	0.05	4	0.95	0.05	1.95	1.45	3.05	1.23	0.51	1.45	1.45	1.25	2.47	1.75	0	0.03	1.96	0	1.87	0.7	0.21	3.65	2.02	1.45	2.48	0.64	0.45	2.27	0.24	0.87	0.16	1.07	0.19	0.64	0.95	3.11	1.03	0.86	0.38	1
SF-295	4	3.15	2.75	0.15	3.95	0.35	4	4	4	1.95	0.15	1.45		0.35	0.15	1.85	4	2.75	1.07	1.15	4	2.57	2.72	2.75	2.46	0.15	0.05	2.83	2.2	3.9	3.88		2.75	2.94	0.2	3.03	2.35	3.47	0.1	0.66	2.75	0.02	0.52	0.47	2.35	0.31	3.38	2.46	1.75
SF-539	1.95	3.35	2.15	0.15	1.95	1.95	1.95	1.95	1.95	1.95	1.89	1.95	1.95	0.15	0.15	2.75	1.8	1.95	1.95	0.65	0.79	0.98	1.95	1.95	1.73	4	1.95	3.29	0.22	0.03	3.95	2.98		1.93	1.43	0.13	2.42	1.95	0.02	1.53	1.74	0.06	0.06	0.23	1.28	0.21	0.65	0.32	0.95
SNB-19	4	2.25	0	0	2.15	0	1.45	4	4	1.45	0.34		4	2.36	1.45	2.36	2.3	0.15	4	0.03	1.95	1.02	2.08	0	2.25	1.11	0.15	3.77	1.53	3.95	3.84	1.66	1.07	2.47	0.66	0.67	1.76	3.86	0.77	3.37	3.75	0.29	0.67	1.8	2.84	3.56	2.51	0.24	0.85
SNB-75	0	2.05	1.75	0	2.05	2.05	4	3.9	3.9	1.75	3.88	0	0.45	3.05	1.37	2.75	3.74	1.35	2.05	2.36	1.27	0.48		0.02	1.75	4	3.94	0.94	1.04	1.52	3.64	2.77	1.46	2.22	0.82	1	1.58	0.02	0.31	0.67	1.03	0.51	0.09	0.8	2.84	0.93	1.19		0.64
U251	4	2.45	1.15	2.55	1.95	1.35	1.15	4	4	1.15	4	1.55	1.65	0.48	0.52	1.85	4	0.05	4	1.35	4	3.93	4	0.05	1.24		0.02	3.25	3.72	2.53	3.79	2.27		2.85	0.22	3.1	2.26	4	0.32	1.9	2.55	0.17	0.78	0.36	3.61	3.12	3.25	3.46	0.95
COLO-205	0.15	3.15	1.95	1.45	1.95	0.15	2.05	0.56	0.56	1.35	4	0	0.65	2.26	0.15	2.95	4	0	2.9	0.7	0	0.15	1.37	0.7	1.95	0.35	1.05	3.25	0.15	0.09	2.8	2.08	3.31	0.01	2.05	0.39	0.15	0.48	0.01	1.75	3.62	0	0.04	3.61	1.93	2.67	0.1	1.52	1.93
HCC-2998	0.15	2.65	1.75	0	1.75	1.75	0	3.96	3.96	1.35		0	0.13		1.06	2.49		0.78	2.17	0.85	0.89	3.31	1.15	0.88	2.13		0.99		0.2	0.15	2.37	2.69		2.61	0.6	2.75	1.67	0.42	0.82	0.58	3.24	0.21	0.48	0.68	2.05	1.07	1.3	0.21	2.53
HCT-15	4	3.25	1.25	1.55	1.45	1.25	1.25	4	4	0.24	3.39	1.55	1.45	0.01	1.32	1.45	1.55	0.76	1.55	1	0	0	1.07	0.07	0.23	3.4	0.04	1.46	4	0.54	2.79	2.91		4	1.12	1.64	2.27	3.4	0.05	0.87	0.94	0.27	0.08	3.15		0.71	1.02	2.28	0.66
HCT-116	1.15	2.95	1.45	1.15	1.15	2.05	1.15	4	4	1.15	4	1.75	1.45	1.85	1.15	2.55	4	1.15	2.55	0.65		0	0.65	0.91	1.14	0.55	3.57	2.25	4	0.04	3.46	2.93	0.03		0.46	4	3.35	4	0.99	3.34	3.58	3.75	1.75	3.36	0.28	0.94	3.35	3.85	0.32
HT29	0.05	3.25	0.15	1.55	1.45	1.55	1.45	3.82	3.82	0.05	4	1.55	0.15	0.73	1.45	2.85	4	1.4	2.8	0.81		3.46	2.15	0.59	1.45	0.15	0.75	4	0.01	1.01	3.04	0.83	0.9	3.61	0.66	0.63	4	0.48	1.34	1.67	3.85	0.99	1.05	2.47	0.58	2.66	3.6	3.55	1.56
KM12	0.05	0.05	1.45	1.45	1.35	1.45	4	4	4	1.35	4	0	4	1.75	0.05	2.55	4	0.5	0.15	0.66	3.88	3.71	2.05	0.46	2.86	0.71	0.01	4	2.79	0.03	2.98	0.58	1.18	3.42	0.43	0.77	2.38	3.75	0.05	0.79	3.34	0.03	1.36	0.04	1.99	0.63	3.36	1.19	0.59
SW-620	4	2.55	0.85	0.05	1.45	0.85	1.45	4	4	0.35	4	0.05	4	1.85	0.35	2.55	3.65	0.01	0.65	0.85	4	0	0.95	0.07	1.37	1.05	0.46	2.25	4	0.37	3.34	3.15	0.65	4	0.35	3.42	2.42	3.48	0.16	1.4	1.65	0.08	1.09	2.55		1.74	3.67	3.64	0.94
CCRF-CEM	4	2.25	0.05	0	0	0.05	0.05	4	4		0.05	0	0.65	0	0.05	2.01	0.02	0.05	0.82	0.05	0	0	0.95	0.05	0	4	0.52	0.39	0.95	0	4	2.25	0	0	0.05	0	0	0.13	0.12	2.99	1.41	0	0.95	0.05	0.05	1.44	0.12	0.13	0.05
HL-60TB	0.85		1.25	0.05	0	0.05	0.15	4	4	0.85				0.45	0.45	1.75	0.04	0.05	3.95		0.05	0	0.05	0.05	0.15		4	2.92	0.05	0.05	4	2.05		4	0.05	0.05	4		0.04	0.17	1.22	0.05	1.05	4		1.45	3.94	3.85	0.05
K-562	0.35	2.45	1.15	0.35	0.35	1.15	1.15	4	4		4	1.15	1.15	0.05	0.18	2.55	4	1	0.35	0.45	0	0	1.15	0.05	1.14	0.95	0.7	1.25	0	0.05	3.9	1.79	0.43	4	1.15	0	0.05	0.23	1.12	3.43	1.65	0.29	0.04	0.05	1.41	2.48	0.06	3.64	0.08
MOLT-4	0.15	2.25	1.35	0.65	0.15	0.25	1.35	4	4		1.05	0	2.35	2.15	0.25	1.95	0.15	1.05	0.05	0.02	0.15	0.15	0.15	1.35	0.25	1.15	1.35	0.15	0.15	0.15	4	2.25	1.35	4	1.2	0	4	0	0.71	3	0.98	0.6	0.15	0.2	1.05	2.34	3.52	1.52	0.2
RPMI-8226	4	2.35	0.85	0.55	1.55	0.85	1.25	4	4		1.95		1.15	1.55	0.75	0.99	3.65	0.78		1.25	1.15	0	0.35	1.15	0.43	4	0.83	4	1.15	1.95	3.97	2.35	0.05	4	1.25	3.69	2.51	0.4	0.5	0.61	0.02	0.78	0.91	1.15	1.22	0.75	3.41	3.35	0.15
SR	0.65	2.25	1.25	0.65	0.85	0		4	4	0	4		0.65	0.65	0.05	2.65	3.75	1.28	0.65	0.76		0.85	0.65	0	1.33	0.35	1.33	3.54	0.91	0.05	4	2.25	3.95			0.54	3.06		0.05	1.05	0.65	1.19	0.47	0.1	0.65	1.67	3.73	0.63	0.25
LOX-IMVI	0	3.25	0.85	1.75	1.75	0.85	4	4	4	0.75	0.25	0.85		0.85	0.85	2.55	3.82	0.85		0.85	0.25	0	2.25	0.85	0	3.75	0.85	1.61	0.95	0	3.64	2.95	1	3.7	0.68	0.69	2.11	0	0.64	0.85		0.15	0.53	0.66	0.04	0.14	3.62	3.52	0.25
M14	4	3.15	1.45	0	1.35	0.25		4	4	1.35	4	1.35	4	0.25	0.13	1.93	4	1.25	4	0.95	4	4	1.53	1.25	0.05	1.15	0.2	2.25	0.74	0.21	3.49	2.72	0.17	3.85		0.58	2.57	0.29	0.01	0.49	2.33	0.07	1.19	2.8	0.01	0.33	3.25	3.55	0.05
MALME-3M	0.15	3.25	1.25	0	1.55	1.25	1.25	0.15	0.15		1.05	0	1.65	3.15	3.52	2.05	3.92	0.06		1.25	4	2.98		0.76	0.93		0.74	3.03	0.95	0.12	2.95	2.84	1.47	3.3	0.32	2.26	1.67	0	0.69	1.61	1	0.2	0.25	1.42	1.89	0.02	3.18	2.21	1.39
MDA-MB-435	0.05	2.55						4	4	0.05	4			0.95	0.05	2.65	4	0.07		0.25		2.54	1.75	0.48	2.05	0.05	1.02	3.25	0.39	0.05	2.64	2.95	2.31			0.03	1.75	3.67	0.64	0.54		0	0.13	0.03		1.95	2.82	2.72	1.32
SK-MEL-2	0.25	0.25	1.85	0	1.75	0.25	1.75	3.92	3.92	0.88	4	0	1.85	1.68	1.68	1.38		0.64		0.43	0.47	2.32	2.75	0.43	1.61	1.27	0.32	3.25	0.73	0.04	2.46	0.16	0.84	1.99	1.47	0.64	1.33	1.3	0.97	1.09	1.34	0.08	0.69	1.74	1.73	1.1	0.46	0.22	0.87
SK-MEL-5	4	3.15	1.55	0	1.65	0.25	3.95	4	4	1.05	4	1.95	4	3.05	0.55	2.75	4	1.05	1.55	1.05	1.32	1.95	1.55	0.9	2.12	0.28	3.93	3.85	3.02	1.34	3.15	3.11	1.92	3.33	1.13	2.57	1.71	4	0.34	4		0.03	1.04	0.29	1.65	3.87	3.39	0.95	0.02
SK-MEL-28	0.05	2.15	0	0	1.95	0	0.35	0.03	0.03	0.22	3.62		1.95	0.92	0	2.85	3.61	0.5	2.85	1.24	1.55	2.62	2.15	1.07	1.02	4	0	2.52	1.87	0.01	1.97	1.75	0.33	3.32	0.4	2.25	0.42	0.03	3.09	0.55	1.35	2.27	0.05	2.1	1.73	0.78	2.91	0.13	0.84
UACC-62	0.25	2.75	0.25	0.25	1.45	0.25	4	4	4	0.25	4	0	4	3.45	1.25	2.95	4	1.25	3.95	0.54	3.25	2.57	2.15	1.25	2.39	4	0.04	0.01	0.85	0.17	3.46	2.51	2.6	3.48	1.12	3.24	2.21	0.18	0.25	3.85	3.85	0.05	1.22	2.91	2.52	2.36	3.27	2.75	0.95
UACC-257	0.15	2.65	2.05	0	1.85	2.05	1.85	3.97	3.97	1.45	1.75	1.75	4	2.15	1.85	1.44	3.71	0.97	4	1.75	0.15	4	0.61	0.77	1.09	1	0.61	2.48	0.14	0.03	1.97	1.99	1.25	4	0.95	3.47	2.85	3.49	1.45	0.15	0.95	0.68	1.21	1.33	0.05	3.24	0.03	0.11	1.6
A549-ATCC	4	3.35	1.95	0	3.95	1.95	4	4	4	1.45	4	0	1.95	3.14	0.31	2.65	4	1.95	4	2.15	0.95	3.42	1.83	0.62	0	0.5	1.18	3.55	0.09	1.39	4		2.04	2.92	0.17	0.38	2.05	0.09	0.74	3.17	3.69	0.26	0.48	0.51	2.92	2.75	3.08	3.27	0.89
EKVX	1.05	2.65	2.05	0	2.05	2.05	2.05	3.67	3.67	1.79	1.16	0.84	4	0.59	2.05	1.06	3.43	1.16	0.35	1.47	0.56	3.87	0.03	0.69	1.58	1.27	0.48	2.73	0.15	1.89	2.7	1.31	1.23	2.73	1.89	0.36	2.31	2.8	0.23	0.99	3.28	2.71	1.21	0.03	0.28	1.7	3.43	3.45	1.26
HOP-62	0.05	3.25	0.05	1.65	0.05	0.05	4	0.05	0.05		0.05	1.65	4	1.25	0.93	3.01	4	0.05	0.63	1.35	0.97	3.12	0.82	0.05	2.05	0.45	0.05	0.05	2.44	0.02	0.05	3.05	1.23	1.94	1.41	3.06	1.97	0.03	0.84	2.75	3.53	0.58	0.05	0.03	0.07	2	3.29	2.86	0.95
HOP-92	0.55	2.45	1.25	0	0	0.55	0	0.1	0.1	0.55	4	0	4	3.95	0.02	0.81	3.95	0.27	0	1.69	1.05	0.38		0.44	0.63		0	0.26	0.37	0.23	2.64			3.44	0.55	0.27	1.66	0.09	0.48	0.61	0	0.24	0.68	1.3	1.54	0.3	2.21	1.89	0.09
NCI-H23	0.15	3.05	1.55	0	0.15	1.55	1.55	4	4	1.55	0.15	0.15	0.45	0.15	1.55	2.02	0.15	1.55	0.15	0.39	1.05	0.15	1.05	1.45	1.8	1.11	0.05	0.05	1.05	0.11	3.84	3.05	0.34	3.85	1.42	0.85	1.55	0	1.1	0.12	3.41	0.04	1.46	0.59	1.63	0.47	3.12	0.39	0.05
NCI-H226	4	2.85	1.45	2.85	2.85	1.45	1.25	4	4	1.16	2.05	1.25	4	1.55	0.15	2.18	4	0	2.06	0.54	0.42	3.18	1.22	0	1.7		1.44	1.69	0.52	0.11	3.99	0.6	0.02	1.95	0.58	1.77	2.08	0.31	0.25	1.02	1.18	0.83	0.52	0.43	0.58	1.43	3.07	2.82	1.43
NCI-H322M	0.45	3.25	0.05	0			0.07	3.87	3.87	0.05	0.03	0	4	1.65	0.05	3.01	3.84	0.47	1.65	0.8	3.49	4	1.84	0.4	0.04		0.24	2.83	2.66	0.03	2.66	2.41	0.41	3.04	0.98	2.73	1.6	0.46	0.25	3.16	1.05	0.25	1.38	1.52	1.89	0.81	2.34	1.92	1.85
NCI-H460	4	3.25	1.45	0	2.45	1.05	4	4	4	1.05	0.05	0	1.05	1.55	1.02	2.55	4	1.05	1.05	0.01		0	1.05	0	1.04	2.03	0	3.55	0.72	1.95	4	3.25	0		1.08	3.27	2.61	3.87	0.78	1.45	1.43	0.18	0.28	0.04	0	0.88	2.1	3.62	1
NCI-H522	1.65	2.15	1.15	0	3.85	1.15	0	4	4	1.15	1.15	0	1.35	0	0.15	1.75	1.15	1.15	0.35	0.85		0.4	0	0.11	1.15	4	0.09	3.45	0.48	0	3.62	2.13	0		1.15	3.07	0.58	1.08	0.28	0.54	1.55	0.06	0.6	0.71	0.49	1.1	2.99	3.31	0.81
IGROV1	4	2.45	1.95	0.15	1.95	1.95	4	3.74	3.74	1.35	4	0	3.91	2.35	0.03	2.68	4	0.29	2.2	1.19	1.85	3.85	0.98	1.2	2.95	3.31	1.24	3.6	0.05	3.97	3	3.04		2.43	0.32	2.67	2.09	0.65	0.11	1.97	2.03	0.16	1.51	2.64	2.42	0.62	3.45	3.44	1.52
NCI-ADR-RES	4	3.45					1.35	4	4	1.35	0.61			1.15	1.15	2.45	1.73	1.15		0.35		4	1.85	0.65	0.29	4	1.04	0.22	1.15	1.83	2.62	1.22	0.48		1.09	1.85	4	0.02	0.88	0.38		0.72	1.28	2.55		0.37	3.71	3.72	2.17
OVCAR-3	4	2.15	1.15	1.15	1.65	1.15	1.15	3.85	3.85	1.95	1.99	1.15	0.25	1.15	1.1	2.45	1.72	0.48	1.95	1.95	0	4	1.95	1.14	1.51	0.25	0.63	2.65	0.76	3.7	2.42	1.47	1.23	3.61	0.98	1.15	4	1.02	0.78	0.6	0.84	1.14	1.25	0.94	0.82	0.98	3.85	3.95	0.57
OVCAR-4	0.15	2.35	0	1.75	2.95	0	1.25	3.71	3.71	2.95	0.55	2.52	0.24	1.45	0.31	0.91	4	0.61	0.99	1.46	0.05	0.06	1.5	0.08	0		0.53	3.19	0.99	0.48	3.2	2.46		2.93	0.06	1.84	2.45	0.05	0.04	0.86	2.12	2.12	0.3	1.46	1.8	1.79	0.45	2.87	1.18
OVCAR-5	0.15	3.35	0	1.55	1.55	1.55	0.15	0.01	0.01	0.15	4	1.45	0.45	1.55	1.27	0.71	4	0.36	1.18	0.46	1.1	3.37	0.64	0.46	0.04	0.69	0.96	2.93	3.16	1.58	2.01	2.97	3.85	1.9	1.07	0.55	1.83	0.62		2	0.37	0.58	0.78	2.06	1.59	1.36	3.07	3.29	1.47
OVCAR-8	4	1.45	1.65	1.85	2.15	1.85	4	4	4	1.85	1.75	1.55	1.75	1.92	1.35	2.27	1.75	0.15	1.85	1.35	1.75	0	1.52	0.02	0.05	3.29	0.02	3.29	4	1.79	3.7	0.77	0.55	4	1.52	1.56	2.53	1.43	0.55	1.32	1.26	0.19	0.3	0.54	2.37	0.9	2.94	3.3	0.97
SK-OV-3	0.25	0.25	3.15	0	3.15	3.15	4	4	4	2.05	4	0.65	1.91	2.21	1.45	3.15		0.24	3.15	1.26	0.08	3.25	1.45	0.05	1.8		0.05		0.11	3.53	3.82		1.15	1.96	0.5	1.1	2.09	2.63	0.01	0.55	3.91	0.81	0.56	1.79	2.98	2.59	3.57	3.36	1.07
SN12C	0.45	3.25	1.65	1.85	1.65	1.65	1.65	4	4	1.65	1.25	0.15	4	1.85	1.42	2.83	4	1.65	1.65	0.2	1.05	2.96	0.02	0	1.45	1.8	0	3.24	2.63	0.2	4	3.23	1.55	2.79	1.25	1	2.25	0.03	0.58	1.85	1.02	0.01	1.05	1.92	3.62	0.24	2.11	2.57	1
DU-145	0.05	2.45						4	4	1.15	0.05			2.35	0	2.86	4	0.05		1.35		1.24	0.6	1.05	4	0.14	0.25	0.05	0.33	0.02	0.43	2.45				0.75	0.94	3.49	0.01	2.35		0.3	1.02	2.54		3.89	0.38	0.16	1.95
PC-3	0.35	2.35						4	4	0.53	0.25			0.25	1.25	2.15	1.25	0.06		0.49		4	0.05	0.32	1.06	3.95	0.39	0.99	0.17	0.28		1.8	1.8			3.53	0.25	0.05	0.06	0.28		3.77	0.14	1.47		0.24	0.05	0.07	0.93
786-0	4	3.25	2.05	0.25	1.05	2.15	1.35	4	4	1.35	1.05	1.05	4	0.25	0.02	2.95	1.02	1.55	1.65	1.05	1.2	0.33	1.75	1.55	1.55	4	1.55	3.62	0.14	0.18	4	3.01	0.64	1.9		0.38	1.97	0.13	0.41	1.82	1.6	0.01	0.95	0.23	0.49	1.59	0.83	3.19	0.23
A498	0.15	2.35	0.35	0.35	2.75	0.35	4	3.9	3.9	0.15	0.15	0	0.15	0.35	0.35	1.95	3.91	0.34	1.86	1.38	2.71	1.83	1.95	0.43	0.13		0.75	3.03	1.67	0.06	3.09		1.44	2.58	1.79	0.91	1.51	0.92	0.41	0.35	0.02	0.08	1.02	1.72	0.76	0.69	2.57	2.39	1.63
ACHN	4	3.25	1.15	1.75	1.15	0.25	4	4	4	1.55	1.15	1.15	1.15	0.01	1.15	1.46	4	1.15	0.05	1.15	1.36	2.84	0.96	1.15	0.6	1.13	1.15	1.37	0.59	4	4	3.25		3.09		0.61	2.23	3.5	0.97	1.15	3.06	0.47	1.29	0	0.76	0.16	3.03	0.9	0.15
CAKI-1	4	2.25	1.15	0.95	1.75	1.45	1.45	4	4	1.45	3.75	1.88	1.15	0.35	0.2	3.05	3.54	1.45	0.25	1.25	0.99	0.58	1.37	1.45	0.7		1.45	3.26	1.74	0.08	4	2.25	0	0.86	1.45	0.5	0.89	0.53	1.15	0.34	1.99	0.03	1.36	1.23		0.23	2.74	0.01	0.45
RXF-393	0.15	2.15	2.05	1.45	2.05	1.15	0.25	3.95	3.95	1.15		0		0.1	0.25	1.13		2.15		1.15	1.64	2.67	0.71	0.35	1.95		0.46		2.33	0.1	2.5			3.45	0.3	1.98	1.43	3.32	1.45	1.95	1.07	0.37	0.93	1.43	2.84	0.8	2.12	0.46	1.34
TK-10	0.25	2.55	0.25	0.25	0.25	0.25	0.05	3.62	3.62	0.25	0.25	1.01		0.25	0.23	2.31	0.25	1.24	2.13	2.14	0.19	0.22	1.56	1.53	0.34	0.85	1.96	0.6	0.35	0.16	2.54	1.79	0.82	2.04		1.77	1.59	0.12		0.8		0.98	1.05	1.72	2.42	1.53	2.4	2.4	2.32
UO-31	0.25	3.25	1.65	1.05	1.05	1.65	1.65	4	4	0.25	1	0.26		1.05	0.03	2.41	3.51	1.6	1.65	0.95	0.47	0.05	1.08	0.15	0.14	4	0.01	2.84	2.2	0.17	3.24	3.07	0.25	2.91	1.22	0.12	1.45	0.73	0.25	0.23	0.94	0.6	0.89	2.29	0.75	0.91	0.71	0.61	0.76
Average |DTV|(GI50) for each structure	1.55932	2.56207	1.256	0.663	1.61837	1.03367	1.9494	3.39458	3.39458	1.04196	2.22321	0.768	2.07023	1.32121	0.801695	2.18983	3.11218	0.784915	1.78356	0.992241	1.36222	1.79034	1.30236	0.622712	1.24153	1.94	0.804407	2.43429	1.2822	0.839153	3.18088	2.28275	1.22313	2.86587	0.867872	1.50407	1.98448	1.40912	0.541296	1.46356	1.89809	0.607966	0.750508	1.34559	1.51913	1.43576	2.36186	2.15517	1.03237
Total Average |DTV|(GI50) for RUN 4	1.31375
[truncated: 145 more columns]

## Sheet: RUN 5
Cell name	754311	696128	650395	650396	650393	650394	618487	45383	83950	709237	673792	648789	638486	727209	24818	639828	673790	634724	642321	734237	335794	376265	676181	673596	131547	662565	603071	673791	376266	141537	645017	698932	733882	335791	349644	374998	335789	126765	618862	613729	641484	33410	637578	354671	610458	600032	668301	668300	176323
BT-549	3.65	2.35						4	4	3.05	3.95			1.52	0.45	1.06	2.7	1.34		2.75		1.9	0.4	2.6	1.77		1.92	2.62	1.82	3.89		1.86	1.03			3.03	1.88	3.16		4		1.6	0.83	1.69		3.65	2.25	1.9	0.94
HS-578T	4	3.35						4	4		3.64			4	1.35	2.35	3.66	0.58		1.35		1.83	3.51	1.27	3.75	4	1.38	3.38	1.71	3.93	2.65		1.86			1.52	1.39	3.76		2.82		0.1	1.64	1.55		4	2.52	2.63	1.76
MCF7	4	1.25					0.95	4	4		3.55			4	0.15	1.25	3.65	1.25		0.87		4	3.12	3.65	3.85	2.47	1.95	3.85	4	4	4	1.25	4		3.65	3.65		4	0.16	3.38		3.83	3.93	2.42		4	3.49	3.39	0.75
MDA-MB-231-ATCC	4	3.45						1.95	1.95	2.67	4			4	1.15	2.29	3.97	0.21		0.58		1.88	3.13	0.03	3.95		0.32	3.77	4	3.64	2.83		0.43			3.67	2.65	3.32	0.57	4		3.82	3.7	2.1		3.83	4	3.56	1.03
T-47D	4	3.15						4	4	1.55	4			1.75	3.78	1.46	4	0.15		2.33		4		0.15	3.72	0.68	0.15	3.3	4	3.93	2.63	2.74	2.05			4	4	3.64		0.32		0.23	3.56	2.07		0.3	3.07	3.03	3.85
SF-268	4	2.25	3.95	4	3.05	3.95	2.35	4	4	4	3.75	4	4	4	0	3.05	3.53	0.69	4	1.85	4	2.47	0.45	1.25	3.93	1.99	3.75	3.17	2.05	3.74	3.65	2.02	1.45	2.48	3.39	2.1	2.27	3.76	0.87	2.89	3.22	0.19	2.94	2.1	3.11	3.18	3.41	2.93	0.95
SF-295	4	3.25	3.75	4	3.95	4	3.75	4	4	1.95	3.65	4		4	0.15	2.75	3.65	3.75	2.32	1.15	4	3.32	3.97	3.95	3.66	4	0.05	3.23	2.2	3.9	3.88		3.75	2.94	2.6	3.03	2.35	3.22	0.1	3.19	4	3.87	2.82	2.08	3.35	3.54	3.43	3.51	2.75
SF-539	4	2.45	0.15	4	1.95	1.95	3.85	4	4	1.95	1.89	4	4	0.15	0.15	2.45	1.8	1.95	2.75	1.75	2.84	3.03	3.85	0.15	1.73	4	1.95	1.24	1.83	3.98	3.95	2.08		1.93	3.48	2.18	2.42	4	0.02	3.38	3.79	3.94	2.86	2.28	3.33	3.64	2.7	2.37	0.85
SNB-19	4	3.35	3.95	4	4	3.95	3.85	4	4	2.95	3.74		4	3.31	0	2.86	3.95	3.05	4	0.03	4	1.77	3.83	3.05	3.95	3.86	0.15	3.77	1.53	3.95	3.84	2.66	1.73	2.47	3.16	1.58	1.76	3.86	0.68	3.37	3.75	0.29	2.03	1.8	2.84	3.56	2.51	2.01	0.85
SNB-75	4	3.25	1.35	3.05	3.75	1.35	1.35	3.9	3.9	3.75	3.73	4	4	0	1.82	3.25	3.34	1.35	4	1.46	3.62	1.77		3.58	2.95	4	1.29	3.04	1.31	3.87	3.64	2.77	1.21	2.22	2.92	1.35	1.58	3.52	0.04	2.08	3.58	3.49	0.99	1.55	2.69	1.88	3.44		0.56
U251	4	3.25	3.65	4	4	4	3.95	4	4	4	4	4	4	3.83	0.62	2.55	4	1.15	4	1.15	4	3.93	4	1.15	3.94		1.12	4	3.37	3.98	3.79	2.97		2.85	3.02	3.1	2.26	4	3.67	3.35	4	0.17	3.48	2.39	3.26	3.12	3.6	3.61	0.15
COLO-205	4	2.25	1.95	4	4	1.95	1.95	3.91	3.91	2.05	3.85	4	4	3.31	0.15	3.25	4	1.1	0.95	0.4	4	4	3.57	1.1	1.95	3.7	0.75	3.85	4	3.94	2.8	1.18	0.51	3.86	4	3.61	4	2.87	0.01	1.6	3.67	4	3.81	3.61	1.93	1.18	3.75	3.67	0.13
HCC-2998	4	3.15	1.55	4	4	1.55	3.65	3.96	3.96	4		0	3.72		0.09	2.49		1.38	2.17	1.75	3.34	3.31	2.65	0.62	3.43		0.51		2.25	4	1.48	2.69		2.61	3.25	2.75	1.67	3.58	0.18	3.27	3.24	0.21	2.58	2.17	2.05	2.78	2.75	2.66	1.03
HCT-15	4	3.25	1.45	4	1.45	1.45	3.55	4	4	0.44	3.14	4	1.45	1.09	1.32	3.25	3.3	0.96	1.45	0.4	4	4	3.57	0.07	2.17	3.4	0.16	2.96	4	3.99	2.79	2.91		4	1.32	3.89	2.27	3.4	1.25	3.52	3.49	3.68	3.58	3.15		0.81	3.67	3.63	0.66
HCT-116	4	2.25	3.95	3.95	3.75	1.55	1.15	4	4	1.15	3.55	4	4	4	3.95	3.15	3.55	1.15	4	1.05		4	4	0.61	3.54	4	0.72	3.55	3.95	3.99	3.46	3.03	0.03		3.26	4	3.35	3.55	0.99	3.49	3.73	3.9	3.95	3.36	2.52	3.09	4	4	0.02
HT29	4	3.25	1.45	4	1.55	1.45	1.45	3.82	3.82	1.45	3.85	4	4	3.12	1.45	2.45	3.75	1.4	1.05	1.51		3.46	3.85	0.81	3.85	4	0.65	3.75	2.94	3.96	3.04	0.83	1	3.61	1.06	3.58	4	0.88	1.34	2.18	4	3.94	3.95	2.47	0.58	1.19	3.85	3.8	0.16
KM12	4	0.05	1.45	4	4	1.45	3.65	4	4	3.85	3.65	4	4	4	0	3.15	3.75	0.5	2.2	2.96	3.88	3.71	4	2.96	3.36	3.76	0.01	3.65	2.79	3.92	2.98	0.58	1.47	3.42	3.52	2.82	2.38	3.75	4	3.34	3.34	0.03	2.96	2.31	1.99	3.18	3.51	3.39	0.59
SW-620	4	2.45	0.05	4	3.65	2.05	3.65	4	4	3.65	3.95	3.65	4	4	1.15	2.55	4	0.01	0.65	1.15	4	4	4	1.63	3.87	4	0.06	3.65	4	3.92	3.34	2.45	3.65	4	2.05	3.42	2.42	3.48	0.94	3.55	4	3.92	1.39	2.55		3.19	3.67	3.64	1.24
CCRF-CEM	4	2.25	0.05	4	4	0.05	0.05	4	4		1.85	4	4	4	0	2.01	3.93	0.05	3.87	0.05	4	4	4	0.95	1.35	4	0.52	3.56	3.65	4	4	2.25	1.85	4	1.85	4	4	3.82	1.68	2.99	3.56	4	0.95	4	0.95	2.56	3.88	3.87	0.05
HL-60TB	4		3.65	4	3.65	3.65	3.65	4	4	1.85				4	0.45	1.75	3.99	1.85	4		4	4	3.75	1.85	3.75		1.85	3.32	4	4	4	2.35		4	3.75	4	4		0.34	3.48	3.77	4	3.65	4		0.05	3.99	4	0.25
K-562	4	2.35	1.15	4	0.35	1.15	1.85	4	4		4	4	4	1.65	1.28	2.55	4	1	4	1.85	4	4	3.75	0.05	3.64	4	0.6	4	3.75	4	3.9	1.69	3.18	4	4	4	3.95	3.72	0.02	3.48	4	3.94	1.81	4	2.24	2.48	3.94	3.79	0.08
MOLT-4	1.05	2.35	1.05	1.05	1.05	1.05	1.75	4	4		1.05	4	4	0.15	0.15	2.35	4	1.05	3	0.02	4	4	4	1.45	1.55	4	0.25	3.85	4	4	4	2.35	0.15	4	0.9	3.95	4	1.05	0.19	3	3.33	3.25	3.85	3.65	0.15	1.51	3.87	3.87	0.3
RPMI-8226	1.75	2.35	1.75	4	1.75	1.75	1.75	4	4		4		4	1.75	1.75	2.19	4	0.88		0.45	4	4	4	0.55	3.63	4	0.87	4	4	4	3.97	2.35	1.75	4	1.75	3.69	2.51	3.85	1.5	2.84	3.43	0.97	0.81	4	2.73	3.2	3.76	3.7	1.55
SR	4	2.25	0	3.45	3.45	0		4	4	1.35	1.35		4	3.45	0.65	2.25	4	0.02	4	0.29		4	4	1.35	2.42	4	0.02	3.04	3.96	4	4	2.25	3.95			3.21	3.11		0.05	2.95	4	2.26	3.37	3.25	1.35	1.68	3.78	3.78	0.35
LOX-IMVI	4	2.35	0.85	4	3.65	0.85	0.85	4	4	1.35	3.65	4		0.85	0.85	2.35	3.47	0.85		0.85	4	4	3.65	0.85	3.65	3.75	0.85	3.01	4	4	3.64	2.05	0.4	3.7	3.48	3.74	2.11	4	0.64	4		3.85	3.23	2.39	0.14	3.29	3.62	3.67	0.15
M14	4	2.35	1.25	4	4	1.25		4	4	4	3.65	4	4	1.25	0.13	2.53	4	1.25	4	1.45	4	4	3.88	1.25	3.55	4	1.2	3.85	3.11	3.96	3.49	1.92	0.17	3.85		3.03	2.57	3.66	0.01	2.86	3.78	3.93	3.49	2.8	0.01	3.02	4	4	0.05
MALME-3M	4	3.25	1.25	4	3.25	4	3.55	4	4		3.55	0	4	4	3.52	3.25	3.47	1.04		1.45	4	2.98		0.76	2.23		2.66	3.33	2	0.12	2.95	2.84	1.47	3.3	3.53	2.26	1.67	4	0.41	2.36	3.35	3.8	2.45	1.42	1.89	2.17	3.53	2.36	1.39
MDA-MB-435	4	2.35						4	4	3.55	3.75			4	0.05	3.25	3.75	3.43		0.95		2.79	3.95	3.02	3.45	4	2.48	3.75	1.71	4	2.64	2.05	2.31			2.13	1.75	3.67	0.64	3.46		4	2.77	2.28		4	3.07	0.82	2.18
SK-MEL-2	4	3.25	1.85	1.75	4	1.85	3.85	3.92	3.92	2.78	1.75	1.75	4	1.58	1.68	1.38		0.74		1.37	2.72	2.32	4	1.13	3.51	3.82	0.48	3.55	2.58	3.79	2.46	2.84	0.84	1.99	3.72	1.61	1.33	3.55	0.43	1.09	3.59	0.08	2.99	1.74	1.73	3.35	2.31	2.13	0.07
SK-MEL-5	4	3.15	3.55	4	3.75	4	3.5	4	4	3.45	3.65	4	4	4	3.85	2.75	4	1.95	4	3.75	3.97	3.6	4	1.8	3.32	3.47	1.88	3.65	3.02	3.99	3.15	3.01	1.92	3.33	3.43	2.57	1.71	3.75	3.54	4		0.03	1.04	2.66	2.9	3.87	3.64	3.6	0.88
SK-MEL-28	2.85	2.55	2.05	2.15	2.85	2.15	4	0.03	0.03	1.02	1.67		4	0.72	0	2.85	3.61	1	2.85	0.54	4	2.62	4	1.43	1.82	4	1.6	3.27	1.87	3.96	1.97	2.15	0.33	3.32	0.4	2.25	1.53	0.03	3.09	1.5	3.4	0.58	0.65	2.1	0.58	1.27	2.91	2.22	0.76
UACC-62	4	3.15	0.25	4	3.95	0.25	3.95	4	4	3.95	3.95	3.55	4	4	0	2.95	3.95	3.95	4	3.24	4	3.92	3.85	3.95	3.69	4	3.94	3.69	3.6	0.17	3.46	1.71	2.6	3.48	3.62	3.24	2.21	3.52	0.25	4	4	3.95	3.42	2.91	3.52	3.41	3.32	2.8	2.95
UACC-257	4	2.35	2.95	4	2.95	2.95	2.95	3.97	3.97	4	3.85	4	4	0	4	2.64	3.46	2.57	4	1.65	2.95	4	0.64	2.03	2.99	1	0.01	2.98	3.86	3.88	1.97	1.69	1.05	4	3.7	3.47	2.85	3.49	4	1.3	3.1	2.83	3.51	2.67	2.5	3.24	3.82	3.74	1
A549-ATCC	4	3.25	2.15	4	4	4	2.15	4	4	4	3.75	4	4	3.14	0.14	2.65	3.75	4	4	2.15	3.5	3.42	3.88	1.42	3.75	3.25	3.73	3.75	2.56	3.94	4		1.71	2.92	2.48	2.93	2.05	2.64	0.31	3.17	3.69	3.74	2.98	2.04	2.92	2.75	3.43	3.52	0.29
EKVX	4	3.25	2.05	4	4	4	3.65	3.67	3.67	3.49	3.46	3.16	4	0.26	4	1.06	3.28	1.16	2.5	2.97	3.51	3.92	3.82	2.01	3.18	0.98	2.12	2.68	3.1	3.84	2.7	2.11	0.47	2.73	3.84	3.31	2.31	2.65	0.17	2.44	3.28	1.29	3.51	2.92	1.67	1.7	3.48	3.5	0.56
HOP-62	4	3.25	2.65	4	2.65	0.05	2.65	4	4		1.65	4	4	4	0.27	2.91	3.75	0.05	3.32	2.65	3.22	3.87	1.08	0.05	2.65	3.6	0.05	3.75	2.44	0.02	4	3.05	1.23	1.94	2.54	3.06	1.97	1.67	0.36	2.75	3.53	3.42	2.95	1.92	0.07	3.05	3.29	3.11	0.95
HOP-92	4	0.15	3.65	4	0	4	3.45	3.55	3.55	3.45	3.85	0	4	4	0.02	0.91	3.45	0.27	4	1.31	4	3.33		0.44	3.73		0	3.16	2.78	3.77	2.64			3.44	0.55	2.68	1.66	3.39	0.48	2.66	3.65	0.24	3.48	1.2	1.54	2.95	2.26	1.94	0.09
NCI-H23	4	3.35	1.45	4	3.85	1.45	1.65	4	4	4	4	4	4	4	0.15	2.52	4	1.45	4	0.09	4	4	3.5	1.45	2.8	1.11	1.45	3.65	4	3.96	3.84	3.35	1.26	3.85	3.87	3.8	1.6	3.85	1.1	3.73	3.41	0.11	2.46	2.36	3.08	3.38	3.27	3.34	0.45
NCI-H226	2.85	0.15	1.55	2.85	2.85	1.55	3.75	4	4	3.46	3.75	2.85	4	4	0	2.68	4	1.55	2.06	0.44	2.87	3.18	3.42	2.85	3.8		2.84	3.64	1.93	3.96	3.99	2.1	1.42	1.95	2.27	1.77	2.08	3.44	1.15	2.17	3.63	2.02	2.82	0.87	2.27	2.58	3.42	2.87	1.42
NCI-H322M	4	3.25	2.95	4			2.83	3.87	3.87	0.05	2.77	4	4	4	4	3.01	3.84	2.43	4	0.4	3.49	4	2.74	2.1	3.76		1.94	2.83	2.51	3.62	2.66	2.41	1.54	3.04	2.97	2.73	1.6	2.19	3.7	3.16	3.4	0.25	2.48	2.03	1.89	3.16	3.29	1.92	1.05
NCI-H460	4	3.25	2.15	4	2.15	2.15	2.15	4	4	3.65	3.65	4	4	4	0.03	2.55	4	1.05	4	0.01		4	3.85	3.65	2.14	0.72	0.05	3.65	2.23	4	4	3.25	3.65		1.87	3.27	2.61	3.87	0.27	3.5	3.48	3.82	2.72	2.99	4	3.33	3.55	3.67	2.65
NCI-H522	1.55	2.35	1.15	4	3.55	1.15	1.55	4	4	1.25	3.85	0	4	0	0	1.75	3.85	0.25	4	1.35		3.6	4	0.01	3.55	4	0.01	3.85	3.53	4	3.62	2.33	1.15		4	3.07	2.63	1.08	0.58	3.46	4	0.06	2.95	3.29	0.59	3.45	3.14	3.46	0.01
IGROV1	4	3.25	3.95	4	4	4	3.65	3.74	3.74	3.65	3.65	4	3.91	4	0.53	2.68	4	3.31	3.45	3.59	4	4	3.23	2.4	3.45	3.31	2.36	3.25	4	3.97	3	3.04		2.43	3.67	3.92	2.09	3.75	3.74	3.22	3.28	3.84	3.31	2.64	2.42	2.67	3.7	3.79	2.08
NCI-ADR-RES	4	3.25					3.75	4	4	2.15	2.04			1.15	1.15	2.45	1.73	1.15		1.95		4	3.65	0.65	1.51	4	1.74	1.92	4	3.88	2.62	1.12	1.48		3.64	4	4	2.07	0.88	3.23		2.77	3.38	2.55		3.22	3.71	3.72	0.07
OVCAR-3	4	3.25	4	4	3.85	1.65	3.95	3.85	3.85	1.95	3.79	4	4	4	1.1	2.45	3.67	0.98	4	3.85	4	4	4	1.14	3.41	4	0.63	3.25	3.24	3.95	2.42	2.57	0.73	3.61	3.83	4	4	3.87	0.78	3.45	3.69	3.99	3.45	3.79	2.03	3.33	4	4	0.23
OVCAR-4	4	3.25	3.65	4	2.05	1.35	2.05	3.71	3.71	3.65	3.65	0.93	3.21	2	0.31	1.41	4	0.61	1.04	1.46	3.4	3.39	0.75	0.08	3.65		0.03	3.59	2.46	0.48	3.2	2.46		2.93	3.04	1.61	2.45	0.05	0.76	2.59	2.17	1.33	2.9	1.99	1.8	1.66	2.9	2.92	0.68
OVCAR-5	4	3.25	1.55	4	2.15	1.55	1.55	3.84	3.84	4	2.95	4	0.45	4	2.58	1.21	4	1.64	1.27	0.66	2.95	3.37	3.04	0.16	1.96	0.69	1.04	3.68	3.16	3.83	2.01	2.87	3.85	1.9	2.78	3	1.83	3.23		2.75	0.78	1.97	3.78	2.06	1.59	1.36	3.12	3.34	0.07
OVCAR-8	4	2.45	1.75	4	4	1.75	3.55	4	4	1.45	3.55	4	4	3.17	0	2.27	3.55	1.75	4	1.45	4	4	3.77	3.38	3.45	3.29	0.02	3.49	4	3.94	3.7	0.23	0.35	4	1.42	3.81	2.53	3.58	0.95	3.47	3.41	3.81	3.4	2.59	2.37	3.05	3.59	3.55	0.97
SK-OV-3	4	0.25	2.15	4	4	4	4	4	4	4	4	4	0.24	3.06	0	3.15		2.14	4	1.24	1.87	3.25	4	3.95	3.65		1.95		2.06	3.53	3.82		1.15	1.96	2.55	3.05	2.09	2.63	3.84	0.55	3.91	3.19	2.56	1.79	2.98	2.59	3.57	3.41	2.08
SN12C	4	3.05	1.65	4	4	1.75	1.65	4	4	1.65	1.85	4	4	4	0.08	2.93	3.75	1.45	4	0	4	2.96	2.17	1.85	1.65	1.8	3.95	3.74	2.63	3.75	4	2.93	0.05	2.79	3.6	3.15	2.25	3.52	0.88	4	3.27	3.84	3.55	1.92	3.62	2.59	3.26	3.02	0.45
DU-145	4	3.25						4	4	4	1.05			1.05	1.05	3.16	4	0.05		1.35		1.99	3.55	0.05	3.95	3.81	0.05	4	1.92	0.02	3.52	3.25				1.5	2.21	3.49	0.71	4		3.7	1.32	2.54		3.89	2.43	2.21	1.95
PC-3	4	2.35						4	4	3.03	4			0.25	1.25	3.25	4	0.06		3.19		4	3.7	0.32	3.46	3.95	0.39	3.39	3.92	3.93		1.8	1.95			3.53	4	3.7	0.06	3.47		3.77	3.89	2.23		3.99	3.7	0.07	0.93
786-0	4	3.25	0.25	4	4	1.55	3.55	4	4	1.65	1.65	0	4	4	0.02	3.35	3.97	1.25	4	1.45	3.55	3.08	4	0.25	3.75	4	1.25	3.17	2.61	3.93	4	3.01	0.16	1.9		3.13	1.97	3.62	0.41	3.67	3.45	0.26	3.25	2.52	3.44	2.16	3.58	3.54	0.07
A498	4	0	4	4	4	4	3.65	3.9	3.9	3.65	3.65	4	4	4	0.35	3.15	3.91	2.84	1.79	3.28	2.71	1.83	3.65	2.27	3.37		1.95	2.68	1.67	3.91	3.09		2.26	2.58	1.86	1.64	1.51	2.38	0.21	3.3	3.63	3.92	2.28	1.72	2.89	2.96	2.57	2.39	1.07
ACHN	4	3.25	1.15	4	4	1.15	1.75	4	4	1.75	1.55	4	4	3.76	1.15	2.26	4	1.15	2.8	1.75	3.81	2.84	3.41	1.15	3.05	2.62	1.15	3.47	3.24	4	4	3.25		3.09		3.06	2.23	3.5	0.97	4	3.11	3.52	3.49	2.45	3.61	2.69	3.38	3.35	0.15
CAKI-1	4	2.25	1.15	4	4	1.15	1.45	4	4	4	3.4	1.77	4	0.35	0.95	2.25	3.54	1.95	4	0	3.84	3.43	3.92	1.45	0.7		1.45	3.26	2.11	3.67	4	2.25	4	1.99	4	2.35	1.96	3.12	1.15	3.39	1.99	3.68	3.56	1.23		2.62	3.09	2.84	0.15
RXF-393	4	2.15	2.05	4	1.65	0.15	3.65	3.95	3.95	3.65		4		1.55	0.15	2.23		2.75		0.85	3.99	2.67	1.81	3.15	3.45		3.04		2.33	3.95	2.5			3.45	3.4	1.98	1.38	2.97	0.15	2.05	3.72	0.98	3.43	1.43	2.49	3.45	2.17	1.89	0.24
TK-10	4	0	2.95	4	2.95	2.95	3.85	3.62	3.62	1.35	3.85	2.59		1.85	1.37	2.21	3.85	1.46	1.62	2.24	1.96	2.13	0.46	1.53	3.26	0.85	0.74	3	1.8	3.91	2.54	0.76	0.43	2.04		1.77	1.59	3.63		2.25		2.77	1.65	1.72	1.33	1.53	2.95	2.8	2.32
UO-31	4	3.25	2.75	4	1.85	1.85	2.75	4	4	1.75	3.2	1.99		4	0.22	3.11	3.36	1.7	4	1.35	3.28	3	3.43	1.65	2.34	4	0.01	2.69	2.2	3.92	3.24	3.07	2.75	2.91	3.52	2.27	2.3	2.97	1.35	2.72	3.29	2.35	2.89	2.29	3	2.04	3.04	3.14	0.74
Average |DTV|(GI50) for each structure	3.82542	2.5569	2.061	3.805	3.16939	2.09796	2.7886	3.85017	3.85017	2.75373	3.25304	3.24978	3.74955	2.74259	0.965424	2.47831	3.69964	1.39068	3.18022	1.43845	3.62822	3.35373	3.31273	1.53322	3.10746	3.24178	1.18712	3.37804	2.93712	3.59458	3.28877	2.28882	1.61938	3.06109	2.90447	2.96305	2.42845	3.17053	1.04759	2.98627	3.46574	2.49695	2.8378	2.41695	2.17261	2.73508	3.33814	3.09293	0.881356
Total Average |DTV|(GI50) for RUN 5	1.63543
[truncated: 145 more columns]

## Sheet: RUN 6
Cell name	754311	696128	650395	650396	650393	650394	618487	45383	83950	709237	673792	648789	638486	727209	24818	639828	673790	634724	642321	734237	335794	376265	676181	673596	131547	662565	603071	673791	376266	141537	645017	698932	733882	335791	349644	374998	335789	126765	618862	613729	641484	33410	637578	354671	610458	600032	668301	668300	176323
BT-549	4	2.35						4	4	4	4			1.52	4	1.06	3.65	3.79		3.45		1.9	0.85	3.85	2.72		3.17	2.67	1.82	3.89		1.86	3.48			3.03	1.88	3.51		4		2.4	0.33	1.69		3.65	2.25	1.9	1.31
HS-578T	4	2.35						4	4		3.64			4	4	3.35	3.66	2.07		4		1.83	3.76	1.38	4	4	1.38	3.38	1.71	3.93	2.65		0.79			1.52	1.39	3.76		2.82		3.9	0.14	1.55		4	2.52	2.63	0.89
MCF7	4	1.25					3.55	4	4		3.55			4	4	1.25	4	1.25		2.97		4	3.37	4	4	2.47	1.25	4	4	4	4	1.25	4		3.65	4		4	3.69	3.38		3.83	2.53	2.42		4	3.49	3.39	1.55
MDA-MB-231-ATCC	4	3.25						1.95	1.95	2.92	4			4	1.15	2.29	3.97	2.46		2.28		1.88	3.18	2.28	4		2.57	3.82	4	3.64	2.83		0.48			3.67	2.65	3.32	0.57	4		0.03	2.2	2.1		3.83	4	3.56	1.22
T-47D	4	3.15						4	4	4	4			1.75	0.07	0.56	4	4		0.42		4		4	3.97	0.68	4	3.3	4	3.93	2.63	2.74	1.8			4	4	3.64		0.32		0.23	2.76	2.07		0.3	3.07	3.03	0
SF-268	4	2.25	4	4	3.05	4	4	4	4	4	4	4	4	4	3.05	3.05	3.78	2.49	4	4	4	2.47	0.8	4	3.98	1.99	4	3.42	2.05	3.74	3.65	2.02	3.05	2.48	3.39	2.1	2.27	3.76	3.42	2.89	3.22	3.81	1.64	2.1	3.11	3.18	3.41	2.93	2.05
SF-295	4	3.25	4	4	2.75	4	4	4	4	4	4	4		4	2.75	2.75	4	2.75	1.07	2.75	4	3.32	3.97	2.75	3.71	4	0.05	3.58	2.2	3.9	3.88		2.75	2.94	2.85	3.03	2.35	3.47	2.7	3.19	4	2.62	1.52	2.08	3.6	2.29	3.43	3.51	1.75
SF-539	4	2.45	4	4	4	4	4	4	4	4	3.94	4	4	4	0.15	2.45	3.85	4	4	2.75	2.84	3.03	4	4	3.78	4	4	3.29	1.83	3.98	3.95	2.08		1.93	3.48	2.18	2.42	4	0.02	3.38	3.79	3.94	1.36	2.28	3.33	3.64	2.7	1.12	3
SNB-19	4	3.25	4	4	4	4	4	4	4	4	3.99		4	3.31	0	2.86	3.95	3.25	4	2.68	4	1.77	3.83	4	4	3.86	4	3.77	1.53	3.95	3.84	2.66	1.78	2.47	3.21	1.58	1.76	3.86	0.68	3.37	3.75	3.71	1.33	1.8	2.84	3.56	2.51	2.01	2.25
SNB-75	4	3.25	4	3.05	3.05	4	4	3.9	3.9	4	3.88	4	4	4	1.23	3.25	3.79	4	4	0.44	3.62	1.77		2.88	4	4	3.94	3.19	1.31	3.87	3.64	2.67	0.51	2.22	3.17	1.35	1.58	3.77	3.01	2.08	3.58	2.54	0.79	1.55	2.84	0.93	3.44		2.26
U251	4	3.25	4	4	2.55	4	4	4	4	4	4	4	4	3.83	0.52	2.55	4	2.55	2.55	4	4	3.93	4	4	3.99		3.97	4	3.72	3.98	3.79	2.97		2.85	3.07	3.1	2.26	4	0.22	3.35	4	0.17	2.08	2.39	3.61	1.67	3.6	2.16	1.55
COLO-205	4	3.25	1.95	4	3.25	4	1.95	3.91	3.91	4	2.25	4	2.95	3.31	2.95	3.25	4	1.1	0.95	1.2	4	4	3.82	3.15	3.15	3.7	0.75	4	4	3.94	2.8	1.38	0.51	3.86	4	3.61	4	2.87	0.01	1.6	3.67	4	3.21	3.61	1.92	0.13	3.75	3.67	0.13
HCC-2998	4	3.15	4	4	4	4	4	3.96	3.96	4		4	3.72		0.09	2.49		3.63	1.68	2.65	3.34	3.31	3	3.07	3.98		2.96		2.25	4	2.37	2.69		2.61	3.25	2.75	1.67	3.58	0.18	3.27	3.24	0.21	2.08	2.17	1.8	2.78	2.75	2.66	1.42
HCT-15	4	3.25	1.45	4	4	1.45	4	4	4	2.99	1.64	4	1.45	1.09	1.32	3.25	3.3	0.96	4	2	4	4	3.82	2.68	2.42	3.4	0.16	3.21	4	3.99	2.79	2.91		4	3.87	3.89	2.27	3.4	1.25	3.52	3.49	3.68	2.08	3.15		0.81	3.67	3.63	2.09
HCT-116	4	3.25	3.95	2.55	2.55	4	4	4	4	4	2.15	4	4	4	2.55	3.15	4	1.15	4	2.55		4	4	3.46	3.99	4	3.57	4	4	3.99	3.46	3.03	1.13		3.31	4	3.35	4	2.39	3.49	3.73	3.9	2.35	3.36	2.57	3.09	4	4	1.42
HT29	4	3.25	4	4	2.45	4	2.15	3.82	3.82	4	3.45	4	4	3.12	0.45	3.25	4	2.1	1.05	1.71		3.46	4	3.36	4	4	3.2	4	2.94	3.96	3.04	0.83	1.55	3.61	3.61	3.58	4	3.43	0.24	2.18	4	2.39	2.55	2.47	2.37	1.19	3.85	3.8	0.84
KM12	4	0.05	4	4	4	4	4	4	4	4	3.05	4	4	4	0.05	3.15	4	3.15	2.2	2.46	3.88	3.71	4	3.11	3.61	3.76	2.64	4	2.79	3.92	2.98	0.58	1.47	3.42	3.52	2.82	2.38	3.75	2.55	3.34	3.34	0.03	2.36	2.31	1.99	3.18	3.51	3.39	1.21
SW-620	4	2.45	4	4	2.55	4	4	4	4	4	2.25	4	4	4	2.55	2.55	4	2.49	4	2.45	4	4	4	3.58	2.37	4	3.49	4	4	3.92	3.34	2.45	2.55	4	4	3.42	2.42	3.48	2.34	3.55	4	2.47	2.89	2.55		1.74	2.22	2.19	1.86
CCRF-CEM	4	2.25	4	4	4	4	4	4	4		4	4	4	4	0	2.01	3.93	2.35	3.87	2.25	4	4	4	4	3.35	4	3.43	3.56	4	4	4	2.25	4	4	4	4	4	3.82	0.17	2.99	3.56	4	2.25	4	2.35	2.56	3.88	3.87	4
HL-60TB	4		4	4	2.35	4	2.05	4	4	4				4	4	2.35	3.99	2.35	2.35		4	4	4	2.35	2.25		2.35	3.67	4	4	4	2.35		4	4	4	4		3.89	3.48	3.77	2.35	3.25	4		4	3.99	4	2.35
K-562	4	2.45	4	4	4	4	4	4	4		4	4	4	4	2.67	2.55	4	3.85	4	4	4	4	4	3.6	3.89	4	2.95	4	4	4	3.9	1.79	3.18	4	4	4	3.95	3.72	1.12	3.48	4	3.94	2.31	4	2.24	2.48	3.94	3.79	2.77
MOLT-4	4	2.35	2.35	2.35	2.35	4	4	4	4		4	2.35	4	4	2.35	2.35	4	4	3	1.52	4	4	4	4	4	4	4	4	4	4	4	2.35	4	4	3.85	3.95	4	4	0.71	1.35	3.33	1.6	2.55	3.65	4	0.69	3.87	2.22	1.2
RPMI-8226	4	2.35	4	4	2.35	4	4	4	4		3.45		4	4	4	2.19	4	0.78		2.85	4	4	4	0.05	3.33	4	0.27	4	4	4	3.97	2.35	4	4	4	3.69	2.51	3.85	3.75	2.84	3.43	3.22	2.21	4	2.73	3.2	3.76	2.05	0.95
SR	4	2.45	4	4	4	4		4	4	4	4		4	4	0	2.25	4	2.67	4	3.24		4	4	4	2.67	4	2.67	3.59	3.96	4	4	2.25	4			3.21	3.11		0	2.95	4	2.81	2.07	3.25	4	1.68	3.78	3.78	3
LOX-IMVI	4	2.35	4	4	3.25	4	4	4	4	4	4	4		4	0.85	2.35	3.82	0.85		3.65	4	4	4	4	4	3.75	4	3.36	4	4	3.64	2.05	2.75	3.7	3.83	3.74	2.11	4	0.64	4		2.2	2.63	2.39	3.29	3.29	3.62	2.02	3
M14	4	3.25	4	4	2.55	4		4	4	4	2.25	4	4	1.25	2.43	2.53	4	1.25	2.55	2.55	4	4	3.88	4	3.9	4	1.2	4	3.11	3.96	3.49	2.82	1.13	3.85		3.03	2.57	3.66	0.99	2.86	3.78	3.93	1.89	2.8	2.76	1.57	4	2.55	1.25
MALME-3M	3.25	3.25	3.25	3.25	3.25	3.25	4	4	4		3.25	3.25	4	4	0.42	3.25	3.17	3.04		3.25	4	2.98		2.34	2.63		2.36	3.78	2	3.97	2.95	2.84	1.63	3.3	3.53	2.26	1.67	4	2.69	1.61	3.35	3.05	2.05	0.67	1.96	1.42	2.78	1.61	1.71
MDA-MB-435	4	2.35						4	4	4	2.25			4	4	3.25	4	3.88		2.65		2.79	4	3.47	3.9	4	2.93	4	1.86	4	2.64	2.05	2.31			2.13	1.75	3.67	0.64	3.46		4	1.47	2.28		4	3.07	2.87	0.98
SK-MEL-2	4	2.35	4	2.35	2.35	4	4	3.92	3.92	3.13	4	2.35	4	3.83	1.68	1.38		1.24		0.07	2.72	2.32	4	1.73	3.86	3.82	0.98	4	2.58	3.79	2.46	2.84	0.81	1.99	3.72	1.61	1.33	3.55	0.43	0.56	3.59	2.27	1.39	1.74	1.73	1.7	2.31	2.13	0.43
SK-MEL-5	4	3.15	4	4	2.75	4	3.95	4	4	4	2.25	4	4	4	4	2.75	4	2.75	4	3.75	3.97	3.6	4	3.85	3.87	3.47	3.93	4	3.02	3.99	3.15	3.01	2.72	3.33	3.58	2.57	1.71	4	2.54	4		0.03	1.74	2.66	2.9	3.87	3.64	3.6	1.68
SK-MEL-28	2.85	2.55	2.85	2.85	2.85	2.85	4	2.83	2.83	1.82	2.47		2.85	0.02	2.85	2.85	3.61	1.8	2.85	0.76	4	2.62	4	1.43	2.82	4	1.6	3.27	1.87	3.96	0.82	2.45	0.33	3.32	2.4	2.25	1.53	3.98	0.24	0.35	2.25	0.58	1.45	2.1	0.58	0.12	2.91	1.07	0.76
UACC-62	4	3.15	4	4	4	4	4	4	4	4	2.25	4	4	4	0	2.95	4	4	4	1.94	4	3.92	4	4	3.74	4	3.99	3.74	3.6	3.92	3.46	2.61	1.6	3.48	3.77	3.24	2.21	3.57	2.95	4	4	0.05	1.72	2.91	3.57	3.41	3.32	2.8	2.15
UACC-257	4	2.35	4	4	4	4	4	3.97	3.97	4	2.25	4	4	0	4	2.64	3.71	3.62	4	0.45	4	4	0.64	3.08	3.24	1	3.24	3.23	3.86	3.88	1.97	1.69	1.3	4	3.7	3.47	2.85	3.49	4	1.3	3.1	2.83	2.01	2.67	2.5	3.24	3.82	3.74	2.25
A549-ATCC	4	3.25	4	2.65	2.65	4	4	4	4	4	4	4	4	3.14	2.51	2.65	4	4	4	2.65	3.5	3.42	3.88	3.27	4	3.25	3.73	4	2.56	3.94	4		1.96	2.92	2.48	2.93	2.05	2.64	2.34	3.17	3.69	2.39	1.78	2.04	2.92	1.4	3.43	3.52	2.94
EKVX	4	3.25	4	4	4	4	4	3.67	3.67	3.74	1.86	3.16	4	0.26	2.45	1.06	3.43	3.11	2.5	2.57	3.51	3.92	3.82	2.26	3.53	0.98	2.47	2.73	3.1	3.84	2.7	2.11	0.72	2.73	3.84	3.31	2.31	2.8	2.18	2.44	3.28	1.29	2.91	2.92	1.67	1.7	3.48	3.5	1.69
HOP-62	4	3.25	4	4	3.05	4	4	4	4		4	4	4	4	1.43	3.01	4	4	3.32	3.25	3.22	3.87	1.13	4	4	3.6	4	4	2.44	3.93	4	3.05	2.72	1.94	2.54	3.06	1.97	3.92	3.59	2.75	3.53	3.42	1.55	1.92	3.88	3.05	3.29	3.11	3
HOP-92	4	0.15	4	4	4	4	4	3.55	3.55	4	4	0	4	4	3.47	0.91	4	3.72	4	0.91	4	3.33		3.89	2.33		3.45	3.71	2.78	3.77	2.64			3.44	4	2.68	1.66	3.54	3.93	2.66	3.65	0.24	2.78	1.65	1.91	2.95	2.26	1.94	3.36
NCI-H23	4	3.15	4	4	4	4	4	4	4	4	2.25	4	4	4	2.55	2.52	4	4	4	0.91	4	4	3.5	4	3.95	1.11	4	3.8	4	3.96	3.84	2.25	1.16	3.85	3.87	3.8	1.6	3.85	0.1	3.73	3.41	0.11	2.96	2.36	3.08	3.38	3.27	3.34	3
NCI-H226	4	3.25	4	4	4	4	4	4	4	3.71	4	4	1.55	4	0	2.18	4	4	3.21	1.46	2.87	3.18	3.47	4	3.95		3.99	3.64	1.93	3.96	3.99	1	2.57	1.95	3.42	1.77	2.08	3.69	0.4	2.17	3.63	2.02	2.02	2.02	3.42	1.43	3.42	2.87	2.57
NCI-H322M	4	3.25	4	4			3.88	3.87	3.87	4	3.82	4	4	4	4	3.01	3.84	3.48	4	0	3.49	4	3.79	3.15	3.91		2.99	3.88	2.66	3.62	2.66	2.41	1.54	3.04	2.97	2.73	1.6	2.19	3.7	3.16	3.4	0.25	2.88	2.03	1.89	3.16	3.29	1.92	2.1
NCI-H460	4	3.25	4	4	4	4	4	4	4	4	3.15	4	4	4	2.52	2.55	4	4	4	1.51		4	4	4	3.99	0.72	4	4	2.23	4	4	3.25	2.55		1.87	3.27	2.61	3.87	2.28	3.5	3.48	3.82	1.82	2.99	4	1.88	3.55	3.67	3
NCI-H522	4	2.35	4	4	4	4	4	4	4	4	2.25	0	4	0	0	2.45	4	2.15	2.45	2.15		3.6	4	1.91	2.15	4	3.74	4	3.53	4	3.62	2.13	4		4	3.07	2.63	3.93	0.07	3.46	4	0.06	1.75	3.29	3.16	3.45	3.14	3.46	0.99
IGROV1	4	3.25	4	4	2.75	4	4	3.74	3.74	4	2.25	4	2.66	4	2.63	2.68	4	2.31	2.2	2.69	4	4	3.23	2.65	3.8	3.31	1.36	3.6	4	3.97	3	3.04		2.43	3.67	3.92	2.09	4	2.49	1.97	3.28	2.59	2.41	2.64	2.42	1.42	3.7	3.79	2.33
NCI-ADR-RES	4	3.25					4	4	4	4	2.04			1.15	4	3.35	1.73	4		2.55		4	4	3.5	1.76	4	3.89	2.27	4	3.88	2.62	1.12	3.33		3.64	4	4	2.07	0.88	3.23		2.77	2.98	2.55		3.22	3.71	3.72	1.78
OVCAR-3	4	3.25	4	4	4	4	4	3.85	3.85	4	3.94	4	4	4	2.4	2.45	3.67	1.78	4	2.45	4	4	4	3.19	3.56	4	1.13	3.4	3.24	3.95	2.42	2.57	0.73	3.61	3.83	4	4	3.87	2.08	3.45	3.69	3.99	3.15	3.79	2.03	3.33	4	2.45	0.73
OVCAR-4	4	3.25	4	4	4	4	4	3.71	3.71	4	0.55	0.93	0.24	2	0.31	1.41	4	3.26	1.04	0.64	3.4	3.39	0.75	2.57	4		2.62	3.94	2.46	0.48	3.2	2.46		2.93	0.06	1.61	2.45	0.05	0.76	0.86	2.17	1.33	2	1.99	1.8	1.79	2.9	2.92	1.22
OVCAR-5	4	3.25	3.25	4	3.25	4	4	3.84	3.84	4	2.25	4	0.45	4	2.58	1.21	4	2.64	1.27	2.36	2.95	3.37	2.24	2.61	3.06	0.69	2.89	3.68	3.16	3.83	2.01	2.87	0	1.9	2.78	3	1.83	3.23		2.75	0.78	1.97	3.38	2.06	2.26	1.36	3.12	2.19	1.63
OVCAR-8	4	2.45	4	4	4	4	4	4	4	4	2.25	4	4	3.17	4	2.47	4	4	4	1.05	4	4	3.77	3.83	3.9	3.29	3.83	3.94	4	3.94	3.7	0.23	1.9	4	3.67	3.81	2.53	3.58	0.95	3.47	3.41	3.81	2	2.59	2.37	1.8	3.59	3.55	1.33
SK-OV-3	4	3.15	4	4	3.15	4	4	4	4	4	4	4	0.24	3.06	3.15	3.15		3.14	4	1.29	1.87	3.25	4	3.95	3.65		3.8		2.06	3.53	3.82		1.15	1.96	2.55	3.05	2.09	2.63	2.99	0.55	3.91	2.34	2.56	1.79	2.98	2.59	3.57	3.41	2.08
SN12C	4	3.05	4	4	3.05	4	4	4	4	4	2.25	4	4	4	2.82	2.93	4	4	4	1.9	4	2.96	2.17	4	4	1.8	4	3.99	2.63	3.75	4	2.93	2.5	2.79	3.6	3.15	2.25	3.52	2.48	4	3.27	2.89	2.15	1.92	3.62	1.64	3.26	3.02	3
DU-145	4	3.25						4	4	4	4			4	4	3.16	4	4		3.05		1.99	3.55	4	4	3.81	4	4	1.92	3.93	3.52	3.25				1.5	2.21	3.49	0.71	4		3.7	2.52	2.54		3.89	2.43	2.21	2
PC-3	4	2.35						4	4	3.28	4			0.25	4	2.35	4	1.04		1.59		4	3.7	3.07	3.81	3.95	1.49	3.74	3.92	3.93		1.8	1.95			3.53	4	3.7	0.06	3.47		3.77	2.54	2.23		3.99	0.05	3.82	0.17
786-0	4	3.25	4	4	4	4	4	4	4	4	2.25	4	4	4	0.02	3.25	3.97	2.15	4	2.45	3.55	3.08	4	4	4	4	4	3.62	2.61	3.93	4	3.01	1.34	1.9		3.13	1.97	3.62	2.09	3.67	3.45	2.49	1.95	2.52	3.44	0.91	3.58	3.54	0.83
A498	4	3.15	4	4	3.15	4	4	3.9	3.9	4	4	4	4	4	3.15	3.15	3.91	3.99	1.79	2.78	2.71	1.83	4	3.42	3.52		3.1	3.03	1.67	3.91	3.09		2.41	2.58	1.86	1.64	1.51	2.73	3.44	3.3	3.63	3.07	1.78	1.72	2.89	2.96	2.57	2.39	2.22
ACHN	4	3.25	4	4	3.05	4	1.75	4	4	4	2.25	4	4	3.76	4	2.26	4	3.05	2.8	4	3.81	2.84	3.41	4	3.4	2.62	4	3.82	3.24	4	4	2.25		3.09		3.06	2.23	3.5	0.97	4	3.11	3.52	2.39	2.45	3.61	2.69	3.38	3.35	3
CAKI-1	4	2.25	1.15	1.15	1.15	1.15	4	4	4	4	0.9	1.77	1.15	1.15	0.2	3.05	3.54	1.15	4	3.25	3.84	3.43	3.92	1.15	3.25		1.15	3.26	2.11	3.67	1.15	2.25	1.15	1.99	4	0.5	1.96	3.12	1.15	2.44	1.99	2.73	1.96	1.23		1.67	0.24	0.01	0.15
RXF-393	4	2.15	4	4	4	4	4	3.95	3.95	4		4		2.45	0	2.23		4		2.15	3.99	2.67	3.06	3.5	3.8		3.39		2.33	3.95	2.5			3.45	3.75	1.98	1.43	3.32	1.35	2.05	3.72	3.63	2.13	1.43	2.84	3.45	2.17	1.89	0.86
TK-10	4	0	4	4	4	4	4	3.62	3.62	4	4	2.74		4	3.52	2.81	4	0.96	1.62	3.29	1.96	2.13	0.59	2.22	3.41	0.85	1.79	3.15	1.8	3.91	2.54	0.76	0.43	2.04		1.77	1.59	3.63		2.25		2.77	1.35	1.72	1.33	1.53	2.95	2.95	0.12
UO-31	4	3.25	4	4	3.05	4	4	4	4	4	3.35	1.99		4	2.83	2.91	3.51	3.95	4	3.25	3.28	3	3.43	3.9	2.49	4	3.76	2.84	2.2	3.92	3.24	3.07	4	2.91	3.57	2.27	2.3	3.02	3.5	2.72	3.29	2.35	2.29	1.74	3	1.09	3.04	3.14	2.99
Average |DTV|(GI50) for each structure	3.9678	2.72845	3.764	3.764	3.31735	3.85102	3.8256	3.89763	3.89763	3.87431	3.13964	3.52311	3.48318	3.23138	2.14695	2.53085	3.85055	2.83898	3.16267	2.30759	3.65156	3.35373	3.42418	3.24559	3.53119	3.24178	2.90797	3.64054	2.95915	3.85593	3.23421	2.26725	2.03583	3.06109	3.37723	2.93763	2.42931	3.48105	1.71333	2.85051	3.44128	2.44136	2.12169	2.42203	2.71978	2.42254	3.19068	2.88552	1.76898
Total Average |DTV|(GI50) for RUN 6	1.72192
[truncated: 145 more columns]

## Sheet: RUN 7
Cell name	754311	696128	650395	650396	650393	650394	618487	45383	83950	709237	673792	648789	638486	727209	24818	639828	673790	634724	642321	734237	335794	376265	676181	673596	131547	662565	603071	673791	376266	141537	645017	698932	733882	335791	349644	374998	335789	126765	618862	613729	641484	33410	637578	354671	610458	600032	668301	668300	176323
BT-549	0.05	0.05						0.05	0.05	0.05	0.05			2.62	0.45	1.61	1.9	0.16		3.95		2.05	0.1	0	1.23		0.78	0.92	2.13	0.06		0.44	0.73			0.92	2.07	0.44		0.05		1.6	0.33	2.26		0.3	0.5	0.15	2.24
HS-578T	0.25	0						2.35	2.35		1.69			1.05	0	4	2.81	0.22		3.85		1.08	1.11	2.37	2.25	4	1.27	1.63	1.71	3.93	0.1		1.46			1.52	1.39	2.11		2.82		0.1	0.06	1.55		4	1.67	1.78	1.16
MCF7	0.15	0.15					2.35	0.75	0.75		2.05			0.75	0.75	4	3.25	1.25		1.47		0.95	2.62	1.25	3.25	0.28	1.25	2.25	4	1.25	0.75	1.25	1.25		0.4	4		0.75	0.94	3.38		0.02	2.63	2.42		4	0.44	0.69	0.75
MDA-MB-231-ATCC	0.05	0.15						2	2	0.67	1.55			1.55	1.45	3.84	2.22	0.09		2.78		0.13	2.73	0.03	0.05		0.32	2.07	4	3.64	0.02		1.27			3.67	2.65	0.57	0.97	4		0.03	1.8	2.1		1.68	2.25	1.81	1.03
T-47D	0.15	2.45						0.15	0.15	0.15	1.25			0	3.78	0.29	2.25	2.45		1.53		1.45		1.95	2.42	1.07	0.15	0.55	0	0.08	0.12	0.26	0.95			4	1.25	0.21		0.32		1.32	1.86	2.07		0.3	0.32	0.18	1.55
SF-268	0.05	0	2.25	0	2.25	2.25	2.35	1.45	1.45	2.25	1.45	0	2.65	2.25	2.25	4	1.23	1.89	2.25	4	1.45	0.72	0.55	1.45	2.23	0.24	1.35	1.67	2.05	1.19	1.9	0.23	2.25	0.73	1.64	2.1	1.68	2.01	1.67	2.89	3.22	0.19	2.24	2.1	0.56	3.18	1.66	1.18	0.45
SF-295	0.15	0.15	2.25	0.35	2.25	0.15	2.25	1.85	1.85	2.25	1.95	0		0.15	0.15	4	3.75	1.85	1.53	4	2.95	1.57	3.72	2.75	2.66	3.45	0.05	1.83	2.2	2.85	1.83		2.75	2.09	1.1	3.03	2.35	2.22	0.1	3.19	4	0.13	1.92	2.08	2.35	3.54	1.68	2.66	1.75
SF-539	1.95	0	2.15	1.95	2.15	1.45	2.25	1.95	1.95	1.95	1.89	0	1.95	1.95	0.15	4	2.1	1.95	1.95	2.75	0.79	0.98	2.75	1.95	2.03	2.45	1.95	1.54	0.22	1.93	1.9	0.37		0.12	1.63	2.18	0.37	1.95	1.08	3.38	3.79	0.06	1.76	2.28	2.08	3.64	0.65	0.32	1.15
SNB-19	0	0	2.25	0	2.25	2.15	2.35	2.15	2.15	2.75	1.94		4	1.46	0	3.61	2.2	2.15	2.15	0.63	2.25	0.02	3.18	0.15	2.25	3.21	0.15	2.02	1.53	2.2	1.99	0.59	0.07	0.72	1.46	1.58	0.01	2.01	1.47	3.37	3.75	0.29	0.33	1.8	1.19	3.56	0.76	0.26	1
SNB-75	0	0	0	0	2.05	0	2.05	1.95	1.95	2.05	1.23	0	3.85	0	1.82	4	2.84	1.35	2.05	0.74	2.67	0.18		0.02	2.25	3.85	1.29	1.24	1.31	1.92	0.99	0.48	0.49	0.27	1.22	1.35	1.43	0.23	0.04	2.08	3.43	0.51	1.19	1.4	0.89	2.12	0.79		0.64
U251	0.35	0	0	0	2.25	0	2.25	2.55	2.55	2.85	1.85	0	1.85	2.38	1.42	4	2.25	2.35	2.55	4	1.85	1.78	3.75	2.35	2.24		0.02	2.25	3.72	1.83	1.64	0.28		1.4	0.92	3.1	2.26	1.85	1.02	3.35	1.85	0.17	2.08	0.24	2.16	0.97	1.45	2.16	1.35
COLO-205	0.15	0.15	1.45	1.45	2.15	1.25	2.15	1.96	1.96	1.85	1.95	0	0.65	0.04	0.15	1.85	1.95	0.4	1.1	2.75	2.15	2.95	2.97	1.2	2.15	1.75	0.35	2.15	1.85	0.09	0.55	0.92	1.61	1.91	1.25	3.61	2.95	0.12	0.01	1.75	1.72	2.15	2.91	3.61	0.23	2.17	1.9	1.72	0.03
HCC-2998	0.15	0.05	0.75	0	2.35	0	2.55	2.11	2.11	2.55		0	1.07		0.26	3.94		2.28	0.57	4	1.69	1.66	1.15	0.88	2.13		0.99		0	0.15	0.28	0.41		1.76	1.5	0.1	0.82	1.53	1.42	3.27	0.59	0.21	1.28	2.17	0.35	0.53	0.9	0.81	2.53
HCT-15	2.25	0.05	2.05	0.05	2.65	2.15	2.25	2.15	2.15	1.24	0.64	2.05	3.25	1.49	0.02	4	2.45	0.86	1.45	3.75	2.25	2.25	3.77	0.03	0.67	0.85	1.04	1.36	0.25	1.44	1.04	0.29		3.25	2.12	3.14	2.27	1.65	1.25	3.52	2.74	0.27	2.38	3.15		3.36	1.92	1.88	0.46
HCT-116	2.05	0	2.15	1.45	2.05	2.05	2.25	1.85	1.85	1.45	1.95	1.45	1.75	1.75	0.35	1.95	1.95	2.15	1.75	3.95		2.05	2.35	1.41	2.04	1.05	0.62	2.15	1.05	2.14	1.41	0.22	0.53		1.46	1.75	0.4	1.45	1.79	3.49	1.78	1.95	2.35	0.41	0.42	1.04	1.95	1.75	0.32
HT29	1.55	1.45	1.55	1.45	1.75	1.45	2.25	1.27	1.27	2.25	2.05	1.55	2.35	0.37	1.55	4	2.15	1.4	1.5	3.36		1.61	1.95	0.41	2.25	2.35	0.25	2.15	2.94	1.41	0.49	0.97	0.4	1.76	1.06	3.58	2.15	1.88	1.24	2.18	1.95	1.49	2.45	2.47	0.18	1.19	2	1.95	0.16
KM12	0.05	0.05	2.15	0	2.15	2.15	2.55	0.05	0.05	0.05	1.95	0	1.95	0.05	0.05	4	2.15	1.1	0.15	3.31	2.13	2.96	3.05	1.06	1.86	1.71	0.01	2.25	2.79	0.03	0.93	0.58	0.58	2.67	0.43	2.82	1.53	0.2	1.95	3.34	3.34	0.02	1.26	2.31	0.06	3.18	1.76	2.59	0.01
SW-620	0.05	0.05	1.25	1.25	1.45	0.05	2.25	2.55	2.55	2.25	1.85	0.05	2.25	1.15	1.25	4	2.25	1.99	0.65	3.75	2.25	2.25	3.15	0.37	2.17	1.35	0.06	2.25	1.15	3.07	0.01	0.05	1.15	1.85	2.25	0.57	0.67	1.73	0.44	3.55	1.15	0.03	2.29	1.7		1.04	1.92	1.89	0.04
CCRF-CEM	1.35	0	0	0.45	2.05	0.45	2.35	0.05	0.05		2.15	1.35	2.25	1.15	0	3.66	1.98	0.95	0.92	3.75	0	2.25	1.85	1.75	3.05	0.05	0.58	1.61	1.05	0.95	2.05	0	1.65	0.05	2.85	0	0.05	1.17	0.28	2.99	1.41	1.35	1.15	0.05	2.35	2.56	0.07	1.72	0
HL-60TB	2.15		1.35	0.25	2.25	2.15	2.15	2.35	2.35	2.15				0.15	0.15	1.75	2.74	1.75	0.15		2.35	1.65	1.95	0.25	2.15		0.25	2.42	0.05	1.75	2.05	0		0.05	1.35	0.05	0.05		0.04	0.53	0.82	2.15	3.05	0.05		1.05	0.04	1.75	1.35
K-562	0.35	0	0.35	0.35	1.65	0.35	1.95	0.35	0.35		1.85	0.35	2.35	1.15	0.18	4	1.85	2.2	1.15	4	0	1.85	2.35	0.05	2.14	1.95	1	2.25	1.85	1.85	1.75	0.66	1.03	1.85	1.45	4	0	0.07	1.12	3.48	3.85	0.29	2.81	0.05	0.79	2.48	1.79	1.64	0.22
MOLT-4	0.15	0.15	2.15	0.15	1.45	1.45	2.25	2.25	2.25		1.55	1.55	2.35	1.45	0.15	1.95	2.25	1.05	0.85	3.17	0.15	0.15	2.35	2.25	2.25	2.25	1.05	0.15	0.15	0.15	0.95	0.15	2.25	0.15	0	3.95	1.05	2.15	0.19	3	3.33	0.6	2.35	0.2	2.25	2.34	0.02	2.12	1.1
RPMI-8226	1.75	0	0.55	0.55	2.25	1.75	2.85	1.95	1.95		1.95		1.15	1.75	0.45	0.99	2.15	1.58		1.95	0	1.95	1.95	0.75	1.63	1.15	0.73	2.25	1.15	1.75	1.12	0	1.95	1.15	1.75	0.84	0.46	1.6	1.7	0.01	0.58	0.78	1.71	1.95	0.68	0.35	0.91	0.85	1.55
SR	0.05	0	0	1.55	1.55	2.05		2.05	2.05	2.05	0.25		1.85	1.55	0	4	0.25	0.02	0.65	3.19		3.15	3.35	0	0.72	1.55	0.02	1.74	0.81	2.05	0.85	0.65	1.35			0.06	0.04		0	2.95	1.55	0.86	2.87	0.1	0.65	1.57	0.03	0.03	0.35
LOX-IMVI	0.85	0	0	0.85	3.05	0	2.35	1.75	1.75	2.05	1.55	1.75		0.95	0	4	1.17	1.35		3.75	1.55	3.05	3.05	1.35	2.25	0.6	1.15	2.41	0.95	1.35	0.11	0.3	0.1	1.05	0.98	0.69	1.64	1.35	0.04	0.95		0.15	0.93	1.36	0.04	3.29	1.87	2.72	0.05
M14	0.25	0.25	0.25	0.25	2.25	0.25		1.05	1.05	2.15	2.05	0	2.35	0.25	0.13	1.23	2.05	1.25	0.25	4	2.25	2.25	3.23	0.25	2.15	1.25	1.2	2.25	3.11	0.21	0.54	0.18	0.63	3		3.03	1.72	1.81	0.01	2.86	3.78	0.18	2.19	2.8	0.01	3.02	2.25	3.15	0.05
MALME-3M	0.15	0.15	1.35	1.75	1.35	1.35	0.15	0.15	0.15		2.05	0	2.35	1.75	3.22	2.05	2.17	1.84		3.75	2.25	2.13		1.14	0.47		1.16	2.03	1.45	1.42	1	0.26	0.43	2.45	0.32	2.26	0.82	1.75	0.79	2.36	2.6	0.2	1.25	1.42	1.89	2.17	1.68	1.51	0.51
MDA-MB-435	0.05	0						2.35	2.35	2.55	1.95			1.05	0.05	2.65	3.15	1.83		3.75		1.94	3.95	3.12	2.05	2.65	0.68	2.25	0.39	3.15	0.39	0.25	0.96			0.13	1.75	2.02	0.34	0.51		0.05	0.87	0.03		1.05	1.02	2.02	0.98
SK-MEL-2	0.25	0.15	1.05	0.15	1.35	0.25	2.35	2.27	2.27	1.48	1.35	0	2.55	0.02	1.68	3.03		0.64		1.72	1.07	1.47	3.15	0.43	2.21	3.17	0.32	2.35	2.58	1.64	0.81	0.26	1.21	0.66	0.03	1.61	1.33	1.4	0.33	1.09	3.59	0.08	1.59	1.74	0.42	3.35	0.56	1.28	0.87
SK-MEL-5	2.35	0	2.25	1.65	2.25	0.25	2.2	2.75	2.75	2.35	1.85	0	1.95	1.35	0.25	4	2.25	2.75	1.65	3.75	3.22	2.85	2.95	2.6	2.12	3.22	1.98	2.25	3.02	1.94	0.1	0.14	2.72	0.68	1.93	0.48	1.71	2.35	1.14	4		0.03	1.84	2.66	1.65	3.87	1.89	2.75	1.68
SK-MEL-28	0.05	0	0	0	2.15	2.15	2.15	0.03	0.03	1.12	1.67		2.85	0.02	0	2.85	1.86	1.8	2.85	1.91	2.05	0.87	2.85	1.43	1.82	2.85	0.2	1.52	1.87	2.11	0.12	0.4	0.33	1.57	1.7	2.25	0.22	0.03	0.94	1.5	3.4	2.27	1.45	2.1	0.12	0.12	1.16	0.47	0.64
UACC-62	0.25	0	0.25	0.25	2.25	0.25	2.25	2.25	2.25	2.25	2.05	0	3.85	2.05	0.25	4	2.25	2.05	1.45	3.04	2.25	2.17	3.75	2.05	1.99	3.85	0.34	1.99	3.6	0.17	2.41	0.54	0	2.43	2.12	3.24	1.16	1.62	2.25	4	4	0.05	2.42	2.91	2.52	3.41	1.57	1.75	1.15
UACC-257	0.15	1.85	2.55	1.85	2.25	1.85	2.15	1.82	1.82	1.85	1.75	1.75	2.95	2.15	1.85	1.44	1.96	1.07	1.85	0.9	1.85	1.85	0.41	0.53	1.79	0.45	0.69	1.48	0.01	1.73	0.18	1.19	0.85	0.15	1.55	3.47	1	1.34	1.85	1.3	2.05	0.68	2.31	0.52	0.35	1.09	0.03	1.99	0.3
A549-ATCC	2.25	0	2.25	2.15	2.25	2.15	2.15	2.15	2.15	2.15	2.15	0	3.35	1.59	0.01	4	2.25	1.45	1.45	4	1.75	2.57	3.23	1.42	2.25	2.6	1.78	2.25	0.01	3.19	1.45		0.69	1.17	0.73	0.02	0.9	0.09	1.04	3.17	3.69	0.26	1.38	2.04	1.37	2.75	1.68	2.17	0.39
EKVX	1.05	0	2.15	1.05	2.15	1.05	2.15	2.12	2.12	1.99	1.66	0.84	2.35	1.99	2.15	2.61	1.58	1.56	0.65	3.17	0.56	0.97	3.07	0.71	1.68	0.67	0.22	0.88	3.1	3.84	1.05	1.01	1.13	2.73	1.99	1.06	2.31	1.05	0.33	2.44	3.28	0.56	2.11	0.03	0.12	0.55	0.03	0.05	0.14
HOP-62	0.05	0	2.25	0	2.25	2.25	2.25	0.05	0.05		1.95	0	2.95	2.45	0.93	3.96	2.25	0.05	1.17	3.85	1.47	2.12	0.08	0.05	2.25	2.85	0.05	2.25	2.44	3.93	0.35	0.2	1.67	1.94	1.41	3.06	1.97	0.03	0.84	2.75	3.53	0.58	2.05	1.92	1.73	3.05	2.24	2.06	0.95
HOP-92	0.15	0	0	0.05	0.35	0.05	0.15	0.3	0.3	0.15	1.45	0.15	2.35	0	0.48	2.66	2.15	0.27	0.55	1.61	2.75	2.08		0.44	0.13		0	0.26	2.78	0.32	0.21			2.19	0.15	2.68	1.99	0.31	0.48	0.99	0	0.24	2.38	1.65	1.54	0.4	1.01	0.69	0.09
NCI-H23	0.15	0.15	2.75	0.55	2.55	0.15	2.25	2.55	2.55	0.15	2.35	0.15	2.75	2.05	0.15	3.97	2.05	2.65	2.05	2.36	2.35	2.05	2.75	2.15	2.5	1.11	1.05	1.85	4	0.51	1.89	0.15	0.66	1.9	0.02	3.8	0.35	0	1.1	3.73	3.41	0.04	2.36	2.36	1.13	3.38	1.32	1.39	0.05
NCI-H226	0.15	0.15	2.25	0	2.25	0	2.85	2.85	2.85	2.56	2.05	0	1.55	1.55	0.15	3.33	2.25	2.15	2.06	0.44	1.12	1.43	1.02	2.85	2.8		2.04	1.89	0.52	0.31	0.34	2.25	1.42	0.2	2.27	0.68	0.37	1.84	1.15	0.28	1.18	0.83	1.22	0.43	2.27	0.13	1.67	1.12	1.42
NCI-H322M	0.05	0	2.15	1.65			0.07	0.08	0.08	0.05	1.77	0	4	1.75	1.65	3.96	2.09	1.73	2.25	2.75	1.64	2.95	2.14	0.3	0.04		0.14	2.13	2.66	3.62	0.61	0.84	0.21	1.99	0.98	2.73	1.6	1.76	1.95	3.16	3.4	0.25	2.58	2.03	0.84	3.16	1.54	0.37	1.05
NCI-H460	2.75	0	0.35	0.35	2.15	2.15	2.15	2.55	2.55	2.15	1.85	0	3.25	0	0.03	4	2.25	1.35	2.15	0.01		2.25	3.25	1.75	2.14	1.53	0.05	2.25	2.23	2.75	1.75	0	2.95		0.02	3.27	2.61	2.02	1.48	3.5	3.48	0.18	1.32	2.99	2.25	3.33	1.8	3.62	0.75
NCI-H522	1.25	0	0	0	1.25	0	2.15	0	0	2.45	1.65	0	2.35	0	0	1.75	1.75	1.15	1.75	3.95		0.55	1.75	1.51	2.45	1.75	0.01	1.25	0.48	1.25	1.37	0.02	1.75		1.25	0.02	0.42	1.18	1.08	3.46	1.25	0.06	1.85	0.24	0.91	0.6	0.09	0.41	0.91
IGROV1	0.15	0.15	1.85	1.85	2.85	1.85	0.15	2.49	2.49	2.75	1.75	0	1.66	1.25	1.73	3.93	2.25	0.91	1.2	3.59	2.75	2.75	2.48	1.4	2.75	1.06	0.04	1.85	4	3.97	0.25	0.06		1.18	2.12	3.92	2.09	2.95	1.59	3.22	3.28	0.16	2.41	2.64	1.17	2.67	1.95	2.04	0.32
NCI-ADR-RES	4	2.15					2.65	2.45	2.45	2.95	0.11			1.15	1.15	4	0.02	1.25		3.65		1.85	1.55	1.65	0.51	4	0.06	0.52	4	1.03	0.57	0.02	1.28		1.79	4	4	0.22	0.88	0.38		0.92	2.08	2.55		0.37	1.96	1.97	2.17
OVCAR-3	2.15	2.15	1.95	2.15	2.15	2.15	2.45	2	2	2.45	1.89	1.35	1.95	1.95	1.9	4	1.92	1.38	1.95	4	1.95	3.25	3.45	1.24	2.71	2.15	0.73	1.55	3.24	1.9	0.37	1.47	1.13	3.61	2.08	1.95	4	2.32	0.78	3.45	1.64	2.14	2.45	1.74	0.18	1.28	3.15	2.45	0.23
OVCAR-4	0.15	0	2.05	0.55	2.05	2.05	0.15	0.04	0.04	2.05	1.35	1.02	1.46	0.65	0.01	0.51	2.05	0.61	1.61	1.19	0.95	0.06	0	0.08	0.15		0.03	1.99	0.39	0.48	1.25	0.54		0.08	0.46	1.61	1	1.45	0.04	0.86	2.17	0.62	0.8	1.99	0.15	1.66	0.95	0.47	0.68
OVCAR-5	0.15	0.05	1.45	0	2.15	1.55	2.35	0.01	0.01	2.55	2.05	0	0.45	2.15	0.03	2.36	2.15	1.74	0.58	3.11	1.1	1.52	2.34	0.46	0.04	0.69	0.74	1.83	0.19	1.68	0.16	0.33	1.85	0.05	0.23	3	0.02	0.62		2.75	0.78	2.03	2.68	0.09	0.61	0.49	1.27	1.49	0.23
OVCAR-8	2.25	0	2.25	1.55	2.25	1.65	2.25	2.55	2.55	2.25	2.05	0	2.55	0.72	1.45	3.92	2.25	2.35	1.75	4	2.25	2.25	1.82	0.02	2.15	1.84	0.02	2.19	4	2.19	1.75	2.22	0.25	2.25	1.92	1.56	0.78	1.83	0.65	3.47	3.41	0.19	1.8	0.64	0.72	0.8	1.84	1.8	0.97
SK-OV-3	0.25	0.25	3.15	0	2.55	2.05	2.05	0.25	0.25	3.15	2.15	0.25	0.24	0.94	0	4		2.14	2.15	1.29	0.12	2.4	3.35	2.1	2.8		1.75		2.06	3.53	2.97		0.3	1.11	0.6	3.05	2.09	1.78	1.89	0.55	3.91	0.81	2.66	1.79	2.13	2.59	2.72	2.56	1.08
SN12C	0.15	0.15	1.75	0	3.05	1.65	0.15	0.15	0.15	3.05	1.45	0	1.75	1.75	1.42	3.88	2.25	1.25	1.85	2.55	2.05	1.21	2.02	0	3.05	1.15	1.85	2.24	2.63	2.8	2.25	0.03	0.05	0.84	1.25	1.2	0.5	0.03	1.08	4	1.02	0.01	2.65	1.92	1.77	0.34	1.51	2.07	0.85
DU-145	1.95	0						1.95	1.95	1.95	1.05			2.35	0.35	3.16	2.15	1.05		4		1.24	3.3	1.95	1.95	0.86	1.95	2.15	1.92	3.93	1.47	0				1.5	2.21	1.44	0.01	4		0.3	2.02	2.54		3.89	1.68	1.46	0.95
PC-3	0.35	2.45						2.25	2.25	1.53	2.15			0.75	1.45	4	2.15	0.16		3.09		2.25	3.55	1.42	2.06	1.2	0.29	1.99	3.77	2.18		1.9	0.3			3.38	0.25	1.95	0.94	3.47		2.02	1.74	2.28		3.99	1.85	2.07	0.93
786-0	0.25	1.05	1.95	1.05	1.95	2.15	2.05	2.05	2.05	2.05	2.95	0	1.25	1.05	0.02	4	2.02	1.65	1.65	4	1.5	1.23	2.75	1.35	2.15	1.25	1.35	1.77	2.61	1.88	2.05	0.81	0.54	0.05		3.13	1.97	1.67	0.89	3.67	0.7	0.26	2.25	0.23	1.09	0.59	1.63	1.59	0.63
A498	0.15	0.35	0.35	0.35	2.25	0.35	2.25	3.05	3.05	3.15	2.95	0	3.55	0	0.35	4	2.86	2.84	1.86	3.38	0.96	0.38	3.85	2.57	1.77		1.05	1.28	1.67	3.91	1.04		0.66	2.58	0.11	1.64	1.51	1.88	1.69	3.3	3.63	0.08	0.98	1.72	2.04	0.91	0.82	1.44	1.07
ACHN	1.55	2.15	1.55	1.55	2.15	0.25	2.45	2.15	2.15	2.45	1.45	0	1.55	1.91	1.95	3.21	2.25	1.15	0.05	4	1.36	1.89	2.66	2.45	1.55	0.87	1.75	2.07	3.24	2.25	2.25	2.15		2.14		0.61	1.28	1.05	0.97	4	3.11	0.48	1.39	0	1.86	0.24	0.93	0.9	1.25
CAKI-1	1.45	0	0.35	1.75	2.15	0.35	2.15	1.95	1.95	1.65	0.9	0.48	2.05	1.95	0.6	4	2.59	1.95	1.95	3.75	0.99	2.48	3.17	1.95	2.3		0.15	2.31	0.16	3.67	0.25	0	2.35	1.04	1.45	2.35	0.01	0.57	1.35	3.39	0.04	1.43	2.96	0.33		0.03	2.14	0.89	0.95
RXF-393	0.15	0	2.15	0	2.05	0	2.35	2.1	2.1	2.35		0		0.3	0	3.58		2.65		3.95	2.14	0.82	2.31	1.65	2.15		0.94		2.33	1.3	0.05			1.6	2.1	1.98	1.43	1.47	1.35	2.05	3.72	0.37	2.63	0.42	1.69	1	0.12	1.14	0.66
TK-10	0.25	0	2.05	0	2.05	2.05	2.35	0.13	0.13	2.35	1.85	1.26		2.05	1.57	3.56	2.05	0.04	0.33	3.14	0.19	0.58	0.16	0.37	1.66	1.1	1.06	1.4	0.35	0.16	0.59	0.76	1.13	0.11		0.38	0.56	0.12		2.25		0.82	1.15	0.23	0.52	0.42	1	0.8	0.42
UO-31	0.25	0	2.05	2.05	2.05	2.05	2.05	2.05	2.05	2.05	0.8	0.04		2.05	1.83	3.86	1.76	2.2	2.05	3.75	1.53	1.25	2.88	1.95	0.54	2.25	0.21	1.09	2.2	1.97	1.29	0.18	2.25	0.04	1.62	1.72	0.55	1.07	1.15	2.72	3.29	1.65	2.09	2.29	1.25	2.04	1.29	1.39	0.64
Average |DTV|(GI50) for each structure	0.728814	0.318966	1.428	0.733	2.09694	1.17551	2.0254	1.57339	1.57339	1.94098	1.69804	0.386444	2.26659	1.20948	0.772373	3.26949	2.12945	1.45254	1.43289	3.03069	1.62	1.70508	2.454	1.20966	1.88898	1.81178	0.721356	1.79411	1.89695	1.86407	1.01684	0.53451	1.115	1.36022	1.25574	2.09119	1.31069	1.26789	0.946667	2.58424	2.51468	0.636441	1.89661	1.54492	1.12022	1.90136	1.31525	1.51621	0.8
Total Average |DTV|(GI50) for RUN 7	1.2228
[truncated: 145 more columns]

## Sheet: RUN 8
Cell name	754311	696128	650395	650396	650393	650394	618487	45383	83950	709237	673792	648789	638486	727209	24818	639828	673790	634724	642321	734237	335794	376265	676181	673596	131547	662565	603071	673791	376266	141537	645017	698932	733882	335791	349644	374998	335789	126765	618862	613729	641484	33410	637578	354671	610458	600032	668301	668300	176323
BT-549	0.05	0.05						0.05	0.05	0.05	0.05			2.62	0.05	1.61	1.9	0.16		4		2.05	0.5	0.1	1.23		0.78	1.28	1.82	0.06		0.44	0.47			0.92	2.07	0.44		0.45		1.6	0.33	2.26		0.3	0.5	0.15	2.24
HS-578T	3.15	0						1.75	1.75		1.69			1.05	0	4	2.91	0.42		4		0.18	3.76	2.37	2.25	4	0.27	1.73	1.71	2.28	1		0.86			1.13	1.39	2.61		2.82		0.1	0.24	1.1		4	0.13	0.02	0.76
MCF7	1.25	1.25					1.25	0.75	0.75		1.25			1.25	1.25	4	2.25	1.25		3.42		3.25	3.37	1.25	3.25	2.47	0.75	2.25	4	1.25	1.15	1.25	1.25		0.9	3.55		3.25	0.94	3.38		1.48	2.43	2.17		4	1.74	1.99	0.75
MDA-MB-231-ATCC	0.05	0.05						0.3	0.3	1.03	2.25			1.85	0.05	3.84	2.22	0.21		2.83		0.13	3.13	0.03	2.05		0.32	2.07	4	1.09	1.08		1.27			2.52	0.9	1.07	0.87	4		0.13	2.6	0.95		3.83	2.25	2.41	1.33
T-47D	0.15	0.15						0.15	0.15	0.15	1.45			0	3.78	0.29	2.25	2.45		0.42		1.45		0.15	2.02	0.68	0.15	0.55	4	0.08	1.22	0.26	1.05			2.25	2.25	0.21		0.32		1.12	1.86	0.32		0.3	1.32	1.28	3.85
SF-268	2.25	0	0.05	0	2.25	0.05	2.55	1.45	1.45	3.05	2.25	2.25	4	2.25	0	4	2.03	1.69	2.25	4	2.25	0.72	0.8	0	3.03	1.99	1.45	1.67	2.05	1.99	1.9	0.23	2.25	1.47	1.64	0.35	1.68	2.01	1.67	2.89	3.22	0.19	1.84	2.1	0.56	3.18	1.66	1.18	1.25
SF-295	2.95	0.15	0.35	0.15	2.25	0.15	2.25	2.75	2.75	2.75	1.95	2.95		0.15	0.15	4	2.75	2.75	1.53	4	2.75	2.07	2.72	2.75	2.66	4	0.05	1.83	2.2	2.65	2.63		2.75	1.69	0.8	1.78	1.1	2.22	0.1	3.19	4	0.13	1.92	1.33	2.35	3.54	2.18	2.26	1.75
SF-539	1.95	0	1.95	0	2.15	1.95	2.75	1.95	1.95	1.95	1.89	1.95	4	1.95	0.15	4	1.8	2.75	1.95	4	0.79	0.98	4	1.95	1.73	4	1.95	1.54	1.83	1.93	1.9	0.37		0.12	1.63	0.93	0.37	1.95	1.78	3.38	3.79	0.06	1.76	0.23	2.08	3.64	0.65	1.12	1.15
SNB-19	2.15	0	2.25	0	2.25	2.25	2.25	2.15	2.15	2.25	2.34		4	1.56	0	3.61	2.2	2.15	2.15	2.68	2.25	0.82	3.78	0.15	2.25	3.86	0.15	2.02	1.53	2.2	2.59	0.59	0.07	1.52	1.36	0.83	1.01	2.01	1.47	3.37	3.75	0.29	0.33	1.05	0.99	3.56	1.56	1.26	0.85
SNB-75	1.85	0	0	0	1.85	2.05	2.95	1.95	1.95	2.95	1.23	0	3.85	0	1.82	4	1.84	2.05	0	1.04	2.67	0.18		0.17	2.25	3.85	1.99	1.24	1.31	1.92	1.69	0.48	0.49	0.27	1.22	1.2	1.43	1.82	2.01	2.08	3.43	0.51	2.29	1.4	0.89	1.88	1.49		1.26
U251	1.85	0	2.55	0	2.25	2.55	2.25	2.55	2.55	2.55	1.85	0	4	2.38	0.03	4	1.85	2.35	2.55	4	2.25	2.18	4	2.35	1.84		2.32	2.25	3.72	1.83	1.64	0.28		1.1	0.92	0.95	0.11	1.85	2.22	3.35	4	0.17	2.08	0.24	2.16	3.12	2.15	2.16	1.35
COLO-205	1.25	2.05	1.45	1.45	2.15	1.45	2.45	1.96	1.96	2.05	2.05	2.25	4	0.76	0.15	1.85	2.15	1	1	2.75	2.15	2.15	3.82	0	2.95	0.35	0.55	2.15	4	1.99	0.55	0.98	1.61	2.01	1.25	1.66	2.15	0.92	1.31	1.6	3.67	2.05	1.61	1.56	0.07	2.17	1.9	1.82	0.03
HCC-2998	1.55	0	0	0	2.15	0	2.75	2.51	2.51	2.55		0	2.37		0.09	2.59		1.58	0.57	4	1.69	1.66	2.25	0.88	2.73		0.91		2.25	0.15	0.28	0.46		0.04	1.8	0.1	1.18	2.13	0.02	3.27	3.24	0.21	1.58	0.68	0.35	0.53	0.1	0.01	0.03
HCT-15	2.25	2.15	2.05	0.05	3.25	2.05	2.25	2.15	2.15	1.24	1.64	2.25	4	1.69	2.02	4	1.55	1.66	2.05	3.75	2.05	2.05	3.77	0.73	1.07	3.4	0.76	1.46	4	1.44	1.04	1.81		3.25	2.02	3.14	1.52	0.85	1.25	3.52	3.49	0.27	1.28	2.4		3.36	1.92	1.88	0.14
HCT-116	1.85	2.55	2.05	2.05	2.05	2.05	1.45	2.55	2.55	1.45	1.95	2.55	1.05	1.75	2.05	1.95	1.95	1.95	1.95	4		2.15	3.95	0.61	2.04	1.05	0.72	2.05	4	1.84	1.41	1.33	0.53		1.16	3.75	1.3	1.85	1.79	3.49	3.73	2.45	2.25	0.41	1.12	3.09	1.95	1.75	0.82
HT29	1.55	2.45	1.45	1.55	1.45	1.45	2.45	2.27	2.27	2.25	1.85	1.45	2.35	0.67	1.45	4	2.15	1.4	1.5	3.36		1.61	3.95	0.41	2.25	4	0.65	2.15	2.94	1.41	1.39	0.03	1	1.76	1.06	2.03	2.45	1.88	1.34	2.18	4	1.49	1.05	0.82	0.58	1.19	2	2.15	0.16
KM12	0.05	0.05	2.25	0	2.15	1.45	2.25	0.05	0.05	0.05	1.95	0.05	1.95	2.15	0.05	1.95	2.15	1.3	0.15	3.31	2.03	1.86	3.85	0.46	1.86	3.76	0.01	2.25	2.79	0.03	0.93	0.58	0.58	1.57	0.43	1.97	1.53	0.2	0.05	1.29	3.19	0.02	1.26	1.46	1.96	1.13	1.46	1.49	0.59
SW-620	2.95	0.05	0.05	0.05	1.45	0.05	2.25	2.25	2.25	2.25	1.85	2.25	2.25	1.15	0.05	4	2.25	1.19	0.65	4	2.25	3.15	2.35	0.37	2.17	2.15	0.74	2.25	4	0.03	0.01	0.05	2.05	2.25	2.25	1.27	0.67	2.03	0.44	3.55	4	0.08	1.59	0.4		0.16	1.92	0.29	0.04
CCRF-CEM	2.05	0	0	0	2.05	1.35	3.05	2.35	2.35		2.15	1.35	0.05	0	0	0.71	1.58	1.65	0.08	4	1.65	2.25	3.85	0.95	1.95	0.05	0.38	1.61	4	2.05	1.65	2.35	2.35	0.05	1.35	0.05	0.05	1.17	0.12	2.99	1.41	1.35	1.05	0.05	0.05	1.39	0.07	1.72	1.25
HL-60TB	2.15		0.25	0.25	2.65	2.15	2.15	2.05	2.05	2.15				1.65	0.25	1.75	2.34	1.75	1.35		1.65	2.35	0.05	0.25	2.15		0.25	2.42	0.05	1.65	2.05	2.05		2.35	2.15	0.05	0.05		1.14	0.47	0.18	1.35	1.75	0.05		0.05	0.04	0.05	0.25
K-562	0.35	0.35	0.35	0.35	1.65	1.65	1.95	0.35	0.35		1.85	0.35	4	0	0.98	4	1.85	1.7	1.15	4	1.85	1.85	4	0.05	0.24	4	0.4	2.25	4	1.65	1.75	0.31	1.73	1.85	0.35	1.85	0	0.07	1.12	3.48	4	0.29	1.81	1.85	1.71	2.48	1.79	1.64	0.08
MOLT-4	1.55	0.15	0.15	0.15	0.15	0.15	2.35	2.35	2.35		2.15	2.45	4	0.15	0.15	1.95	0.15	2.25	0.85	3.17	0.15	0.15	4	0.15	1.45	4	2.25	0.15	4	0.15	0.15	0.15	2.35	0.15	0	2.1	0.15	2.35	0.19	3	3.33	0.6	2.35	1.8	1.55	2.34	0.02	2.12	1
RPMI-8226	1.75	0.05	0	0	1.75	1.75	1.75	1.75	1.75		1.95		1.15	0.55	1.75	0.99	1.95	1.58		4	1.95	1.95	1.95	1.15	1.63	1.15	1.07	2.25	1.95	1.75	1.92	0.05	1.95	1.95	1.75	1.64	0.46	1.6	0.3	2.84	1.38	0.97	1.71	1.95	0.68	0.35	1.71	1.65	0.35
SR	0.65	0.65	0.05	2.05	2.05	0.05		0.65	0.65	2.05	0.25		1.85	1.55	0	4	0.25	0.32	0.65	3.24		2.05	3.75	2.05	0.72	4	0.02	1.94	3.96	2.05	1.35	0.65	1.35			0.06	0.76		1.35	2.95	4	0.86	1.17	0.1	0.65	1.68	1.43	0.03	0.55
LOX-IMVI	0.85	0	0	0	3.05	0.85	2.25	1.75	1.75	1.35	2.05	2.25		2.35	0	4	1.17	1.35		4	3.05	3.05	3.75	1.35	2.35	0.6	1.65	2.41	4	1.35	0.11	0.3	1.1	1.05	1.18	0.69	1.64	1.35	0.04	4		0.15	2.03	0.66	0.04	0.24	1.77	0.62	0.25
M14	1.05	0	0.25	0.25	2.25	0.25		1.05	1.05	2.25	2.05	2.15	4	0.25	0.13	1.23	2.25	1.25	0.25	4	2.25	2.25	1.13	0.25	2.15	4	0.2	2.25	3.11	2.11	1.54	1.72	1.13	3		0.28	1.82	0.71	0.01	2.86	3.78	0.18	0.89	0.05	0.01	1.57	2.25	3.15	1.05
MALME-3M	0.15	0.15	1.35	0.15	3.25	0.15	2.35	0.15	0.15		2.25	0	4	1.65	3.52	4	2.17	2.14		4	2.25	1.23		0.76	0.47		1.16	0.07	2	0.12	1.1	0.26	0.43	2.45	0.32	1.51	0.82	0.15	0.79	2.36	2.6	0.05	0.45	0.67	1.89	2.17	2.68	1.51	0.19
MDA-MB-435	2.15	0						2.35	2.35	2.15	1.75			2.35	0.05	4	3.15	2.33		4		0.74	3.95	0.48	2.05	4	0.68	2.15	1.86	0.05	0.99	0.25	0.96			2.33	1.7	2.02	0.64	3.46		2.35	0.87	0.03		4	1.02	2.82	0.98
SK-MEL-2	2.35	0	0.25	0.25	2.35	0.25	2.35	2.27	2.27	1.48	1.05	0	4	0.02	0.08	3.03		1.24		1.72	0.07	0.33	4	1.13	2.21	3.82	0.02	2.25	2.58	0.04	0.81	0.41	0.81	0.66	0.03	0.76	0.48	1.9	0.43	1.09	3.59	0.08	2.99	0.89	0.08	3.35	0.64	1.28	0.57
SK-MEL-5	2.35	0	0.25	0	2.25	0.25	1.6	2.75	2.75	1.65	1.95	1.65	4	1.35	0	4	2.25	2.75	2.75	4	2.22	1.85	4	2.1	2.12	3.47	2.68	2.25	3.02	1.94	1.1	0.14	2.72	2.08	1.83	2.42	0.46	2.75	2.04	4		0.03	1.84	0.61	1.65	3.87	1.89	2.35	1.18
SK-MEL-28	0.05	0.05	2.15	0	2.15	2.15	2.15	0.03	0.03	0.98	1.67		2.85	0.72	0	4	1.86	1.8	2.15	1.91	2.25	0.87	2.85	0.73	1.82	4	0	1.52	1.87	2.11	0.82	0.35	1.03	1.57	0.4	1.1	0.22	0.03	0.94	1.5	3.4	0.12	1.45	0.95	0.12	0.12	1.16	1.07	0.06
UACC-62	0.25	0	0.25	0.25	0.25	0.25	2.25	2.95	2.95	2.95	2.15	2.25	3.85	2.25	0.25	4	2.25	2.05	2.05	3.24	2.25	2.17	3.85	2.05	1.99	4	1.84	1.99	3.6	0.17	2.41	0.54	0.7	2.43	0.02	2.19	1.16	2.52	2.05	4	4	0.05	1.92	1.86	2.52	0.86	1.57	1.75	1.05
UACC-257	0.15	1.75	0.15	1.85	2.55	0.15	2.35	1.82	1.82	1.85	1.95	1.75	2.95	2.15	1.85	3.59	1.96	1.47	1.85	0.9	1.85	1.85	0.64	0.93	1.49	1	0.69	1.08	3.86	1.73	0.18	1.19	0.85	2.05	1.55	1.32	0.9	1.34	1.85	1.3	3.1	0.58	2.31	1.22	0.35	3.24	2.17	3.09	0.1
A549-ATCC	2.15	0	2.25	2.15	2.25	2.15	2.15	2.45	2.45	2.15	1.45	0	4	1.39	0.01	4	2.25	2.25	1.45	4	1.75	1.67	3.23	1.52	2.15	3.25	1.18	2.25	2.56	3.19	2.25		0.41	1.17	0.63	2.18	0	0.09	1.94	3.17	3.69	0.26	1.78	1.29	1.17	2.75	1.68	2.17	0.89
EKVX	1.05	2.15	2.15	0	2.15	1.05	2.15	2.12	2.12	1.89	1.56	1.81	4	1.29	2.15	2.61	1.78	1.56	0.65	3.32	0.56	2.17	3.07	0.41	1.68	0.98	0.92	0.88	3.1	2.09	1.15	1.01	0.83	0.98	1.99	2.56	2.31	1.05	0.33	2.44	3.28	0.56	2.11	2.92	0.12	1.7	1.73	1.05	0.06
HOP-62	0.05	0	2.25	0	2.25	2.25	2.25	0.05	0.05		1.95	0	4	2.35	0.27	3.96	2.25	0.05	1.57	4	1.17	2.12	1.13	0.05	2.25	3.6	0.05	2.25	2.44	0.02	1.95	0.2	0.03	0.99	1.41	3.06	1.97	0.03	0.84	2.75	3.53	0.58	2.05	1.92	0.07	3.05	2.34	2.16	0.95
HOP-92	0.15	0.15	0.05	0	0	0.05	2.35	0.3	0.3	0.15	2.15	0.15	3.95	0.55	0.48	2.66	0.55	0.27	0.55	1.66	1.75	0.12		0.44	0.13		0	0.26	2.78	0.32	0.81			0.21	0.15	0.97	1.99	0.31	0.02	2.66	0	0.09	0.02	0	1.54	0.7	0.61	1.71	0.09
NCI-H23	0.15	0.15	0.15	0.15	0.15	0.15	2.15	2.05	2.05	0.15	2.35	0	4	2.55	0.15	3.97	2.05	2.75	0.15	2.36	2.55	2.35	3.5	0.95	2	1.11	1.05	0.05	4	0.11	2.39	0.15	0.66	1.9	0.02	2.15	0.65	0	1.1	3.73	3.41	0.04	2.16	2.36	1.13	3.38	1.82	1.89	1.55
NCI-H226	0.15	0	0	0	2.25	2.85	2.85	2.85	2.85	2.56	2.05	0	1.55	0	0.15	3.33	2.25	2.85	2.06	2.01	1.72	2.03	1.02	0.15	2.8		2.84	1.89	0.52	0.11	2.84	2.25	1.42	0.8	2.27	1.72	0.37	2.54	0.25	2.17	1.18	0.83	0.52	0.43	0.43	0.13	2.27	0.42	1.42
NCI-H322M	0.05	0.05	0.05	0			0.07	0.08	0.08	0.05	1.77	0	4	2.25	1.65	3.96	2.09	1.73	2.45	2.75	2.44	2.25	3.04	0.4	0.04		1.04	2.13	2.66	3.62	0.91	0.79	0.59	0.99	0.98	0.68	1.6	1.76	1.95	3.16	3.4	0.25	1.48	2.03	0.94	3.16	1.54	0.87	0.15
NCI-H460	2.15	0	2.25	0	2.25	2.15	2.15	2.55	2.55	2.55	2.15	2.15	3.25	2.25	0.03	4	2.25	1.35	0	0.01		2.25	3.75	0	2.14	0.72	0.05	2.25	2.23	2.95	2.15	0	2.95		0.02	2.52	0.76	2.62	1.88	3.5	3.48	0.18	1.12	2.99	2.55	3.33	1.7	2.92	1.95
NCI-H522	1.25	0	1.25	0	1.75	1.75	1.75	0	0	2.85	1.65	0	2.35	0.25	0	1.75	1.25	0.25	1.75	4		0.55	4	0.01	1.25	1.75	0.01	1.25	3.53	1.15	1.37	0.02	1.75		1.75	0.02	0.42	1.08	1.68	3.46	4	0.06	1.85	0.54	0.59	3.45	1.49	1.51	0.91
IGROV1	1.85	0.15	2.75	0.15	2.75	1.85	2.05	2.49	2.49	2.75	1.95	0	3.91	2.75	0.03	3.93	2.75	2.31	1.8	3.94	2.75	2.95	1.98	0	2.75	3.31	0.04	1.95	4	2.32	1.75	0.06		0.88	2.12	3.17	0.54	3.25	2.09	3.22	3.28	0.01	2.41	2.64	1.17	2.67	2.45	2.54	0.42
NCI-ADR-RES	4	2.15					2.25	2.45	2.45	2.95	0.11			1.15	1.15	4	0.42	2.45		4		1.85	3.65	1.65	0.91	4	1.74	0.58	4	1.03	0.57	0.02	1.78		1.99	1.85	4	0.62	0.88	0.38		0.92	1.58	0.4		0.37	0.86	3.07	0.37
OVCAR-3	2.15	2.15	3.15	2.15	3.15	2.15	2.15	2	2	2.15	1.89	2.15	1.15	1.15	2.1	4	2.12	1.48	1.95	4	1.95	3.25	3.25	1.34	2.71	4	0.63	1.65	3.24	2.1	0.37	1.47	1.03	1.56	1.98	1.95	3.25	1.72	0.78	1.4	0.84	2.14	2.45	1.74	0.18	1.28	1.75	2.45	0.23
OVCAR-4	0.15	0	2.05	0	2.05	2.05	2.05	0.14	0.14	0.15	1.35	1.02	3.21	0.65	0.01	2.16	1.15	0.61	1.61	1.19	0.05	0.06	0	0.08	0.15		0.03	1.99	2.46	0.48	0.55	0.64		0.52	0.46	1.24	1	0.45	0.04	2.59	2.17	0.62	0.8	1.24	0.85	1.79	0.55	0.47	0.68
OVCAR-5	0.15	0	0	0	2.15	1.45	2.45	0.01	0.01	0.15	2.15	2.55	0.3	2.15	0.03	2.36	2.25	1.74	0.58	3.11	1.1	1.62	3.09	0.46	2.36	0.69	0.74	1.93	1.01	1.98	0.16	0.38	1.65	0.05	1.07	1.15	0.02	0.62		2.75	0.03	0.38	2.48	0.09	1.59	0.49	1.27	1.49	0.23
OVCAR-8	2.25	0	2.25	0	2.25	2.25	2.25	2.75	2.75	2.25	2.05	0	2.55	0.72	0	2.47	2.25	2.35	2.25	4	2.25	2.25	3.77	0.02	2.15	3.29	0.02	2.19	4	2.19	1.75	2.22	0.25	2.25	1.92	1.56	1.78	2.93	0.65	3.47	3.41	0.19	1.8	0.34	1.12	3.05	1.84	2.1	0.97
SK-OV-3	2.05	0.25	3.15	0	3.15	3.15	2.25	3.15	3.15	2.05	3.15	0	0.24	1.51	3.15	4		3.14	3.15	1.29	1.02	2.4	4	3.1	1.7		2.95		2.06	2.68	2.97		0.3	1.11	0.6	2.2	1.24	1.78	2.99	0.55	3.06	0.81	2.66	0.94	2.13	2.59	2.72	2.56	2.08
SN12C	0.15	0.15	1.75	0.15	3.05	0.15	3.05	0.15	0.15	3.05	2.25	0.15	4	1.85	0.08	3.88	2.25	2.15	0.15	2.55	2.25	1.21	2.17	0	3.05	1.8	1.85	2.24	2.63	2	2.25	0.03	0.65	1.04	0.05	2.2	0.5	2.57	1.08	4	3.27	0.01	1.65	0.17	2.67	2.59	1.51	0.07	1.25
DU-145	1.95	0						2.35	2.35	1.95	1.05			2.35	0	3.91	2.15	1.95		4		1.24	3.55	1.95	1.95	3.81	1.95	2.15	1.92	1.88	0.43	0				0.15	1.46	1.84	0.71	4		0.3	1.42	0.89		2.24	0.68	0.46	0.05
PC-3	1.65	2.25						2.25	2.25	1.53	2.25			2.15	2.25	4	2.15	1.04		3.24		2.25	3.55	0.12	2.16	3.95	0.19	1.99	3.92	2.18		1.8	0.1			3.38	0.25	2.05	0.84	3.47		2.02	3.74	2.13		3.99	0.05	0.07	0.17
786-0	1.95	0	2.15	0.25	2.15	0.25	2.05	2.05	2.05	2.05	2.95	0	2.05	1.05	0.02	2.05	2.12	1.65	2.05	4	1.7	1.03	4	1.35	2.15	1.25	1.85	1.77	2.61	2.08	2.15	0.24	0.24	0.05		1.18	0.02	1.67	0.99	3.67	3.45	0.01	2.45	0.57	1.09	2.16	1.63	1.59	0.63
A498	3.15	0.35	0.35	0.35	2.25	0.35	2.05	3.05	3.05	3.15	2.85	0	3.55	0	0.35	4	2.16	2.24	1.86	3.38	0.96	0.08	3.95	0.43	1.77		1.05	1.28	1.67	2.16	1.34		0.66	0.83	0.11	1.64	0.66	1.88	0.41	3.3	3.63	0.27	0.88	1.72	0.84	2.96	1.72	1.74	0.47
ACHN	2.15	2.15	0.25	2.15	1.55	1.55	2.45	2.15	2.15	3.05	1.55	2.15	2.25	1.91	2.15	1.46	1.55	2.25	0.05	4	1.36	0.39	3.41	3.05	2.45	2.62	1.75	1.37	3.24	3.05	2.25	2.15		1.34		1.01	1.28	2.55	0.97	4	3.11	1.67	1.39	0.4	1.86	2.69	1.63	1.6	1.25
CAKI-1	1.45	0	0.35	1.75	3.05	1.75	2.15	1.95	1.95	1.65	1.8	0.48	2.05	1.05	0.6	1.95	2.59	1.95	1.75	4	2.89	2.48	1.97	1.95	2.3		1.95	2.31	0.16	0.02	0.25	0	2.35	0.04	1.45	0.4	0.01	1.57	1.15	1.44	0.04	0.32	1.86	0.33		0.67	0.24	0.89	0.95
RXF-393	2.15	0.05	0	0	2.15	1.35	2.35	2.6	2.6	2.35		2.15		0.6	0	3.58		2.65		4	2.14	0.82	0.09	0.05	2.15		0.94		2.33	0.1	1.15			1.1	0.1	0.63	0.08	1.47	1.55	2.05	3.72	0.98	2.63	0.08	1.49	3.45	0.32	1.14	1.16
TK-10	0.25	0	0	0	2.05	0	2.55	1.67	1.67	0.25	1.85	1.29		2.05	0.48	1.61	2.05	0.96	0.33	3.29	0.41	0.58	0.59	0.27	1.66	1.1	0.76	1.4	1.8	0.16	0.59	0.76	1.13	0.49		0.22	0.04	0.12		2.25		0.82	1.15	0.43	0.62	0.42	1.4	1.4	0.52
UO-31	2.05	0	2.05	2.05	2.05	2.05	2.05	1.65	1.65	2.05	0.8	0.04		2.05	0.03	3.86	1.76	2.1	2.05	4	1.53	1.25	3.43	0.15	1.54	4	1.11	1.09	2.2	1.97	0.09	0.18	2.25	0.04	1.62	0.68	0.65	1.07	1.15	2.72	3.29	0.4	2.09	0.54	1.25	2.04	1.29	0.01	1.24
Average |DTV|(GI50) for each structure	1.41695	0.452586	1.051	0.443	2.1	1.25816	2.2134	1.68593	1.68593	1.82961	1.81768	1.072	2.97455	1.34897	0.668983	3.15932	1.96036	1.69525	1.36978	3.23862	1.79711	1.60678	2.92655	0.830678	1.91136	2.73067	0.923729	1.72196	2.76407	1.44119	1.31193	0.671176	1.18167	1.23978	1.10766	1.51102	1.04534	1.48947	1.04704	2.72424	3.0117	0.611525	1.68508	1.06356	1.08283	2.16593	1.42678	1.49	0.811864
Total Average |DTV|(GI50) for RUN 8	1.29594
[truncated: 145 more columns]

## Sheet: RUN 9
Cell name	754311	696128	650395	650396	650393	650394	618487	45383	83950	709237	673792	648789	638486	727209	24818	639828	673790	634724	642321	734237	335794	376265	676181	673596	131547	662565	603071	673791	376266	141537	645017	698932	733882	335791	349644	374998	335789	126765	618862	613729	641484	33410	637578	354671	610458	600032	668301	668300	176323
BT-549	0.05	0.05						0.05	0.05	0.05	2.25			2.62	0.05	2.34	1.9	0.16		4		2.05	0.8	0.1	1.23		0.78	1.28	1.82	0.06		0.44	0.47			0.92	0.13	0.44		0.45		1.55	0.33	2.26		0.3	0.5	0.15	2.64
HS-578T	2.85	0						1.75	1.75		1.69			1.05	0	4	2.91	0.42		4		0.18	3.76	2.37	2.25	4	0.27	1.53	1.71	0.18	1		1.06			1.13	1.39	2.61		2.82		0.1	0.24	1.55		4	0.13	0.02	0.76
MCF7	1.25	1.25					1.25	1.25	1.25		1.95			1.85	1.25	4	3.25	1.25		3.42		0.95	2.92	1.25	1.25	2.47	1.25	3.25	4	1.25	1.25	1.25	1.25		0.9	3.55		1.25	0.94	3.38		1.48	2.23	2.17		4	3.24	3.49	0.75
MDA-MB-231-ATCC	0.05	0.05						0	0	1.03	2.25			2.25	0.05	3.84	2.22	0.71		2.83		0.13	3.13	1.67	0.05		0.02	2.07	4	1.09	1.08		1.27			2.52	1.9	1.07	0.53	4		0.13	2.6	1.35		3.83	2.25	1.81	1.33
T-47D	0.15	0.15						0.15	0.15	0.15	1.45			0	3.78	0.29	2.25	0.15		0.42		1.45		0.15	2.02	0.68	0.15	1.55	4	0.08	1.22	0.26	0.05			1.45	1.45	0.21		0.32		1.92	1.86	0.48		0.3	1.32	1.28	3.85
SF-268	2.25	0	0.05	0	2.25	0.05	3.05	1.45	1.45	3.05	2.25	2.25	4	2.25	0	4	2.03	1.69	2.25	4	2.25	1.48	0.8	0	3.03	1.99	2.25	1.67	2.05	1.99	1.9	0.23	2.25	0.73	1.64	0.35	1.68	2.01	1.67	2.89	3.22	0.19	2.24	0.35	0.56	3.18	1.66	1.18	1.25
SF-295	2.95	0.35	0.15	0.35	2.25	0.15	2.85	2.75	2.75	2.75	2.75	2.95		0.15	0.15	4	2.75	2.75	1.53	4	2.75	2.07	2.72	1.85	2.46	4	1.85	1.83	2.2	2.65	2.63		2.75	1.69	1.6	1.78	1.1	2.22	0.1	3.19	4	0.13	1.92	1.33	2.35	3.54	2.18	2.26	0.85
SF-539	1.95	0	1.95	2.15	2.15	1.95	2.75	2.75	2.75	1.95	1.89	1.95	4	1.95	0.15	1.95	1.8	2.25	1.95	4	0.79	0.98	2.75	1.95	1.73	4	0.65	1.54	1.83	2.13	1.9	0.37		0.12	2.23	0.13	0.37	1.95	0.02	3.38	3.79	0.06	1.76	0.23	2.08	3.64	0.65	1.12	1.15
SNB-19	2.15	0	2.25	0	2.25	2.25	2.65	2.15	2.15	2.25	1.94		4	1.56	0	3.61	2.2	2.15	2.15	2.68	2.25	0.02	3.83	0.15	2.25	3.86	0.15	2.02	1.53	2.2	2.59	0.59	0.07	0.72	1.36	0.83	1.01	2.01	1.47	3.37	3.75	0.29	1.33	1.05	1.19	3.56	1.76	1.26	1.15
SNB-75	1.05	0	0	0	2.05	0	2.95	1.95	1.95	2.95	3.73	0	3.85	0	1.82	4	1.84	2.05	0	1.19	2.67	0.82		0.17	3.05	3.85	1.99	2.24	1.31	1.92	1.69	0.48	0.49	0.27	1.22	0.4	1.43	1.82	0.04	2.08	3.43	0.51	0.99	1.4	0.89	1.88	2.69		1.26
U251	1.85	0	2.55	0	2.55	1.55	2.45	2.55	2.55	1.15	1.85	0	4	2.38	0.03	4	2.25	2.55	2.55	4	2.25	2.18	4	0.35	1.84		2.32	2.25	3.72	1.83	2.04	0.28		1.1	0.92	1.65	0.11	1.85	2.22	3.35	4	0.17	2.08	0.24	2.16	3.12	2.15	2.16	1.35
COLO-205	1.25	2.05	1.45	1.45	1.95	1.45	2.45	1.96	1.96	1.25	2.05	2.45	4	0.76	0.15	1.85	2.15	1.3	1	2.75	1.45	1.45	2.97	0	2.25	0.35	0.65	2.15	4	1.99	0.85	0.98	0.51	1.91	1.25	1.66	2.95	0.92	1.31	1.6	3.67	2.05	2.91	1.46	0.87	2.17	2	1.92	0.07
HCC-2998	1.55	0	0	0	2.35	0	2.75	2.51	2.51	0		0	3.72		0.09	3.94		2.18	0.57	4	1.69	1.66	2.25	0.88	2.53		0.91		2.25	0.15	0.12	0.46		0.04	1.8	0.1	0.98	2.13	1.42	3.27	3.24	0.21	1.58	0.48	0.35	2.78	0.1	0.01	0.03
HCT-15	2.25	0.05	2.05	0.05	3.25	2.05	2.25	2.15	2.15	1.24	1.64	2.65	3.25	1.69	2.02	4	1.45	1.56	2.05	3.75	2.05	2.05	3.77	0.93	1.07	3.4	0.76	1.46	4	1.44	1.04	1.81		3.25	2.02	3.14	1.52	0.85	1.95	3.52	3.49	0.27	1.08	2.4		3.36	2.92	2.88	0.14
HCT-116	1.85	2.55	2.05	1.45	2.05	2.05	2.55	2.55	2.55	1.45	1.95	2.55	3.75	1.75	2.55	1.95	1.95	1.95	1.95	4		2.15	3.75	0.61	2.54	1.05	1.52	2.05	4	1.84	1.41	2.33	0.53		1.36	1.75	1.3	2.05	1.79	3.49	3.73	2.45	2.35	0.41	1.12	3.09	1.75	1.75	0.82
HT29	2.45	2.45	1.45	1.55	2.15	1.55	2.45	2.27	2.27	2.25	2.35	2.45	3.45	0.67	1.45	4	2.15	2.3	1.5	3.36		1.61	3.95	0.81	2.45	4	0.65	2.15	2.94	1.41	1.19	0.03	1	1.76	1.06	2.03	2.45	1.88	1.24	2.18	4	1.49	2.35	0.92	0.18	1.19	2.2	2.15	0.16
KM12	0.05	0.05	1.85	0.05	2.15	0.05	2.25	0.05	0.05	0.05	1.95	0.05	4	2.15	0.05	1.95	3.25	1.3	0.35	3.31	2.03	1.86	3.85	0.46	1.86	3.76	0.01	2.25	2.79	0.03	1.13	0.58	0.58	2.57	0.43	1.97	1.53	0.2	0.05	3.34	3.34	0.02	2.16	1.46	0.54	3.18	1.46	1.49	0.21
SW-620	2.25	0.05	0.05	0.05	0.05	0.05	2.25	2.25	2.25	2.25	2.25	2.25	2.25	0.65	0.05	4	2.25	1.19	0.65	4	2.25	2.25	2.35	0.37	2.17	4	0.74	2.25	4	0.03	0.01	0.05	2.55	2.25	2.25	0.07	0.67	2.63	0.94	3.55	4	0.08	2.89	0.4		3.19	1.92	1.89	0.04
CCRF-CEM	1.35	0	0.45	0.45	3.05	1.35	3.05	2.35	2.35		1.85	3.05	1.85	2.35	0	3.66	2.78	1.65	0.82	4	0	2.25	1.85	0.95	1.95	0.05	1.08	1.61	4	0.95	1.65	0	2.35	0.05	1.35	1.85	0.05	1.17	0.12	2.99	1.41	2.35	1.85	0.05	2.35	2.56	0.07	1.72	1.65
HL-60TB	2.05		0.25	0.25	1.45	2.15	2.05	2.35	2.35	2.05				0.25	1.35	1.75	2.34	1.75	0.25		1.65	1.65	2.35	0.25	2.35		0.25	2.42	0.05	1.35	2.35	2.05		2.35	2.15	0.05	2.35		0.14	0.47	0.18	2.05	2.35	0.05		0.05	2.34	0.05	0.25
K-562	1.65	0.35	0.35	0.35	1.65	1.65	1.95	0.35	0.35		1.85	0.35	4	0	0.98	4	1.85	1.1	1.65	4	1.85	1.85	3.85	0.05	2.14	4	0.6	1.85	4	2.45	1.75	0.31	1.73	1.85	0.35	1.85	3.3	0.07	1.12	3.48	4	0.29	1.81	1.85	0.79	2.48	1.79	1.64	0.78
MOLT-4	1.05	0.15	0.15	0.15	0.15	0.15	2.95	2.35	2.35		1.55	0	4	0.15	0.15	4	2.25	2.25	0.85	3.17	0.15	0.15	2.35	0.15	1.05	4	1.85	0.15	4	0.15	0.15	0.15	2.25	2.25	2.2	2.3	2.25	1.05	0.19	3	3.33	0.75	2.35	2	2.25	2.34	0.02	2.22	1
RPMI-8226	1.75	0	1.75	0	1.75	1.75	1.75	2.35	2.35		1.95		1.15	0.05	1.75	1.79	1.95	1.18		4	2.35	2.35	1.95	1.15	1.63	1.15	1.07	2.35	1.95	1.75	0.02	1.75	0.05	1.95	1.75	1.64	0.46	1.6	0.2	2.84	1.38	0.97	1.71	1.95	0.68	0.35	1.71	1.65	0.15
SR	0.65	0.65	0.05	0.05	0.05	0.05		0.65	0.65	0.65	0.85		1.85	1.55	0	4	0.25	0.68	0.65	3.24		0.85	4	1.55	0.68	4	0.22	1.94	3.96	0.05	1.35	0.65	1.25			0.06	0.76		0	2.95	4	0.54	1.77	0.1	0.65	1.68	1.43	1.43	0.55
LOX-IMVI	0.85	0	0	0	3.05	0.85	0.85	0.85	0.85	1.35	2.05	2.25		1.75	0	4	2.87	1.15		4	3.05	3.05	1.55	1.25	0.85	3.75	1.75	2.41	4	1.35	0.11	0.3	1.1	0.05	2.18	2.09	1.36	1.35	0.04	4		0.7	2.03	0.74	1.04	3.29	1.27	3.52	0.25
M14	1.05	0	0.25	0.25	2.25	0.25		2.15	2.15	2.25	2.05	0	2.55	0.25	0.13	1.23	2.15	1.25	0.25	4	2.25	2.25	1.13	0.25	2.15	4	0.2	2.25	3.11	2.21	0.74	1.72	1.13	3		1.08	1.82	0.71	0.01	2.86	3.78	0.07	2.39	0.05	0.91	3.02	3.25	1.25	1.05
MALME-3M	0.15	0.15	0.15	0.15	3.25	0.15	3.25	0.15	0.15		2.25	0	4	1.65	3.52	4	3.07	1.54		4	3.15	2.23		0.76	2.63		1.16	0.07	2	0.12	0.6	0.26	1.47	1.55	0.32	1.51	0.82	0.15	0.79	2.36	2.6	0.05	0.45	0.67	1.89	2.17	2.68	1.51	0.19
MDA-MB-435	2.35	0.05						2.35	2.35	2.15	1.75			2.35	0.05	4	3.15	2.33		4		0.74	3.95	0.48	1.85	4	1.38	2.15	1.86	1.95	0.99	0.25	0.96			0.13	0.9	2.02	0.64	3.46		2.35	0.87	2.23		4	1.02	2.82	1.28
SK-MEL-2	2.35	0	0.25	0.25	2.35	0.25	2.35	2.27	2.27	1.48	2.35	2.35	4	0.02	0.08	3.03		1.24		1.72	0.07	0.67	4	1.13	2.21	3.82	0.02	2.25	2.58	0.04	0.81	1.94	0.81	0.34	0.03	1.04	0.48	1.9	0.43	1.09	3.59	0.08	2.19	0.89	0.08	3.35	1.46	1.28	0.17
SK-MEL-5	2.35	0	0.25	0	2.25	0.25	1.6	2.75	2.75	2.75	1.95	1.65	4	2.25	0	4	2.25	2.75	2.75	4	2.22	1.85	3.75	2.6	2.12	3.47	2.68	2.25	3.02	1.94	1.9	0.14	2.72	2.08	1.93	2.42	0.46	2.75	0.04	4		0.03	2.94	0.61	1.65	3.87	2.39	3.45	1.68
SK-MEL-28	0.05	0.05	2.15	0	2.15	2.15	2.15	0.03	0.03	0.98	2.57		2.85	0.72	0	4	1.86	1.1	2.85	1.91	2.25	0.87	2.85	0.73	1.82	4	0	1.52	1.87	2.11	0.82	0.35	1.03	1.57	0.4	1.1	0.38	0.03	0.24	1.5	3.4	2.22	1.45	0.95	0.12	0.12	1.76	1.07	0.06
UACC-62	2.25	0	0.25	0.25	0.25	0.25	2.25	2.95	2.95	2.95	2.15	2.25	3.85	2.25	0.25	4	2.25	2.05	2.05	3.29	2.25	2.17	3.95	2.05	1.99	4	2.04	1.99	3.6	0.17	1.51	0.54	0.7	1.53	0.02	2.19	1.16	2.52	0.25	4	4	0.05	0.92	2.76	2.52	3.41	2.27	1.75	1.05
UACC-257	0.15	1.75	0.15	1.85	1.85	0.15	2.15	1.82	1.82	1.85	2.15	1.75	4	2.15	1.85	3.59	1.96	1.47	1.85	0.9	1.85	1.85	0.64	0.93	1.49	1	1.09	1.08	3.86	1.73	0.18	1.09	0.85	3.05	1.55	2.42	1.8	1.34	1.85	1.3	3.1	0.68	2.71	1.22	0.35	3.24	0.03	3.09	0.1
A549-ATCC	1.45	0	2.25	0.35	2.25	0.15	2.15	2.15	2.15	2.15	3.25	0	4	1.39	0.01	4	2.25	2.25	2.25	4	1.75	1.67	2.53	1.52	2.15	3.25	1.58	2.25	2.56	2.19	2.25		0.21	1.17	0.63	2.18	1.3	0.09	1.94	3.17	3.69	0.26	2.48	1.29	1.17	2.75	1.68	2.17	1.19
EKVX	2.45	2.15	2.15	1.05	2.15	1.05	2.15	2.12	2.12	1.89	1.76	1.31	4	1.29	2.15	2.61	1.48	1.56	0.95	3.32	0.56	0.97	3.07	0.41	1.68	0.98	0.92	0.88	3.1	3.84	1.15	1.01	0.83	1.18	2.09	2.56	2.31	1.25	0.33	2.44	3.28	0.56	2.91	2.17	0.12	1.7	2.73	2.75	0.06
HOP-62	0.05	0	2.25	0	2.25	2.25	2.25	0.05	0.05		2.95	1.75	4	2.25	0.27	3.96	2.25	0.05	0.57	4	1.47	2.12	1.13	0.05	2.25	3.6	0.05	2.25	2.44	0.02	3.05	0.2	1.77	0.99	1.41	2.31	1.97	0.03	0.84	2.75	3.53	0.58	2.05	1.92	0.07	3.05	2.34	2.16	0.95
HOP-92	0.15	0.15	0.05	0	0.55	0.15	2.55	0.3	0.3	0.15	2.35	0.15	3.95	0.55	0.38	2.66	2.15	0.27	0.55	1.66	0.55	0.12		0.04	0.13		0	0.26	2.78	0.32	0.81			0.21	0.15	0.97	1.99	0.31	0.02	2.66	0	0.09	1.98	0	1.94	2.95	0.61	0.29	0.09
NCI-H23	0.15	0.15	0.15	0.15	2.55	0.15	2.85	2.05	2.05	0.15	2.05	0	4	2.55	0.15	3.97	2.05	2.75	0.15	2.36	2.55	2.35	3.5	0.15	2.5	1.11	2.35	2.35	4	0.11	1.89	0.15	0.66	2.4	0.02	0.85	0.65	0	1.1	3.73	3.41	0.04	2.56	0.91	1.13	3.38	1.82	1.89	1.75
NCI-H226	2.85	0	0	0	2.85	2.85	2.85	2.85	2.85	2.56	2.05	2.85	1.55	0	0.15	3.33	2.85	2.85	2.06	2.01	1.72	2.03	3.42	0.15	2.8		2.84	1.89	0.52	0.11	2.84	2.25	1.42	0.8	2.27	1.72	0.37	2.54	0.25	0.28	1.18	2.02	2.92	1.97	2.27	0.13	2.27	1.72	1.42
NCI-H322M	0.05	0.05	0.05	0			0.07	0.08	0.08	0.05	1.77	0.05	4	2.25	0.05	3.96	2.09	1.73	2.25	2.75	2.44	3.05	3.04	1.4	0.04		1.24	2.13	2.66	2.67	0.91	0.79	0.59	0.99	0.98	0.68	0.85	1.24	1.95	3.16	3.4	0.2	1.48	1.28	0.14	3.16	1.24	0.13	0.15
NCI-H460	2.15	0	0	0	2.25	2.15	2.75	2.55	2.55	2.55	1.35	2.15	4	2.25	0.03	4	2.25	1.75	0.35	0.01		2.25	3.75	0	2.14	0.72	0.05	2.25	2.23	2.25	2.15	0	2.95		0.02	3.12	1.86	2.02	0.27	3.5	3.48	0.18	2.32	2.24	2.15	3.33	1.7	2.92	1.95
NCI-H522	1.15	0	1.25	0	1.25	1.75	1.75	2.45	2.45	2.45	1.65	0	2.35	0.25	0	2.15	1.25	0.25	0.25	4		0.55	3.95	0.01	1.15	2.15	0.01	1.25	3.53	1.25	1.37	0.02	1.75		1.75	0.02	0.42	1.08	0.18	3.46	4	0.06	1.65	0.54	0.59	3.45	1.19	1.51	0.91
IGROV1	2.75	0.15	1.85	0.15	2.75	1.85	2.05	2.49	2.49	2.75	2.75	0	3.91	2.75	0.03	3.93	2.05	1.91	1.8	3.94	2.35	2.35	2.48	1.4	2.55	3.31	0.14	1.95	4	2.32	1.75	0.06		0.78	2.12	3.17	2.09	2.75	2.09	3.22	3.28	0.01	2.41	1.89	1.17	2.67	2.05	3.74	0.68
NCI-ADR-RES	4	2.15					3.15	2.45	2.45	2.15	0.11			1.15	1.15	4	0.42	2.45		4		1.85	3.65	1.65	0.91	4	1.74	0.52	4	1.03	0.57	0.02	1.78		1.99	1.85	4	2.07	0.88	3.23		0.92	3.08	1.9		0.37	0.86	3.07	0.37
OVCAR-3	2.15	2.15	3.15	2.15	3.15	1.35	3.15	2.3	2.3	2.45	1.89	3.15	4	2.15	2.1	2.15	2.12	1.48	1.95	4	1.95	3.25	4	1.34	2.01	4	0.63	1.65	3.24	3.1	0.57	1.47	1.03	1.76	1.98	1.95	3.25	2.32	0.78	3.45	0.84	2.14	1.75	1.74	0.18	1.28	2.45	2.45	0.43
OVCAR-4	0.15	0.15	0	0	2.05	2.05	2.05	0.14	0.14	0.15	1.35	0.12	3.21	0.65	0.01	2.16	1.15	0.61	1.61	1.19	0.05	0.06	0.75	0.62	2.05		0.03	1.99	2.46	0.48	0.55	0.64		0.52	0.46	1.24	0.4	0.45	0.04	2.59	2.17	2.52	1.5	0.86	0.05	1.66	0.55	0.07	0.68
OVCAR-5	0.15	0	0	0	2.15	1.45	2.85	0.01	0.01	0.15	2.25	2.55	0.3	2.15	0.73	2.36	2.15	1.74	0.48	3.11	1.1	1.52	2.34	0.46	2.36	0.69	0.74	1.93	3.16	1.98	0.16	0.38	1.65	0.05	1.07	0.85	0.02	0.62		2.75	0.78	1.88	2.08	0.09	1.59	1.36	1.27	1.49	0.23
OVCAR-8	2.25	0	2.25	0	2.25	2.25	2.25	2.25	2.25	2.25	2.05	0	2.55	0.72	0	1.97	2.25	2.05	1.55	4	2.25	2.25	3.77	0.02	2.15	3.29	0.02	2.19	4	2.19	1.75	2.22	0.15	2.25	1.92	1.56	1.08	1.83	0.65	3.47	3.41	0.19	1.8	0.34	1.12	3.05	1.64	1.6	0.97
SK-OV-3	2.05	0	3.15	0	3.15	2.05	3.25	3.15	3.15	3.15	3.15	0	0.24	1.51	3.15	4		3.14	3.15	1.29	1.02	2.4	4	3.1	2.8		1.95		2.06	2.68	2.97		0.3	1.11	0.6	2.2	1.24	1.78	2.99	0.55	3.06	0.81	2.66	0.94	2.13	2.59	2.72	2.56	2.08
SN12C	0.15	0.15	0.15	0.15	3.05	0.15	3.05	0.15	0.15	3.05	2.05	0.15	4	1.85	0.08	3.88	2.25	2.15	0.15	2.55	2.25	1.21	1.22	3.05	3.05	1.8	1.85	2.24	2.63	2	2.25	0.03	0.65	1.04	0.05	0.2	1.3	2.57	0.42	4	3.27	0.01	2.45	0.17	2.67	2.59	1.51	0.07	1.15
DU-145	1.95	0						2.35	2.35	1.95	1.05			2.35	0	3.16	3.25	2.35		4		0.34	3.55	1.95	1.95	3.81	1.05	2.15	1.92	1.88	0.43	0				0.75	1.46	1.44	0.71	4		0.3	1.42	1.79		3.89	0.78	0.46	0.35
PC-3	2.25	2.25						2.25	2.25	1.53	3.85			2.15	2.25	4	2.25	1.04		3.24		2.25	3.55	0.08	2.06	3.95	0.19	1.99	3.92	2.18		1.8	0.2			3.38	0.25	2.05	1.84	3.47		2.12	3.74	2.13		3.99	0.05	0.07	0.03
786-0	1.95	0	0.25	0.25	2.15	0.25	2.05	2.05	2.05	2.05	2.05	0	4	1.05	0.02	2.05	2.12	1.65	2.05	4	1.7	1.03	4	2.05	2.15	4	2.05	1.77	2.61	2.08	2.15	0.24	0.54	0.15		1.18	1.22	1.67	1.39	3.67	3.45	0.01	2.75	0.57	1.49	2.16	1.63	1.59	0.63
A498	3.15	0	0.35	0.35	3.15	0.35	2.05	3.05	3.05	3.15	2.25	0	4	2.25	0.35	4	3.06	2.24	1.86	3.43	0.96	0.08	3.95	0.43	1.77		1.35	1.28	1.67	2.16	1.34		0.66	0.83	1.01	1.49	0.76	0.98	0.41	3.3	3.63	0.27	2.18	1.72	0.84	2.96	0.82	1.64	0.47
ACHN	2.15	0	0.25	2.15	1.55	1.55	2.45	2.25	2.25	3.05	1.55	2.15	4	0.01	2.15	1.46	3.05	2.25	0.05	4	1.76	0.39	3.41	3.05	1.55	0.87	1.15	1.37	3.24	2.15	2.25	0		1.34		1.01	1.28	2.55	0.97	4	3.11	1.67	1.39	0.4	1.86	2.69	1.63	1.6	0.15
CAKI-1	1.45	0	0.35	1.75	3.05	1.75	3.05	1.95	1.95	1.65	1.8	0.82	2.05	2.35	0.95	1.95	2.59	1.95	2.35	4	2.89	2.48	1.97	1.95	2.3		1.95	2.31	0.16	2.02	0.25	0	2.35	0.04	1.45	0.4	0.01	1.07	1.15	3.39	1.99	0.32	1.86	0.33		2.62	1.04	0.79	1.35
RXF-393	2.65	0.05	0.15	0	2.15	1.35	2.35	2.6	2.6	2.35		0		0.6	0.15	3.58		2.65		4	2.14	0.82	0.09	0.05	1.95		0.94		2.33	2.6	1.15			2.3	1.9	0.63	0.08	1.97	1.55	2.05	3.72	0.37	2.43	0.08	1.49	3.45	0.32	1.14	1.16
TK-10	0.25	0	0	0	2.05	0	2.55	1.97	1.97	0.25	1.85	1.29		2.05	0.48	1.61	2.05	0.56	0.33	3.29	0.01	0.38	1.06	1.78	1.96	0.85	0.76	1.4	1.8	0.16	0.59	0.76	1.13	0.09		0.22	0.36	0.12		2.25		1.32	1.15	0.43	0.52	1.53	1.4	1.4	0.52
UO-31	2.05	0	2.05	2.05	3.05	2.05	2.05	2.05	2.05	2.05	1.6	0.04		2.25	0.03	3.86	1.66	2.1	2.25	4	0.33	1.25	2.68	0.1	1.54	4	1.41	1.09	2.2	1.97	1.49	0.18	2.25	0.04	1.62	0.68	1.35	1.07	1.15	2.72	3.29	0.4	2.09	1.54	1.25	2.04	0.09	0.01	1.04
Average |DTV|(GI50) for each structure	1.52881	0.375	0.888	0.433	2.13776	1.09184	2.3794	1.76814	1.76814	1.73255	2.04089	1.14956	3.32909	1.41793	0.687627	3.21237	2.19309	1.64712	1.36511	3.24293	1.71822	1.51085	2.84782	0.934915	1.91339	2.86733	1.00508	1.80661	2.80051	1.46322	1.30912	0.663922	1.16875	1.26239	1.27149	1.42932	1.24466	1.41456	0.84537	2.84305	3.07234	0.771695	1.99627	1.10678	1.16326	2.56	1.53831	1.63034	0.82678
Total Average |DTV|(GI50) for RUN 9	1.3146
[truncated: 145 more columns]

[truncated: 11 more sheets: RUN 10, RUN 11, RUN 12, RUN 13, RUN 14, RUN 15, RUN 16, RUN 17, RUN 18, OVERVIEW ENTRIES' |DTV|(GI50), OVERVIEW CELL LINES |DTV|(GI50 ]
