# Supplementary material for: Antiproliferative Activity Predictor: A New Reliable In Silico Tool for Drug Response Prediction against NCI60 Panel
Source: Int J Mol Sci. 2022 Nov 19;23(22):14374. doi: 10.3390/ijms232214374 (PMC9694168; doi:10.3390/ijms232214374)
Supplement: Supplementary file 1 [file ijms-23-14374-s001.zip › S8.xlsx]

## Sheet: GI50(FP) selected NCI60DB2016
Cell name	777174	776678	777407	778770	777486	778776	779374	779185	779706	776452	776455	776467	776469	776751	776763	776817	776818	776874	776875	776877	776878	776879	776928	776965	777082	777084	777176	777178	777186	777187	777304	777323	777332	777333	777334	777380	777389	777408	777464	777484	777495	777574	777737	777944	777945	777946	777947	778314	778315
BT-549	6.52	4.86	6.26	4.65	4.68	4	4.25	X	5.24	5.46	X	X	X	4	4.84	X	4	5.25	5.76	5.49	5.75	5	4.94	4	4.71	5.23	5.45	X	4	6.05	X	5.84	X	5.26	5.27	5.74	4	X	5.58	5.59	4.13	6.77	X	6.05	6.44	6.44	5.69	X	X
HS-578T	4.59	4.66	6.02	5.38	5.52	4	4	X	5.37	5.58	X	X	5.97	4	4.91	X	4	X	5.74	5.39	5.53	5.41	4.79	4.75	4.55	5.12	5.67	X	X	5.73	X	5.26	5.89	5.58	5.53	5.87	4	X	4.74	4.74	4.46	X	X	6.25	6.43	6.43	5.74	X	X
MCF7	6.95	4	6.32	4	4	4	4.76	4.58	4.68	4	X	X	5.44	4	4.88	X	4.19	5.08	7.39	6.42	5.76	5.54	4.55	4	4.81	5.1	5.6	X	4	5.56	X	6.03	5.79	6.29	5.62	6.37	4.27	X	4.84	5.55	4.35	5.36	X	6.31	6.4	6.4	5.53	X	X
MDA-MB-231-ATCC	6.75	4.52	5.77	4.81	5.2	4	4.75	X	6.64	4.95	X	X	4.57	4	4.85	X	4	5.22	6	6.21	5.7	5.56	5.51	4.15	4.76	5.08	5.23	X	4.7	5.48	X	6.05	5.81	5.64	5.31	5.78	4	X	5.22	5.28	4.3	6.36	X	6.01	5.84	5.84	5.45	X	X
T-47D	5.8	4	5.76	4	4	4	4.65	X	4.85	5.64	X	X	4.68	4	4.75	X	4	5.78	5.71	6.25	5.72	4.94	4.59	4	4.69	5.67	X	X	X	5.52	X	6.09	5.64	6.39	5.18	5.92	4.14	X	X	5.37	4.03	4	X	5.9	5.94	5.94	5.19	X	X
SF-268	6.64	4.58	5.53	4.95	4.72	4	4.21	4.57	6.18	4.42	4	4	5.07	4	4.91	X	4	5.07	5.99	6.2	5.78	5.3	4	4	4.81	5.51	5.35	4	X	5.45	4.6	6.06	5.69	5.29	5.12	5.76	4	6.27	5.35	5.25	4.05	6.23	4	6.24	6.2	6.2	5.34	4	4
SF-295	6.65	4.81	6.18	4.44	4.74	4	4.46	4.31	6.44	5.6	4	4	4.83	4	4.89	4	4.03	5.4	7.3	5.97	5.82	5.69	4.85	4.06	4.76	5.11	5.56	4	5.57	5.73	4.57	5.62	5.85	5.8	X	5.74	4	6.7	5.36	4.88	4	7	4.59	5.83	5.77	5.77	5.56	4	4
SF-539	7.04	4.53	5.88	X	X	4	4.83	4.55	4.59	4.93	4	4	4.58	4	4.88	4	4.33	4	7.25	6.33	5.73	5.66	4.9	4.27	4.68	5.17	5.62	4	4	5.57	4.65	5.88	6.18	5.21	5.28	5.77	X	6.76	X	4.83	4	6.15	4.58	6.3	6.35	6.35	5.41	4	4
SNB-19	X	4.69	5.42	4.39	4.55	4	4.55	X	5.37	4.43	4	X	4	4	4.38	4	4	4	5.94	6.3	5.74	4.98	4.73	4.13	4.73	5.04	5.4	X	4	5.31	4.51	5.79	5.61	5.75	4.78	5.57	4	6.1	5.67	4.85	4	5.04	4.46	6.18	6.06	6.06	5.47	4	4
SNB-75	6.96	4.82	6.24	4.85	5.06	4	4.61	4.36	5.84	6.32	4	4	5.28	4	4.89	4.12	4	4	5.9	5.93	X	5.68	5.03	4.73	4.77	5.45	5.64	4	5.77	5.41	4.64	4.95	5.78	5.81	5.92	5.71	4	5.63	4.88	4.92	4.54	6.18	4.61	6.35	6.49	6.49	5.76	4.23	4
U251	7.38	4.66	6.09	5.28	4.78	4	4.86	4.68	6.34	5.85	4	4	5.21	4	4.89	4	4	4	5.88	6.37	5.75	5.51	4.95	4.51	4.76	5.21	5.43	4	X	5.54	4.6	6.05	5.92	5.71	5.13	5.82	4	6.66	5.41	4.88	4	6.34	4.6	6.28	6.37	6.37	5.5	4	4
COLO-205	5.49	4	5.92	X	4	4	4.54	5.02	5.35	4	4	4	4.82	4	5.72	4	4	5.34	7.17	5.23	5.88	5.81	4.54	4	4.76	4.85	5.35	X	4	5.41	4.51	6.27	5.58	5.46	6.11	5.75	4	6.72	4.94	4.89	4	6.16	4	5.71	5.72	5.72	5.69	4	4
HCC-2998	6.35	X	5.77	5.2	4.32	4	4.82	4.97	4.98	4	4	4	5.23	4	5.04	4	4	5.13	7.17	6.04	5.76	5.68	5.67	4	4.84	4.8	5.17	X	X	5.42	4	5.84	5.61	5.17	4.99	5.75	4	6.65	5.3	4.63	4.05	6.36	4	5.78	5.67	5.67	5.45	X	4
HCT-15	7.29	4	6.26	4	4	4	4.34	4.39	5.52	4	4	4	5.51	4	5.02	4	4.11	5.56	7.38	6.82	5.81	5.58	4.78	4	4.74	4.9	5.47	4	4	5.43	4.63	5.96	6.12	6.25	4.96	5.81	4	6.58	5.05	5.16	4	6.39	X	6.37	6.42	6.42	5.26	4	4
HCT-116	7.36	4.73	6.37	4.22	4.71	4	4.7	4.78	5.95	6.17	4	X	4.97	4	4.95	4	4	4.6	7.36	6.37	5.91	5.52	5	4.08	4.84	4.92	5.31	4	X	5.58	4.66	6.32	5.83	5.62	5.49	5.81	4	6.77	5.29	5.39	4.19	6.5	4.87	6.45	6.53	6.53	5.61	4	4
HT29	5.57	4	6.32	4	4	4	4.69	4.85	4.89	4	4	4	4.76	4	5.44	4	4	5.21	7.47	5.17	6	5.97	4.53	4	4.86	5.23	5.47	4	4	5.5	4.59	5.27	5.82	5.37	5.58	5.81	4	6.53	5.04	5.25	4	6.32	4.17	5.59	5.71	5.71	5.89	4	4
KM12	7.19	4	6.37	4	4	4	4.62	4.4	4.78	4	4	4	5.69	4	4.88	4	4	5.18	7.24	6.24	5.78	5.29	5.05	4	4.79	5.06	5.49	4	4	5.6	4.54	5.83	5.79	5.82	5.36	5.78	4	6.77	5.16	5.13	4.44	6.77	4.54	6.45	6.46	6.46	5.46	4	4
SW-620	7.45	4.38	6.46	5.5	4	4	4.55	4.75	5.42	4	4	4	5.31	4	4.82	4	4	4	7.43	6.07	6.13	5.46	4.67	4	4.59	4.79	5.49	4	4	5.56	4.4	5.52	5.66	5.48	5.22	5.76	4	6.69	5.09	5.19	4	6.06	4.07	6.31	6.33	6.33	5.5	4	4
CCRF-CEM	6.87	4	6.25	4.87	4	4	X	4.68	4.86	4	X	4	X	4	4.94	4	6.14	5.65	7.14	6.42	6.06	5.53	5.51	4	4.97	5.1	5.57	4	4.26	5.81	4.53	6.75	6.09	5.49	5.55	5.59	4	6.69	X	5.37	4.23	X	4.27	6.53	6.59	6.59	5.68	4	4
HL-60TB	7.56	4	6.53	4.27	X	4	X	4.69	4.84	4	X	4	5.27	X	4.81	4	4.79	5.64	5.81	6.41	6.05	5.95	X	4	X	4.66	5.51	4	4.01	5.6	4.47	6.58	5.54	X	X	5.72	4	6.79	5.25	4.49	4.24	6.27	4.93	6.54	6.58	6.58	5.43	4	4
K-562	7.37	4	6.56	4	4	4	5.82	4.75	5.23	4	X	4	5.37	4	5.46	4	4.45	X	7.01	6.46	6.33	5.68	5.47	4	4.89	5.38	5.67	4	4	5.52	4.42	5.88	5.84	5.66	5.41	5.76	4	6.82	5.44	4.82	4.35	6.14	4	6.51	6.45	6.45	5.44	4	4
MOLT-4	6.44	4	6.33	4	4	4	X	5.66	4.79	4	X	4	5.23	4	4.96	4	4.37	5.29	7.38	6.44	6.29	5.7	5.32	4	5.06	5.37	5.32	4	4.28	5.66	4.61	6.63	5.73	5.29	5.26	5.71	4	6.44	5.36	5.16	4.37	4	4.58	6.43	6.54	6.54	5.59	4	4
RPMI-8226	6.17	4	6.12	4	4	4	X	4.51	5.25	4	X	4	5.82	4	4.98	4	4.34	5.66	5.71	6.25	5.81	5.56	4.74	X	4.86	5.18	5.62	4	4.36	6.4	4.49	5.67	5.99	5.73	5.37	5.7	4	6.41	X	X	4	6.07	X	6.42	6.59	6.59	5.68	4	X
SR	7.44	4	6.52	4	4	4	5.42	X	5.67	4	X	X	4	4	5.48	4	5.25	5.5	7.5	6.39	5.92	5.7	X	4	X	5.03	5.72	4	4.69	5.72	X	6.67	5.76	5.66	5.58	5.79	4	6.7	5.38	5.28	4.52	6.45	4.71	6.97	7.57	7.57	5.72	4	4
LOX-IMVI	7.09	4.51	6.13	4	4.47	4	4.59	4.74	6.33	X	4	4	4.99	4	4.92	X	4	5.39	7.45	6.38	5.81	5.52	5.07	4	4.7	5.37	5.19	4	X	5.65	X	6.33	5.7	5.46	5.39	5.84	4	6.43	5.01	5.71	4.16	6.28	4.63	6.35	6.33	6.33	5.5	X	4
M14	7.28	4.56	6.36	4.46	4.49	4	4.71	X	4.71	4	4	4	4.59	4	4.85	4	4	5.16	5.78	X	5.78	5.73	4.83	4	4.72	5.12	5.46	4	X	5.35	4.79	5.91	5.78	5.45	6.25	5.76	4	6.62	X	5.15	4.05	6.09	4.1	6.43	6.54	6.54	5.51	4	4
MALME-3M	6.47	4.44	5.87	4	4.74	X	4.55	4.74	4.57	4	4	4	4.05	4	5.11	4	4	4	X	5.99	5.65	5.71	X	X	4.74	4.91	5.36	4	5.58	5.63	4.67	5.74	5.71	5.34	6.57	5.78	4	6.37	4.88	5.1	4.33	X	4	6.12	6.03	6.03	5.41	4	4
MDA-MB-435	7.69	4	6.64	4	4	4	4.58	X	4.98	4	X	X	4.25	4	5.3	X	4	5.71	5.86	6.04	5.74	5.74	5.14	4	4.75	5.11	5.97	X	4	5.75	X	5.51	5.73	5.25	6.03	5.8	4	X	5.24	5.4	4.7	7.63	X	6.83	6.94	6.94	5.57	X	X
SK-MEL-2	7.13	4.46	6.22	X	4.67	4	4.71	4.65	5.82	4.8	X	4	X	4	4.83	4	4	X	5.65	5.76	5.72	5.66	4.69	4	5.04	4.8	X	4	X	5.62	4.6	5.07	5.61	5.6	5.35	5.73	4	6.78	5.64	5.5	4.22	4.76	X	6.39	6.17	6.17	5.54	4	4
SK-MEL-5	7.39	4.7	6.17	X	4	4	4.79	4.78	5.41	4	4	X	4.07	4	5.66	4	4	5.76	5.8	6.35	5.86	5.8	4.73	4	4.76	5.18	5.5	4	X	5.82	4.48	6.17	5.62	5.49	5.79	5.78	4	6.79	4.98	5.41	4.06	6.12	4.36	6.51	6.51	6.51	5.43	4	4
SK-MEL-28	X	4	5.71	5.95	4	4	4.31	4.2	4.91	4	4	4	4.52	4	5.33	X	4.01	4	5.73	6	5.78	5.74	4.62	4	4.71	4.91	5.02	4	4	5.48	4.55	5.64	5.71	5.55	6.18	5.81	4	6.71	4.89	4.89	4.05	4	4	5.97	6.1	6.1	5.52	4	4
UACC-62	7.23	4.71	6.26	4.71	4.91	4	4.32	4.58	6.28	4	4	4	4.14	4	5.63	4	4	5.38	5.68	6.48	5.72	5.73	4.78	4	4.86	5.63	5.73	4	4.82	5.31	4.54	6.26	5.72	5.63	6.59	5.78	4	6.68	5.64	5.29	4.18	6.62	4.27	6.26	6.31	6.31	5.47	4	4
UACC-257	4.96	4	5.55	4	4.25	4	4.61	4.74	4.28	4	4	4	4	4	5.72	4	4	4	5.71	5.81	5.71	5.73	X	4	4.72	5.17	X	4	4	5.49	4.6	5.51	5.56	5.37	6.25	5.79	4	5.71	4.53	4.98	4	4.42	4	5.9	5.98	5.98	5.47	4	4
A549-ATCC	6.51	4.21	6.16	4.57	4	4	4.4	4.64	5.23	X	4	4	4.94	4	4.45	4	4	5.01	7.17	6.29	5.74	5.31	4.81	4	4.82	4.92	5.36	4	4	5.41	4	5.43	5.78	5.71	5.45	5.75	4	6.37	X	4.88	4	5.66	4	6.18	6.38	6.38	5.28	4	4
EKVX	5.44	4.42	5.55	4.25	4.13	4	4.27	4.18	4.78	4	4	4	4.39	4	4.82	4	4	X	X	X	5.83	X	4.86	4	4.62	6.79	5.12	4	4	5.77	4.47	5.81	5.71	X	X	5.69	4	4.9	5.14	X	4	5.99	5.08	5.79	6	6	5.41	4	4
HOP-62	6.53	4.87	5.84	4.87	5.51	4	4.6	4.75	4.94	5.37	4	4	4.78	4	4.86	4	4	4	7.18	6.37	5.88	5.09	4.92	5.34	4.72	4.89	4.43	X	X	5.36	4.52	6.17	5.67	5.87	4.86	5.74	4	6.31	5.11	4.81	4.37	6.41	4.66	6.27	6.12	6.12	5.39	4	4
HOP-92	6.69	4.63	6.16	4.46	4.91	4	4	4.98	7.48	4.52	4	4	X	4	4.87	X	4	5.67	5.79	5.84	X	5.93	5.52	4.24	4.88	5.8	4.36	4	5.29	X	4.65	5.28	5.85	5.7	4.94	6.08	4	6.5	X	4.77	4	4.88	4.23	5.67	6.17	6.17	5.64	4	X
NCI-H23	7.01	4.62	5.9	4.59	4.58	4	4.49	4.44	5.48	5.57	4	4	4.67	4	4.85	4	4	5.16	5.96	5.99	5.77	4.87	4.89	4	4.7	4.92	5.02	4	4	5.42	4.6	5.79	5.66	5.58	4.95	5.71	4	6.46	5.38	4.85	4	6.12	4.72	6.39	6.32	6.32	5.63	4	4
NCI-H226	6.56	4.69	5.01	X	4.07	4	X	4.71	5.54	5.27	X	4	4.35	4	4.82	4	4.28	4	5.96	5.86	5.78	5.41	X	4.69	4.74	5.4	5.36	4	X	5.21	4.71	6.08	5.62	5.73	5.15	5.19	4	6.6	4.97	X	4	4	4.14	5.67	5.92	5.92	5.46	4	4
NCI-H322M	X	4.71	5.41	X	4	4	4.63	4.67	5.96	X	4	4	4.77	4	4.84	X	4.18	X	7.09	6.33	5.82	4.99	5.57	4	4.75	6.96	5.02	4	4.35	5.68	4.53	6.26	5.74	5.24	4.9	5.68	4	6.54	4.84	4.97	4.15	6.08	4.02	6.12	6.26	6.26	5.33	4	4
NCI-H460	7.32	4.53	6.39	X	4.06	4	4.5	4.57	5.41	X	4	4	4.66	4	4.84	4	4.12	4	7.44	6.39	5.79	5.34	4.54	4.07	4.74	4.84	5.46	X	4.18	5.52	4	5.93	5.87	5.65	5.38	5.74	4	6.58	5.13	5.37	4	5.8	4.2	6.49	6.47	6.47	5.51	4	4
NCI-H522	7.21	4.51	6.31	4	4.79	4	4.43	4.51	6	4	X	4	5.62	4	4.82	4	4.55	X	5.84	6.52	5.83	5.41	4.85	4	4.92	7.24	5.71	4	5.46	5.56	4.57	5.34	5.97	5.92	5.19	5.82	4	6.86	5.53	4.99	4.24	5.96	4.62	6.64	6.63	6.63	5.59	4	4
IGROV1	6.66	4.54	6.05	4	4	4	4.18	4.58	5.52	4.42	4	4	6.45	4.23	4.79	4	4	4.58	7.05	6.21	5.74	5.07	5.17	4	7.31	6.19	5.41	4	4	5.52	4.48	6.07	5.75	5.45	5.45	5.78	4	6.41	4.89	5.28	4	5.04	4.15	6.18	6.18	6.18	5.36	4	4
NCI-ADR-RES	7.43	4.53	6.43	4	4	4	4	4	6.26	X	X	X	5.27	4	4.78	X	X	5.28	7.08	6.69	5.68	5.2	4.6	4.29	X	5.37	4.88	X	4	5.66	X	5.52	5.62	5.52	4.28	5.59	4	X	5.22	4.73	4	6.69	X	6.44	6.38	6.38	4.78	X	X
OVCAR-3	7.37	4.62	6.42	4.21	4	4	X	4.43	4.92	4	4	X	5.43	4	4.87	4	4	5.17	6.91	6.35	5.74	4.94	5.21	X	4.86	5.21	5.48	4	5.43	5.61	X	6.4	5.77	X	5.07	5.76	4	6.87	5.2	5.01	4.13	7.21	4	6.48	6.38	6.38	5.42	4	4
OVCAR-4	6.32	4.74	5.32	4	4	X	4.49	4.55	4.98	X	4	4	5.34	4	4.76	4	X	5.29	7.07	6.6	5.75	5.05	4.62	5.08	4.73	5.15	5.19	X	4	5.61	4.52	6.14	5.8	6.13	5.19	5.38	4.03	4.77	5.16	X	4	4	4.02	6.09	6.11	6.11	5.61	4	4
OVCAR-5	4.5	4.08	5.33	4	4.49	4	4.25	4.77	4.73	4	4	4	4.74	4	4.82	4	4	4	X	5.44	5.77	4.8	4.96	4	4.74	4.88	4.2	X	4	5.13	4.03	5.63	5.78	5.04	4.75	5.61	4	5.36	4.84	4.76	4	6.24	X	5.61	5.72	5.72	5	X	4
OVCAR-8	6.75	4.73	5.69	4	4.29	4	4.3	4.5	5.88	X	4	4	5.33	4	4.76	4	4.75	4	X	6.44	5.75	5.19	5.58	4.72	4.81	5.18	5.23	X	4	5.55	4.54	5.95	5.67	5.69	5.34	5.66	4	6.4	5.31	5.09	4	4.91	4	6.19	6.33	6.33	5.52	4	4
SK-OV-3	6.43	4.72	5.89	4.56	4	X	4.84	4.77	4.7	4.49	4	4	4.03	4	4.87	4	4	4	5.9	6.15	5.74	4.93	4.81	X	4.67	7.67	X	4	4	5.31	4.56	6.1	X	5.54	5.27	5.43	4	6.57	X	4.66	4	5.64	4.08	6.37	6.35	6.35	5.63	4	4
SN12C	6.37	4.5	5.31	4	4	4	4.69	4.41	6.16	4	4	X	4.09	4	4.8	4.26	4	5.14	7.12	6.04	5.81	5.06	4.92	4	4.78	5.64	5.25	4	4.73	5.39	4.62	5.78	5.61	5.59	5.37	5.54	4	6.44	5.12	5.45	4	6.25	4	6.35	6.39	6.39	5.36	4	4
DU-145	6.86	4	5.79	4	4	4	4.54	X	4.61	4	X	X	4.77	4	4.79	X	4	4	7.25	6.06	5.77	5.01	4.83	4	4.73	5.72	5.18	X	4	5.58	X	5.96	5.67	5.39	5.05	5.77	4	X	5.01	4.94	4	6.09	X	6.42	6.35	6.35	5.31	X	X
PC-3	6.74	4.35	5.73	4	4	4	X	X	6.43	4	X	X	5.04	4	4.83	X	4	5.34	5.97	6.28	5.85	5.41	5.38	4	4.85	5	5.46	X	4	5.43	X	5.48	5.9	5.85	5.25	5.75	4	X	5.34	4.87	4.03	6.25	X	6.3	6.39	6.39	5.5	X	X
786-0	5.21	4.82	5.51	4.73	5.24	4	4.64	X	5.33	5.93	4	4	4.66	4	5.39	4	4.76	4.29	7.25	6.11	5.86	5.68	4.87	4.6	4.71	5.73	5.27	4	X	5.43	4.71	5.93	X	5.31	5.27	5.76	4	6.46	4.98	5.33	4	6.54	4.64	6.29	6.38	6.38	5.56	4	4
A498	6.46	4.84	6.5	4.2	4.85	4	4.03	4.57	6.76	4.88	4	4	5.23	4	4.85	4	X	X	7.94	6.06	X	6.57	4.74	4	4.76	6.91	5.55	X	X	5.53	4	4.83	5.82	5.83	5.12	7.08	4	X	4.87	4.81	4	6.26	5.1	5.74	5.85	5.85	5.51	4	4
ACHN	6.97	4.74	5.04	4.69	4.92	4	4.52	X	6.14	5.56	4	4	5.08	4	4.69	4	4	5.49	7.35	6.48	5.79	5.32	4.85	4	4.74	6.61	5.29	4	4	5.49	4.34	6.16	5.8	6.01	5.45	5.78	4	6.49	5.12	5.37	4	6.48	4.48	6.28	6.4	6.4	5.05	4	4
CAKI-1	6.51	4.7	6.08	4	4.39	X	4	X	6.26	X	4	X	4.64	4	4.76	4	4	4	5.88	6.65	5.77	5.38	4.76	4	4.81	6.97	5.51	4	X	5.86	4	6.11	5.77	5.5	5.43	5.78	4	6.51	4.81	5.49	4	7.13	4	6.4	6.51	6.51	5.47	4	4
RXF-393	7.04	X	5.96	4.6	4.81	4	4.66	4.69	5.45	5.45	4	4	5.6	4.09	4.93	X	4	5.31	X	5.54	5.84	5.72	7.62	4	5.23	5.57	5.66	X	4	X	4.16	5.78	5.82	X	5.61	5.79	4	6.66	4.87	5.5	4	X	4.77	6.58	6.42	6.42	5.65	X	4
TK-10	X	4.69	5.31	4.75	4.11	4	4.41	X	4.47	X	4	4	5.08	4	5.02	4	4	4	5.8	6.08	5.76	5.12	5.67	4	4.76	7.21	5.28	4	4	5.48	4	5.8	5.74	5.59	4.92	5.73	4	5.76	4.7	5.15	4	6.21	4.88	6.01	6.06	6.06	5.21	4	4
UO-31	6.42	4.73	5.42	4	4	4	4.51	4	5.31	X	4	4	5.13	4	4.66	4	4.14	5.26	5.84	6.62	5.78	5.88	4.73	4	7.56	5.86	5.38	4	4	6.26	4.48	6.14	5.69	5.61	5.37	5.88	4	5.91	5.35	5.42	4.12	5.46	5.02	6.42	6.57	6.57	5.43	4	4
[truncated: 50 more columns]

## Sheet: |DTV|(GI50) Exp.vS (FP)
Cell name	777174	776678	777407	778770	777486	778776	779374	779185	779706	776452	776455	776467	776469	776751	776763	776817	776818	776874	776875	776877	776878	776879	776928	776965	777082	777084	777176	777178	777186	777187	777304	777323	777332	777333	777334	777380	777389	777408	777464	777484	777495	777574	777737	777944	777945	777946	777947	778314	778315
BT-549		2.93		2.97	2.76	3.41	3.22		0.15	0.33				1.48	0.69		1.75	0.42	0	0.29	0.55	0.65	0.07	1.59	0.68	0.32			2.09	0.31						0	2.33		0.05	0.92	2.14	0.47		0.31	0.32	0.11	0.71
HS-578T	3.41	0.66	0.15	1.38	2.28	0	3.41		0.31	0.41			0.34	1.71	0.83		1.51		0.12	0.29	1.2	0.02	0.06	0.13	1.03	0.55	0.2			0.39		0.34	0.4	0.04	0.66	0	2.48		0.8	1.69	1.63			0.76	0.06	0.04	0.85
MCF7	1.05	4	1.68	4	3.46	4	3.09	2	0.02	1.82			0.11	1.36	1.81		1.64	0.63	1.64	0.62	1.74	1.01	1.01	1.62	0.98	1.11	0.89		2.49	0.86		0.65	0.27	0.54	0.52	0	2.34		0.71	0.7	1.44	1.13		0.69	0.08	0.12	0.97
MDA-MB-231-ATCC	1.25		1.58	0.81	2.18	0	2.69		0.61	0.93			0.67	1.25	1.07		1.89	0.43	0.3	0.51	1.42	0.08	0.57	1.33	0.48	0.14	0.06		1.45	0.15		0.57	0.09	0.06	0.53	0	2.3		0.39	1.03	1.67	0.39		0.46	0	0.4	0.73
T-47D		3.53			1.54				0.4	1.13			0.59	1.15	0.4		2.27	0.08	0.04	0.53	0.09	0.76	0.56	1.52	0.89	0.34						0.48	0.12	0.66	0.57	0	2.16			1.29	2.51	2.36		0.18	0.06	0.19	1.1
SF-268	1.36	3.42	1.63	2.66	2.58	3.39	2.97	1.99	0.24	0.96	0.81	1.25	0.06	1.26	1.02		1.56	0.41	0.55	0.57	0.64	0.03	1.28	0.97	0.35	0.07	0.5	2.02		0.08	0.52	1.15	0.47	0.1	0.06	0	2.32	0.64	0.02	1.05	1.96	0.08	1.62	0.66	0.12	0.12	1.02	1.52	1.63
SF-295	1.35	2.8	1.82	3.07	3.26	3.41	3.2	2.31	0.08	0.19	1.24	1.51	0.83	1.33	0.85	2.48	1.65	0.36	1.58	0.21	1.48	0.2	0.13	0.89	0.96	0.41	0.96	2.61	0.07	0.27	0.87	0.05	0.24	0.14		0	2.21	0.3	0.29	1.69	2.37	0.46	1.05	0.33	0.07	0.02	0.37	1.66	1.8
SF-539	0.96	3.47	2.12			3.58	3.04	2.06	0.67	1.01	1.75	1.57	1.07	1.41	1.06	2.27	1.28				1.21		0.16		0.93	0.53	0.93	2.86	1.82	0.13	0.51	0.59	0.88	0.34	0.56	0		0.02		1.48	1.9	0.35	1.06	0.39	0.03	0.09	1.14	1.71	1.77
SNB-19		3.31	2.11	3.53	2.78	3.61	2.82		0.55	0.73	0.8		1.32	0.94	1.27	1.76	1.62	1.43	0.33	0.77	0.76	0.34	0.14	0.76	0.41	0.28	0.74		1.97	0.47	0.71	0.43	0.21	0.24	0.22	0	2.33	0.2	0.24	1.56	2.16	1.09	1.08	0.63	0.44	0.1	0.69	1.37	1.5
SNB-75	1.04	2.95	1.76	2.31	2.63	3.23	3.01	2.44	0.73	0.84	0.9	1.79	0.58	1.79	1.08	1.67	1.74	1.75	0.23	0.18		0.07	0.5	0.49	0.86	0.31	1.04	2.88	0.17	0.1	1.12	1.24	0.05	0.07	0.13	0	3.58	1.45	0.81	1.48	1.36	0.43	1.13	0.65	0.23	0.09	0.75	1.53	1.76
U251	0.62	3.34	1.61	2.54	2.72	3.58	2.51	1.97	0.18					1.45	0.96	1.8	1.72	1.55	0.09	0.6	0.82	0	0.25	0.87	0.6	0.35	0.73	2.37		0.28	0.79	0.62	0.21	0.12	0.06	0	2.49	0.14	0.05	1.53	2.24	0.18	0.89	0.75	0.45	0.15	0.78	1.66	1.59
COLO-205	2.51	3.5	1.65		3.64	3.14	3.04	1.73	0.3	1.84	1.42	1.38	0.64	1.32	0.88	2.06	1.52	0.38	1.42	0.55	0.82	0.1	0.47	1.45	0.77	0.27	1.07		1.83	0.04	0.65	0.66	0.12	0.32	0.46	0	1.23	0.21	0.8	1.58	2.07	0.24	1.74	0.29	0.04	0.64	0.06	0.93	1.51
HCC-2998	1.65		1.63		3.12	0.48	2.6	1.64	0.68	2.27	1.47	0.99	0.02	0.99	0.4	2.19	1.43	0.34	1.46	0.34	0.89	0.19	0.85	0.9	0.43	0.24	0.8			0.26	0.68	0.65	0.3	0.34	0.34	0	2.08	0.98	0.11	1.75	2.04	0.46	1.41	0.38	0.13	0	0.36		0.91
HCT-15	0.71	4	1.74	3.28	3.51	3.05	3.13	1.33	0.69	2.47	1.64	1.52	0.46	1.47	0.53	2.53	1.66	0.04	1.74	1.01	1.44	0.11	0.06	1.48	0.93	1.13	0.87	2.37	2.43	0.43	0.19	0.43	0.56	0.55	0.55	0	2.42	0.32	0.42	1.26	2.12	0.01		0.56	0.01	0.05	1.25	0.97	1.58
HCT-116	0.64	3.27	1.63	3.78	2.84	4	2.78	1.83	0.05	0.22	1.64		0.5	1.45	0.9	2.41	1.76	1.1	1.49	0.49	1.08	0.35	0.79	1.77	0.7	0.84	1.06	2.53		0.2	0.64	0.8	0.23	0.48	0.14	0	2.68	0.03	0.22	1.1	2.09	0.07	0.71	0.78	0.22	0.09	0.89	1.79	1.77
HT29	2.43	3.82	1.28	3.33	3.57	3.3	2.82	1.8	0.19					0.97	1.14	1.69	1.56	0.48	1.74	0.58	0.58	0.42	0.82	1.42	0.68	0.2	0.96	2.45	2.38	0.28	0.62	0.02	0.37	0.2	0.06	0	0.91	0.12	0.4	1.07	1.95		1.36	0.12	0.07	0.61	0.23	1.15	1.49
KM12	0.81	2.86	1.63	1.47	3.57	1.76	2.9	2.16	0.17	2.64	2.15	1.42	0.28	1.83	0.65	2.67	1.74	0.34	1.57	0.65	1.71	0.5	0.59	0.98	0.7	0.13	0.89	2.48	2.26	0.18	0.24	0.21	0.15	0.18	0.03	0	2.53	0.39	0.31	1.27	1.47	0.44	1.21	0.54	0.12	0.05	0.99	1.27	1.39
SW-620	0.55	3.62	1.54	1.71	3.46	3.08	2.85	1.8	0.11	2.56	2.27	1.47	0.22	1.2	1.06	2.39	1.5	1.54	1.65	0.34	0.71	0.1	0.77	1.73	0.99	0.94	0.91	2.53	2.43	0.84	0.77	0.13	0.19	0.1	0.04	0	2.42	0.29	0.35	1.05	2.07	0.34	1.48	0.8	0.16	0.01	0.9	1.19	1.43
CCRF-CEM	1.13	4	1.22	2.79	3.51	3.51		2.44	0.27	2.26		1.49		1.21	0.55	2.36	0.31	0.14	1.46	0.85	0.51	0.02	0.12	1.77	0.53	0.57	0.63	2.51	2.2	0.43	0.62	1.27	0.58	0.24	0.09	0	2.96	0.14		1.09	1.99		1.36	0.74	0.11	0.07	0.85	1.25	1.24
HL-60TB	0.44	4	1.19	3.6		3.54		2.61	0.25	2.55		1.69	0.17		1.09	1.79	0.72	0.19	0.16	0.76	0.54	0.44		1.46			1.04	2.5	1.82	0.07		0.99	0.08			0	2.51	0.09	0.29	1.98	1.91	0.24	0.73	0.74	0.16	0.11	1.02	0.81	0.95
K-562	0.63	3.81	1.44	2.57	4	2.44	1.7	2	0.12	2.31		1.78	0.9	1.33	0.02	2.59	1.26		1.35	0.78	0.64	0.05	0.32	1.48	1.15	0.9	0.66	2.46	2.41	0.9	1	0.59	0.36	0.04	0.05	0	2.34	0.48	0.01	1.63	1.9		1.6	0.42	0.09	0.06	1.02	1.27	1.44
MOLT-4	1.56	4	1.07	3.42	3.44	3.28		0.87	0.53	2.37		1.39	0	1.38	0.43	1.71	1.29	0.24	1.71	0.82	0.11	0.16	0.25	1.57	0.32	0.71	0.72	2.19	1.93	0.13	0.28	1.18	0.11	0.28	0.06	0	2.44	0.2	0.16	1.29	1.72	1.65	1.19	0.65	0.21	0.11	0.85	0.82	0.96
RPMI-8226	1.83	3.71	1.37	3.49	3.42	3.32		2.68	0.26	1.9		1.3	0.49		0.44	2.08	1.75	0.1	0.03	0.52	0.69	0.1	0.93		0.64	0.77	0.12	1.79	2.02	0.41	0.48	0.11	0.17	0.26	0.05	0	2.18	0.08			2.51	0.26		0.68	0.2	0.13	0.85	1.37
SR	0.56	4	1.48	3.73	3.69	3.67	2.15		0.54	1.93			1.72	1.35	2.47	2.04	0.6	0.1	1.76	0.68	0.85	0.13		1.69		1.31	0.7	2.55	1.64	0.67		1.02	0.1	0.04	0.12	0	2.63	0.66	0.14	1.07	1.11	0.03	0.99	0.33	0.94	0.76	1.32	1.39	1.42
LOX-IMVI	0.91	3.49	1.63	3.67	2.85	3.43	2.86	1.97	0.14		1.88	1.27	0.16	1.31	1.49		2.01	0.35	1.73	0.62	1.07	0.1		1.76	0.6	0.02	0.99	2.3		0.19		0.99	0.17	0.22	0.08	0	2.77	0.17	0.52	0.62	1.55	0.05	0.9	0.58	0.12	0	0.81		1.52
M14	0.72	3.44	1.64	3.54	3.2	3.92	3.01		0.65	2.48	2.12	1.58	1.11	1.33	0.8	2.58	1.54	0.59	0.03		1.21	0.03	0.9	1.5	0.82	0.22	0.82	2.68		0.33	0.16	0.77	0.28	0.12	0.94	0	2.3	0.4		1.08	1.77	0.41	1.51	0.61	0.14	0.06	1.04	1.38	1.47
MALME-3M	1.17	0.27	1.12	1.18			0.35		0.52	0.97	0.64	1.2	0.79	1.12	0.17	1.47	1.58	1.63		0.27	0.36	0.21			0.72	0.93	1	2.84	0.25	0.01	0.89	0.27	0.14	0.3	1.33	0	2.11		0.66	1.46	2		1.62	0.24	0.16	0.22	0.88	1.52	1.45
MDA-MB-435	0.31	4	1.36	3.32	4	3.39	3.42		0.24	2.66			2.2	1.41	0.41		1.57	0.02	0.14	0.21	1.85	0.23	0.28	1.46	1.65	1.42	0.82		1.93	0.07		0.39	0.31	0.33	0.44	0	2.39		0.29	1.07	1.57	0.97		0.48	0.28	0.24	1.42
SK-MEL-2	0.87	0.46	1.78		3.05	0.56	2.8	2.01	0.41	0.88		1.53		1.27	1.11	1.87	1.39				1.01		0.05		0.21	0.19		2.31		0.07	0.44	0.07	0.17	0.04	0.23	0	2.53	0.17	0.09	1.04	2.07	1.4		0.67	0.12	0.27	0.86	1.5	1.36
SK-MEL-5	0.61	3.15	1.83		3.46	3.33	2.85	2.13	0.47	1.83	1.52		1.39	0.94	0.3	2.44	1.81	0.02	0.03	0.59	1.25	0.02	0.27	1.46	1.07	0.49	0.86	3.06		0.05	0.7	0.93	0.06	0.33	0.18	0	2.72	0.01	0.77	1.23	2.47	0.4	1.43	0.87	0.24	0.04	1.1	1.93	1.67
SK-MEL-28		1.36	0.17	0.75		1.42	0.85	2.79	0.2	1.36	1.15	1.37	0.6	1.06	0.14		1.45				1.22		0.36		0.45	0.64	0.31	2.05	1.87	0.19	0.74	0.65	0.43	0.07	1.15	0	2.36	1.36	0.42	1.41	2.06	2.11	1.66	0.37	0.18	0.12	0.7	1.43	1.47
UACC-62	1.87	3.29	0.62	2.84	3.09	3.42	3.68	2.09	0.07	3.29	2.22	1.52	1.52	1.41	0.12	3.28	2.19	0.33	0.09	0.7	1.3	0.04	0.05	1.46	0.55	0.09	0.17	1.12	1.11	0.48	0.69	0.87	0.22	0.12	1.3	0	2.68	1.17	0.18	1.26	2.34	0.16	1.51	0.69	0.26	0.08	0.87	1.57	1.49
UACC-257	0.96	2.97	0.12	3.25	1.06	3.14	0.29	1.9	0.28	1.87	1.19	1.17	0.84	0.71	0.32	1.87	1.68	1.52	0	0.08	0.33	0.25		1.32	0.45	0.02			1.88	0.04	0.38	0.31	0.06	0.42	1.28	0	2.19	0.97	0.95	1.42	2.29	0.35	1.61	0.48	0.41	0.29	0.35	1.44	1.36
A549-ATCC	1.49	3.79	1.48	3.43	3.44	3.79	3.05	1.75	0.5		1.33	1.3	0.25	1.44	1.76	2.14	1.8	0.47	1.67	0.59	0.9	0.39	0.07	0.8	0.57	0.5	0.78	2.01	1.49	0.05	1.22	0.21	0.29	0	0.26	0	2.17	0.17		1.57	2.15	0.52	1.54	0.7	0.83	0.52	1.03	1.65	1.75
EKVX				2.83		3.01	2.93		0.51																											0
HOP-62	1.47	3.13	1.9	3.13	2.11	3.76	2.69	1.72	0.27	0.65	1.61	1.43	0.49	1.53	1.56	2.06	1.62	1.51	1.55	0.67	0.83	0.32	0.07	0.44	0.39	0.85	1.81			0	0.92	0.7	0.38	0.19	0.28	0	2.28	0.16	0.52	1.69	1.42	0.2	1.02	0.59
HOP-92	1.17	2.91	1.84	2.74	1.31	3.1	4	1.72	0.52	0.89	0.97	1.43		1.83	1.96		1.95	0.36	0.01	0.13		0.06	0.2	1.24	1.18	0.14	2.12	3.07	0.24		0.97	0.47	0.12	0.25	0.93	0	1.56	0.41		2.01	2.58	1.52	1.49	0.27		0.05	0.43	1.74
NCI-H23	0.99	3.38	1.42	3.41		4	2.79	2.51	0	0.51	0.76	1.08	0.38	1.31	1.03	1.65	1.74	0.21	0.49	0.47	0.75	0.55	0.09	0.95	0.65	0.22	0.69	2.29	1.85	0.15	0.74	0.44	0.15	0.15	0.16	0	2.26	0.34	0.17	1.73	2.39	0.11	0.81	0.76	0.51	0.24	0.56	1.76	1.62
NCI-H226	1.24	2.79	2.2		3.1	2.45		1.98	0.24	0.32		0.87	0.4	2.04	1.49	1.5	1.36	1.4	0.49	0.37	0.66	0.08		0.25	0.59	0.18	0.12	2.12		0.44	0.52	1.11	0.31	0.2	0.04	0	2.52	1.31	0.5		2.23	1.27	1.4	0.21	0.35	0.23	0.4	1.8	1.75
NCI-H322M		1.33	1.76		1.61	2.09	2.5	1.54	0.57		0.82	0.93	0.06	1.35	1.27		1.12		1.59	0.94	1.03	0.21	0.7	0.8	0.31	2.36	0.4	2.15	1.4	0.29	0.41	1.22	0.49	0.21	0.06	0	2.34	0.42	0.61	1.37	1.48	1.29	1.53	0.6	0.49	0.37	0.64	1.31	1.3
NCI-H460	0.68	3.47	1.22		3.36	4	2.97	1.95	0.1		1.52	1.39	0.74	1.38	0.88	2.45	1.46	1.63	1.75	0.66	0.96	0.38	1.13	1.11	0.74	0.54	0.93		1.49	0.01	1.41	0.49	0.23	0.05	0.19	0	2.49	0.11	0.38	1.13	2.3	0.18	1.41	0.8	0.19	0.04	0.99	1.58	1.63
NCI-H522		3.49		3.91	3.21	3.43	3.57	2.21	0.37	2.02		1.49	0.02	1.38	1.5	2.31	1.43		0.13	0.8	1.47	0.29	0.05	1.64	0.88	2.42			0.99	0.33	0.65					0	2.42		0.11	1.72	2.35	0.28	1.15	0.41	0.14	0.06	1.01	1.6	1.39
IGROV1	1.34	0.54	1.43	0	3.3	0.62	3.03	1.75	0.08	0.52	0.72	1.15	1.46	1.18	1.37	1.63	1.64	0.84	1.41	0.58	0.83	0.29	0.48	1.28	2.13	1.46	0.28	2.1	1.68	0.07	0.44	0.81	0.43	0.02	0.07	0	2.51	0.04	0.33	0.96	1.54	0.63	1.44	0.68
NCI-ADR-RES	0.57	3.47	1.57	3.86	3.96	3.54	3.92	1.36	0.19				0.18	1.2	0.03			0.29	1.47	0.97	1.13	0.41	0.5	0.55		0.25	1.43		2.41	0.18		0.18	0.14	0.21	0.97	0	1.84		0.32	1.75	2.27	0.41		0.9	0.28	0.07	1.58
OVCAR-3	0.63	1	1.58	1.79	3.78	2.4		2.32	0	1.5	0.96		0.03	1	0.89	1.76	1.69	0.36	1.15	0.63	1.44	0.7	0.01		0.77	0.09	1.11	3.31	0.92	0.1		1.03	0.25		0.12	0	2.44	0.26	0.27	1.42	2.09	0.82	1.76	0.91	0.43	0.03	0.95	1.55	1.67
OVCAR-4	1.68	0.74	2.15	0	1.86		2.75	2.24	0.11						1.59	2.16		0.3	1.48	0.92	1.14	0.7	0.81	0.29	0.44	0.42	0.82		2.01	0.31	1.01	0.74	0.27	0.49	0.06	0	2.34	1.35	0.43		2.06	1.79	1.57	0.39	0.15	0.05	0.63	1.92	1.79
OVCAR-5	3.5	3.82	0.33	3.24	2.78	3.08	3.03	1.78	0.41	0.93	0.81	0.99	0.48	1.59	1.63	1.5	1.31				0.54		0.13		0.16	0.45	1.22		1.88	0.45	0.62	0.91	0.82	0.52	0.66	0	1.78	0.47	0.55	1.39	1.59	0.09		0.17	0.16	0.14	0.75		1.48
OVCAR-8	1.25	3.27	1.69	3.87	3.03	3.58	2.95	2.05	0.22		1.3	1.32	0.02	1.15	0.8	1.65	0.84	1.5		0.82	0.72	0.3	0.68	0.85	0.52	0.17	0.38		2.07	0.08	0.53	0.66	0.16	0.11	0.04	0	2.44	0.11	0.12	1.31	1.99	1.24	1.56	0.64	0.6	0.26	0.74	1.46	1.65
SK-OV-3	1.57	2.66	2.11	2.3	3.41		2.64	1.83	0.48	0.53	0.82	1.44	1.53	1.46	1.42	1.54	1.45	1.48	0.52	0.46	0.86	0.39	0.05		0.6	2.12		2.32	1.5	0.07	0.48	0.85		0.03	0.31	0	2.66	0.26		1.95	2.31	0.56	1.53	0.63	0.19	0.02	0.78	1.73	1.64
SN12C	1.28	3	1.57	2.9	3.15	2.61	2.55	2.17	0.01	1.14	0.88		1.09	1.38	1.21	1.31	1.55	0.38	1.37	0.3	0.7	0.49	0.07	1.46	0.47	0.69	0.3	1.85	1.06	0.12	0.33	0.75	0.19	0.01	0.21	0	2.44	0.77	0.44	1.07	2.39	0.12	1.6	0.72	0.57	0.19	0.87	1.47	1.5
DU-145	1.14	4	1.81	3.56	3.39	3.43	2.85		0.1	0.85			0.3	1.21	1.22		1.49	1.32	1.83	0.6	0.73	0.17	0.62	1.29	0.85	0.44	0.74		1.99	0.21		0.74	0.16	0.06	0.24	0	2.52		0.3	1.3	1.47	0.29		0.9	0.52	0.18	1.01
PC-3	1.26	2.35	2.01	1.57	3.43	1.29			0.06	2.34			0.25	1.29	0.6		2.01	0.36	0.16	0.45	0.76	0.25	0.38	1.38	0.65	0.07	0.89		1.75	0.04		0.22	0.16	0.32	0.15	0	2.4		0.17	1.68	2.31	0.15		0.72	0.35	0.09	0.86
786-0	2.79	3.18	2.49	3.27	2.12	4	2.8		0.21	0.53	1.53	1.3	0.6	1.34	0.56	1.85	0.9	1.33	1.48	0.31	0.96	0.1	0.57	0.8	0.75	0.29	1	2.43		0.21	0.19	0.72		0.39	0.05	0	2.5	0.25	0.54	0.96	1.77	0.08	0.88	0.7	0.34	0.03	0.87	1.8	1.79
A498	1.54	3.04	1.48	3.3	3.15	3.65	3.97	3.43	0.68	0.66	1.33	1.89	0.41	2.69	2.04	2.52			2.19	0.87		0.49	0.04	0.88	1.12	1.49	0.76			0.09	1.81	0.64	0.32	0.11	0.16	0	2.66		0.92	1.98	2.34	0.38	0.66	0.17	0.23	0.2	0.44	1.82	1.86
ACHN	1.03	3.26	2.96	3.31	2.33	4	2.87		0.24	0.1	1.33	1.34	0.15	1.44	1.07	2.62	1.67				1.35		0.03		0.46	1.15	0.95	2.29	1.97	0.3	0.97	0.62	0.21	0.05	0.32	0	2.57	0.34	0.42	1.03	2.03	0.42	1.11	0.29	0.02	0.01	1.42	1.81	1.73
CAKI-1	1.49	3.3	1.92	3.97	3.04		3.47		0.36		1.62		0.86	1.68	0.73	2.34	1.36	1.61	0.22	0.86	0.93	0.19		1.44	0.74	2.04	0.73	2.27		0.27	0.66	0.94	0.38	0.07	0.06	0	2.48	0.01	0.76	0.97	2.09	0.75	1.52	0.87	0.37	0.17	0.96	1.68	1.6
RXF-393				2.71		3.15	3.14	1.8	0.71	0.4	0.76	1.61	0.26	1.75	1.42		1.64	0.32		0.23	1.27	0.17	2.65	1.53	0.38	0			1.82		1.01					0	2.74								0.48	0.21	0.6		1.79
TK-10		0.69	0.03	0.75		0	0.58		0.59		0.89	0.94	0.26	1.4	1.29	1.72	1.35	1.46	0.16	0.35	0.51	0.32	0.92	1.28	0.54	1.89	0.53	0.36	1.44	0.07	1.32	1.11	0.7	0.23	0.11	0	1.65	1	0.68	1.21	2	0.21	0.7	0.63	0.47	0.34	0.68	1.74	1.66
UO-31	1.58	3.27	2.58	4	3.45	3.62	2.96	1.8	0.15		1.73	1.52	0.21	1.72	1.08	2.26	1.72	0.63	0.04	0.77	1.08	0.23	0.02	1.76	2.24	0.37	0.76	2.32	2.12	0.57	0.39	0.63	0.15	0.12	0.37	0	2.64	0.27	0.21	1.12	2.09	0.66	0.64	0.56	0.24	0.16	1	1.79	1.66
Average |DTV|(GI50) for each structure	1.272	2.96927	1.53944	2.7768	2.9998	2.92574	2.78529	2.0107	0.317966	1.36739	1.31081	1.37462	0.588431	1.38055	0.980345	2.06907	1.52818	0.713958	0.912	0.560769	0.938727	0.267736	0.448627	1.20102	0.739273	0.649825	0.788235	2.33378	1.68674	0.249455	0.695333	0.647636	0.271887	0.209057	0.340566	0	2.36088	0.423111	0.391837	1.34204	1.99456	0.586538	1.27659	0.562281	0.257091	0.1625	0.838036	1.50326	1.53756
Total Average |DTV|(GI50) for matrix	0.953351
[truncated: 50 more columns]
