# Supplementary material for: Antiproliferative Activity Predictor: A New Reliable In Silico Tool for Drug Response Prediction against NCI60 Panel
Source: Int J Mol Sci. 2022 Nov 19;23(22):14374. doi: 10.3390/ijms232214374 (PMC9694168; doi:10.3390/ijms232214374)
Supplement: Supplementary file 1 [file ijms-23-14374-s001.zip › S9.xlsx]

## Sheet: Best parameters for cell lines
Panel name	Cell name	RUN 1	RUN 2	RUN 3	RUN 4	RUN 5	RUN 6	RUN 7	RUN 8	RUN 9	RUN 10	RUN 11	RUN 12	RUN 13	RUN 14	RUN 15	RUN 16	RUN 17	RUN 18
Breast Cancer	BT-549	1.61473	1.43248	1.3807	1.35124	1.39845	1.7124	1.75442	1.6924	1.64504	1.54326	1.42605	1.53977	1.75589	1.89977	1.97829	1.6955	1.64891	1.52434
Breast Cancer	HS-578T	1.34867	1.32461	1.29945	1.43117	1.62031	1.74938	1.44219	1.44219	1.39766	1.42523	1.66562	1.57437	1.42047	1.58703	1.51547	1.40484	1.59602	1.58859
Breast Cancer	MCF7	1.30048	1.35255	1.40469	1.4551	1.89331	2.03745	1.29979	1.52269	1.53648	1.44014	1.85207	1.86559	1.46752	1.7	1.57731	1.45793	1.7329	1.74117
Breast Cancer	MDA-MB-231-ATCC	1.26142	1.30404	1.34922	1.28589	1.65241	1.66255	1.22362	1.35738	1.38759	1.32816	1.59972	1.6078	1.39418	1.72709	1.74121	1.35142	1.55348	1.51574
Breast Cancer	T-47D	1.31992	1.56689	1.43295	1.49636	1.62848	1.74871	1.16159	1.20939	1.20636	1.33447	1.60129	1.59045	1.37508	1.50462	1.52621	1.2553	1.39159	1.46341
CNS Cancer	SF-268	1.36418	1.33984	1.34929	1.19125	1.70853	1.75842	1.17272	1.2575	1.32973	1.26554	1.53571	1.5488	1.29565	1.4181	1.32609	1.21734	1.45065	1.45995
CNS Cancer	SF-295	1.24844	1.38624	1.3464	1.41806	1.77505	1.67086	1.33113	1.38328	1.42366	1.32634	1.70048	1.59731	1.40285	1.5222	1.44124	1.31667	1.55118	1.49161
CNS Cancer	SF-539	1.2059	1.2094	1.22995	1.17525	1.57115	1.80033	1.27978	1.36579	1.37016	1.2694	1.39049	1.45404	1.32295	1.41273	1.3935	1.32049	1.38978	1.46027
CNS Cancer	SNB-19	1.17535	1.16157	1.18805	1.29768	1.62346	1.69535	1.15032	1.26432	1.28568	1.18622	1.50308	1.50178	1.24995	1.39184	1.37616	1.23465	1.36762	1.37697
CNS Cancer	SNB-75	1.1642	1.24503	1.18331	1.33989	1.58873	1.59674	1.29459	1.32403	1.26829	1.27155	1.39011	1.48011	1.29646	1.33238	1.34691	1.28166	1.3137	1.26414
CNS Cancer	U251	1.24228	1.3372	1.32291	1.38783	1.81481	1.80175	1.27746	1.41138	1.38423	1.30656	1.67995	1.68646	1.31868	1.49614	1.38847	1.34106	1.49339	1.52
Colon Cancer	COLO-205	1.2867	1.23859	1.33126	1.44325	1.63272	1.65288	1.22853	1.33037	1.3199	1.13455	1.45513	1.42764	1.21419	1.37209	1.43168	1.2556	1.36435	1.41094
Colon Cancer	HCC-2998	1.09017	1.21966	1.23882	1.2777	1.56163	1.60073	1.14157	1.19225	1.25079	1.15466	1.47388	1.46624	1.24742	1.32697	1.37039	1.18854	1.27017	1.28753
Colon Cancer	HCT-116	1.15299	1.12882	1.17765	1.4792	1.82679	1.95027	1.12968	1.37947	1.4	1.26262	1.58588	1.63524	1.31604	1.36497	1.42444	1.33882	1.54406	1.55519
Colon Cancer	HCT-15	1.31701	1.21471	1.31802	1.31273	1.56241	1.74112	1.2869	1.39353	1.38786	1.35005	1.59455	1.66636	1.32235	1.40717	1.43759	1.32674	1.53358	1.48791
Colon Cancer	HT29	1.13866	1.16802	1.1715	1.40508	1.55904	1.68807	1.23861	1.2831	1.30144	1.17925	1.42155	1.37241	1.2239	1.31583	1.30214	1.26118	1.38941	1.34235
Colon Cancer	KM12	1.18906	1.26073	1.28738	1.30602	1.71649	1.76257	1.21969	1.23419	1.33524	1.21581	1.63649	1.60094	1.36257	1.5066	1.51969	1.31079	1.49225	1.47503
Colon Cancer	SW-620	1.17105	1.14309	1.16874	1.45602	1.68005	1.66246	1.21906	1.28832	1.34466	1.24021	1.47204	1.58806	1.2433	1.41126	1.4399	1.30115	1.46445	1.4844
Leukemia	CCRF-CEM	1.21054	1.22649	1.21476	1.21854	1.71178	2.00724	1.12638	1.31708	1.36373	1.26357	1.40735	1.57897	1.33378	1.48362	1.51919	1.32432	1.56043	1.6547
Leukemia	HL-60TB	1.2976	1.26918	1.24608	1.38292	1.94041	1.89368	1.21871	1.31491	1.30462	1.39246	1.70965	1.73503	1.30275	1.49591	1.51409	1.30918	1.53444	1.61281
Leukemia	K-562	1.41234	1.27303	1.37277	1.33388	1.82186	2.09436	1.3491	1.38027	1.44564	1.28787	1.64011	1.76628	1.38803	1.5191	1.54112	1.37697	1.52213	1.58378
Leukemia	MOLT-4	1.39237	1.17694	1.11511	1.24715	1.60984	1.86376	1.31634	1.44387	1.48559	1.27962	1.44656	1.60661	1.43328	1.62505	1.61527	1.44624	1.63677	1.65586
Leukemia	RPMI-8226	1.20267	1.17256	1.13283	1.41178	1.71833	1.77917	1.12633	1.26644	1.20883	1.12067	1.43239	1.53344	1.34683	1.34694	1.37839	1.23072	1.46994	1.4635
Leukemia	SR	1.31012	1.2759	1.33379	1.46503	1.83944	2.24689	1.36534	1.45882	1.40919	1.38516	1.56516	1.72081	1.60062	1.72975	1.59776	1.6	1.57342	1.64913
Melanoma	LOX-IMVI	1.25214	1.21679	1.16385	1.35797	1.72797	1.86337	1.28262	1.30497	1.35449	1.20128	1.55551	1.6639	1.39684	1.36497	1.32615	1.42107	1.43599	1.49273
Melanoma	M14	1.19606	1.27527	1.1958	1.30739	1.61266	1.67282	1.23713	1.30644	1.29867	1.24963	1.57457	1.53894	1.29995	1.45324	1.39447	1.23723	1.46973	1.46697
Melanoma	MALME-3M	1.29523	1.35138	1.31632	1.38155	1.68161	1.55109	1.25155	1.27511	1.30667	1.19247	1.53397	1.52707	1.36345	1.42259	1.42649	1.24356	1.37701	1.38034
Melanoma	MDA-MB-435	1.25035	1.31462	1.21545	1.52839	1.81182	1.90902	1.27273	1.49308	1.47455	1.43231	1.7665	1.78308	1.44497	1.66063	1.59196	1.47762	1.69706	1.6579
Melanoma	SK-MEL-2	1.06272	1.0444	1.03174	1.1575	1.4925	1.4263	1.08283	1.13462	1.12495	1.10908	1.36598	1.31957	1.20495	1.25223	1.24239	1.10299	1.2894	1.27402
Melanoma	SK-MEL-28	0.98367	0.971968	0.969309	1.17027	1.25149	1.20223	1.01362	1.09878	1.10468	0.995266	1.15803	1.12872	1.20665	1.41064	1.32883	1.07872	1.21154	1.20835
Melanoma	SK-MEL-5	1.26646	1.26386	1.33206	1.4346	1.81984	1.87212	1.33169	1.36302	1.42492	1.35381	1.64989	1.66735	1.31661	1.48534	1.3828	1.32862	1.53101	1.51423
Melanoma	UACC-257	1.19259	1.0672	1.10079	1.2973	1.60143	1.66905	1.10566	1.23815	1.22503	1.15164	1.49698	1.45238	1.31577	1.42688	1.38111	1.16772	1.33492	1.37651
Melanoma	UACC-62	1.33443	1.32103	1.31789	1.51227	1.85827	1.85411	1.32216	1.39254	1.444	1.3127	1.66865	1.62946	1.42822	1.48665	1.49232	1.37605	1.48022	1.50465
Non-Small Cell Lung Cancer	A549-ATCC	1.25111	1.19442	1.17595	1.36505	1.66916	1.66179	1.25611	1.30205	1.29753	1.29958	1.55274	1.57268	1.39047	1.483	1.36889	1.30258	1.39458	1.41653
Non-Small Cell Lung Cancer	EKVX	1.02124	1.03435	1.06554	1.14887	1.48715	1.52005	1.08629	1.15925	1.20538	1.16645	1.43505	1.45565	1.18199	1.25624	1.30989	1.16618	1.37973	1.30145
Non-Small Cell Lung Cancer	HOP-62	1.19278	1.22963	1.30567	1.31182	1.48358	1.75834	1.20449	1.19144	1.26096	1.2861	1.47316	1.55134	1.31417	1.43754	1.44738	1.27877	1.39316	1.39091
Non-Small Cell Lung Cancer	HOP-92	1.39457	1.33589	1.39429	1.29491	1.59206	1.79429	1.27046	1.31971	1.36366	1.21154	1.45811	1.49366	1.33611	1.44903	1.49971	1.27629	1.40297	1.3528
Non-Small Cell Lung Cancer	NCI-H226	1.18705	1.19023	1.1883	1.18682	1.42591	1.59432	1.07142	1.08023	1.14744	1.13216	1.35676	1.37085	1.19955	1.35892	1.34318	1.10392	1.33847	1.35398
Non-Small Cell Lung Cancer	NCI-H23	1.20607	1.20712	1.19979	1.16225	1.66194	1.76649	1.26241	1.26529	1.2512	1.16817	1.40696	1.55047	1.33283	1.47257	1.46387	1.23675	1.4144	1.37827
Non-Small Cell Lung Cancer	NCI-H322M	1.09694	1.19978	1.23667	1.30481	1.48732	1.62913	1.21541	1.38536	1.33519	1.23219	1.46126	1.47579	1.38361	1.48131	1.45492	1.26011	1.3512	1.32164
Non-Small Cell Lung Cancer	NCI-H460	1.36118	1.26005	1.33738	1.32818	1.78048	1.87412	1.37267	1.42818	1.46684	1.31021	1.62711	1.63578	1.3892	1.43396	1.42738	1.31326	1.44128	1.5339
Non-Small Cell Lung Cancer	NCI-H522	1.22914	1.17877	1.12701	1.27412	1.69701	1.89786	1.08513	1.17909	1.21401	1.17578	1.53909	1.57834	1.1938	1.31048	1.39695	1.26717	1.45	1.42631
Ovarian Cancer	IGROV1	1.24941	1.28401	1.25016	1.44422	1.8316	1.69824	1.36631	1.37813	1.40091	1.27759	1.67706	1.65214	1.41417	1.51807	1.48428	1.3561	1.43684	1.52679
Ovarian Cancer	NCI-ADR-RES	1.36177	1.49191	1.48277	1.30851	1.57426	1.87957	1.39993	1.4139	1.47525	1.55284	1.5434	1.62163	1.41546	1.56723	1.52688	1.45816	1.55823	1.59887
Ovarian Cancer	OVCAR-3	1.21942	1.25592	1.27696	1.21607	1.82681	1.78115	1.31775	1.29141	1.3389	1.32131	1.59099	1.63131	1.30618	1.44042	1.38534	1.3277	1.51042	1.57288
Ovarian Cancer	OVCAR-4	1.09415	1.23404	1.22915	1.27968	1.45	1.47032	1.00282	1.20436	1.23809	1.10314	1.2709	1.32489	1.17915	1.385	1.41686	1.08777	1.16149	1.21112
Ovarian Cancer	OVCAR-5	1.05037	1.05979	1.10214	1.19743	1.32107	1.40107	1.03759	1.09845	1.12139	1.03791	1.23053	1.19743	1.22096	1.40139	1.42674	1.01829	1.20749	1.20508
Ovarian Cancer	OVCAR-8	1.14309	1.17351	1.22749	1.23874	1.69084	1.87277	1.21754	1.33691	1.30037	1.22775	1.63565	1.57623	1.29382	1.49	1.38555	1.26628	1.46958	1.4723
Ovarian Cancer	SK-OV-3	1.34546	1.42164	1.34273	1.24607	1.51596	1.49049	1.18464	1.29016	1.28667	1.28066	1.39765	1.45852	1.25475	1.42158	1.39131	1.19443	1.25355	1.35262
Prostate Cancer	DU-145	1.25576	1.34521	1.37042	1.28424	1.44757	1.88236	1.31729	1.34396	1.36313	1.1866	1.35917	1.52576	1.48042	1.61326	1.46986	1.2741	1.4025	1.48271
Prostate Cancer	PC-3	1.21366	1.18903	1.19924	1.22972	1.76041	1.73103	1.25593	1.3551	1.36586	1.30903	1.67048	1.56793	1.32324	1.46841	1.45021	1.40745	1.61855	1.56759
Renal Cancer	786-0	1.22078	1.23437	1.22771	1.27448	1.60568	1.82042	1.25443	1.33693	1.36333	1.15521	1.54286	1.55536	1.33021	1.42193	1.41083	1.31875	1.46818	1.4399
Renal Cancer	A498	1.21351	1.24766	1.24228	1.35936	1.64766	1.64982	1.3255	1.25719	1.28801	1.25608	1.5276	1.5169	1.3548	1.43152	1.30942	1.27292	1.40918	1.36614
Renal Cancer	ACHN	1.23016	1.25581	1.23387	1.33895	1.62602	1.81079	1.18963	1.29838	1.29869	1.19764	1.54079	1.56309	1.20524	1.35539	1.32005	1.30241	1.42686	1.46241
Renal Cancer	CAKI-1	1.1125	1.11696	1.15837	1.23717	1.63712	1.42652	1.18967	1.13201	1.21207	1.14326	1.51891	1.49234	1.24337	1.31141	1.29266	1.27717	1.45304	1.48647
Renal Cancer	RXF-393	1.20835	1.14659	1.20489	1.28023	1.57415	1.68494	1.25989	1.32102	1.28625	1.11966	1.60295	1.50443	1.27989	1.33824	1.39494	1.20989	1.33977	1.35915
Renal Cancer	SN12C	1.16176	1.18207	1.28021	1.26564	1.68239	1.73356	1.27191	1.32809	1.30106	1.16441	1.48872	1.57766	1.33266	1.50282	1.51511	1.29952	1.34468	1.44128
Renal Cancer	TK-10	1.06901	1.17779	1.14077	1.31547	1.24155	1.3784	1.04293	1.07635	1.15309	0.987238	1.31519	1.26917	1.15077	1.23812	1.26873	1.09641	1.16028	1.22989
Renal Cancer	UO-31	1.19787	1.16271	1.19138	1.24771	1.58441	1.74564	1.18239	1.24878	1.30633	1.19516	1.56739	1.585	1.24995	1.4666	1.39287	1.21665	1.45202	1.43761

## Sheet: breast cancer panel
Cell name	RUN 1	RUN 2	RUN 3	RUN 4	RUN 5	RUN 6	RUN 7	RUN 8	RUN 9	RUN 10	RUN 11	RUN 12	RUN 13	RUN 14	RUN 15	RUN 16	RUN 17	RUN 18
BT-549	1.61473	1.43248	1.3807	1.35124	1.39845	1.7124	1.75442	1.6924	1.64504	1.54326	1.42605	1.53977	1.75589	1.89977	1.97829	1.6955	1.64891	1.52434
HS-578T	1.34867	1.32461	1.29945	1.43117	1.62031	1.74938	1.44219	1.44219	1.39766	1.42523	1.66562	1.57437	1.42047	1.58703	1.51547	1.40484	1.59602	1.58859
MCF7	1.30048	1.35255	1.40469	1.4551	1.89331	2.03745	1.29979	1.52269	1.53648	1.44014	1.85207	1.86559	1.46752	1.7	1.57731	1.45793	1.7329	1.74117
MDA-MB-231-ATCC	1.26142	1.30404	1.34922	1.28589	1.65241	1.66255	1.22362	1.35738	1.38759	1.32816	1.59972	1.6078	1.39418	1.72709	1.74121	1.35142	1.55348	1.51574
T-47D	1.31992	1.56689	1.43295	1.49636	1.62848	1.74871	1.16159	1.20939	1.20636	1.33447	1.60129	1.59045	1.37508	1.50462	1.52621	1.2553	1.39159	1.46341
Average |DTV|(GI50) for breast cancer panel	1.36905	1.39612	1.3734	1.40395	1.63859	1.7821	1.37632	1.44481	1.43463	1.41425	1.62895	1.6356	1.48263	1.6837	1.6677	1.433	1.58458	1.56665

## Sheet: CNS panel
Cell name	RUN 1	RUN 2	RUN 3	RUN 4	RUN 5	RUN 6	RUN 7	RUN 8	RUN 9	RUN 10	RUN 11	RUN 12	RUN 13	RUN 14	RUN 15	RUN 16	RUN 17	RUN 18
SF-268	1.36418	1.33984	1.34929	1.19125	1.70853	1.75842	1.17272	1.2575	1.32973	1.26554	1.53571	1.5488	1.29565	1.4181	1.32609	1.21734	1.45065	1.45995
SF-295	1.24844	1.38624	1.3464	1.41806	1.77505	1.67086	1.33113	1.38328	1.42366	1.32634	1.70048	1.59731	1.40285	1.5222	1.44124	1.31667	1.55118	1.49161
SF-539	1.2059	1.2094	1.22995	1.17525	1.57115	1.80033	1.27978	1.36579	1.37016	1.2694	1.39049	1.45404	1.32295	1.41273	1.3935	1.32049	1.38978	1.46027
SNB-19	1.17535	1.16157	1.18805	1.29768	1.62346	1.69535	1.15032	1.26432	1.28568	1.18622	1.50308	1.50178	1.24995	1.39184	1.37616	1.23465	1.36762	1.37697
SNB-75	1.1642	1.24503	1.18331	1.33989	1.58873	1.59674	1.29459	1.32403	1.26829	1.27155	1.39011	1.48011	1.29646	1.33238	1.34691	1.28166	1.3137	1.26414
U251	1.24228	1.3372	1.32291	1.38783	1.81481	1.80175	1.27746	1.41138	1.38423	1.30656	1.67995	1.68646	1.31868	1.49614	1.38847	1.34106	1.49339	1.52
Average |DTV|(GI50) for CNS panel	1.23339	1.27988	1.26999	1.30166	1.68029	1.72057	1.251	1.33438	1.34362	1.27094	1.5333	1.54475	1.31442	1.4289	1.37873	1.28531	1.42772	1.42882

## Sheet: Colon cancer panel
Cell name	RUN 1	RUN 2	RUN 3	RUN 4	RUN 5	RUN 6	RUN 7	RUN 8	RUN 9	RUN 10	RUN 11	RUN 12	RUN 13	RUN 14	RUN 15	RUN 16	RUN 17	RUN 18
COLO-205	1.2867	1.23859	1.33126	1.44325	1.63272	1.65288	1.22853	1.33037	1.3199	1.13455	1.45513	1.42764	1.21419	1.37209	1.43168	1.2556	1.36435	1.41094
HCC-2998	1.09017	1.21966	1.23882	1.2777	1.56163	1.60073	1.14157	1.19225	1.25079	1.15466	1.47388	1.46624	1.24742	1.32697	1.37039	1.18854	1.27017	1.28753
HCT-116	1.15299	1.12882	1.17765	1.4792	1.82679	1.95027	1.12968	1.37947	1.4	1.26262	1.58588	1.63524	1.31604	1.36497	1.42444	1.33882	1.54406	1.55519
HCT-15	1.31701	1.21471	1.31802	1.31273	1.56241	1.74112	1.2869	1.39353	1.38786	1.35005	1.59455	1.66636	1.32235	1.40717	1.43759	1.32674	1.53358	1.48791
HT29	1.13866	1.16802	1.1715	1.40508	1.55904	1.68807	1.23861	1.2831	1.30144	1.17925	1.42155	1.37241	1.2239	1.31583	1.30214	1.26118	1.38941	1.34235
KM12	1.18906	1.26073	1.28738	1.30602	1.71649	1.76257	1.21969	1.23419	1.33524	1.21581	1.63649	1.60094	1.36257	1.5066	1.51969	1.31079	1.49225	1.47503
SW-620	1.17105	1.14309	1.16874	1.45602	1.68005	1.66246	1.21906	1.28832	1.34466	1.24021	1.47204	1.58806	1.2433	1.41126	1.4399	1.30115	1.46445	1.4844
Average |DTV|(GI50) for colon cancer panel	1.19223	1.19623	1.24191	1.38286	1.64845	1.72259	1.20915	1.30017	1.33427	1.21959	1.51993	1.5367	1.27568	1.38641	1.41797	1.28326	1.4369	1.43476

## Sheet: Leukemia panel
Cell name	RUN 1	RUN 2	RUN 3	RUN 4	RUN 5	RUN 6	RUN 7	RUN 8	RUN 9	RUN 10	RUN 11	RUN 12	RUN 13	RUN 14	RUN 15	RUN 16	RUN 17	RUN 18
CCRF-CEM	1.21054	1.22649	1.21476	1.21854	1.71178	2.00724	1.12638	1.31708	1.36373	1.26357	1.40735	1.57897	1.33378	1.48362	1.51919	1.32432	1.56043	1.6547
HL-60TB	1.2976	1.26918	1.24608	1.38292	1.94041	1.89368	1.21871	1.31491	1.30462	1.39246	1.70965	1.73503	1.30275	1.49591	1.51409	1.30918	1.53444	1.61281
K-562	1.41234	1.27303	1.37277	1.33388	1.82186	2.09436	1.3491	1.38027	1.44564	1.28787	1.64011	1.76628	1.38803	1.5191	1.54112	1.37697	1.52213	1.58378
MOLT-4	1.39237	1.17694	1.11511	1.24715	1.60984	1.86376	1.31634	1.44387	1.48559	1.27962	1.44656	1.60661	1.43328	1.62505	1.61527	1.44624	1.63677	1.65586
RPMI-8226	1.20267	1.17256	1.13283	1.41178	1.71833	1.77917	1.12633	1.26644	1.20883	1.12067	1.43239	1.53344	1.34683	1.34694	1.37839	1.23072	1.46994	1.4635
SR	1.31012	1.2759	1.33379	1.46503	1.83944	2.24689	1.36534	1.45882	1.40919	1.38516	1.56516	1.72081	1.60062	1.72975	1.59776	1.6	1.57342	1.64913
Average |DTV|(GI50) for colon cancer panel	1.30427	1.23235	1.23589	1.34322	1.77361	1.98085	1.25037	1.36357	1.3696	1.28822	1.53354	1.65686	1.40088	1.5334	1.52764	1.38124	1.54952	1.6033

## Sheet: Melanoma panel
Cell name	RUN 1	RUN 2	RUN 3	RUN 4	RUN 5	RUN 6	RUN 7	RUN 8	RUN 9	RUN 10	RUN 11	RUN 12	RUN 13	RUN 14	RUN 15	RUN 16	RUN 17	RUN 18
LOX-IMVI	1.25214	1.21679	1.16385	1.35797	1.72797	1.86337	1.28262	1.30497	1.35449	1.20128	1.55551	1.6639	1.39684	1.36497	1.32615	1.42107	1.43599	1.49273
M14	1.19606	1.27527	1.1958	1.30739	1.61266	1.67282	1.23713	1.30644	1.29867	1.24963	1.57457	1.53894	1.29995	1.45324	1.39447	1.23723	1.46973	1.46697
MALME-3M	1.29523	1.35138	1.31632	1.38155	1.68161	1.55109	1.25155	1.27511	1.30667	1.19247	1.53397	1.52707	1.36345	1.42259	1.42649	1.24356	1.37701	1.38034
MDA-MB-435	1.25035	1.31462	1.21545	1.52839	1.81182	1.90902	1.27273	1.49308	1.47455	1.43231	1.7665	1.78308	1.44497	1.66063	1.59196	1.47762	1.69706	1.6579
SK-MEL-2	1.06272	1.0444	1.03174	1.1575	1.4925	1.4263	1.08283	1.13462	1.12495	1.10908	1.36598	1.31957	1.20495	1.25223	1.24239	1.10299	1.2894	1.27402
SK-MEL-28	0.98367	0.971968	0.969309	1.17027	1.25149	1.20223	1.01362	1.09878	1.10468	0.995266	1.15803	1.12872	1.20665	1.41064	1.32883	1.07872	1.21154	1.20835
SK-MEL-5	1.26646	1.26386	1.33206	1.4346	1.81984	1.87212	1.33169	1.36302	1.42492	1.35381	1.64989	1.66735	1.31661	1.48534	1.3828	1.32862	1.53101	1.51423
UACC-257	1.19259	1.0672	1.10079	1.2973	1.60143	1.66905	1.10566	1.23815	1.22503	1.15164	1.49698	1.45238	1.31577	1.42688	1.38111	1.16772	1.33492	1.37651
UACC-62	1.33443	1.32103	1.31789	1.51227	1.85827	1.85411	1.32216	1.39254	1.444	1.3127	1.66865	1.62946	1.42822	1.48665	1.49232	1.37605	1.48022	1.50465
Average |DTV|(GI50) for melanoma panel	1.20374	1.20295	1.18258	1.34969	1.65084	1.6689	1.21111	1.28963	1.30644	1.22202	1.53001	1.52339	1.33082	1.44035	1.39628	1.2704	1.42521	1.43063

## Sheet: NSCLC panel
Cell name	RUN 1	RUN 2	RUN 3	RUN 4	RUN 5	RUN 6	RUN 7	RUN 8	RUN 9	RUN 10	RUN 11	RUN 12	RUN 13	RUN 14	RUN 15	RUN 16	RUN 17	RUN 18
A549-ATCC	1.25111	1.19442	1.17595	1.36505	1.66916	1.66179	1.25611	1.30205	1.29753	1.29958	1.55274	1.57268	1.39047	1.483	1.36889	1.30258	1.39458	1.41653
EKVX	1.02124	1.03435	1.06554	1.14887	1.48715	1.52005	1.08629	1.15925	1.20538	1.16645	1.43505	1.45565	1.18199	1.25624	1.30989	1.16618	1.37973	1.30145
HOP-62	1.19278	1.22963	1.30567	1.31182	1.48358	1.75834	1.20449	1.19144	1.26096	1.2861	1.47316	1.55134	1.31417	1.43754	1.44738	1.27877	1.39316	1.39091
HOP-92	1.39457	1.33589	1.39429	1.29491	1.59206	1.79429	1.27046	1.31971	1.36366	1.21154	1.45811	1.49366	1.33611	1.44903	1.49971	1.27629	1.40297	1.3528
NCI-H226	1.18705	1.19023	1.1883	1.18682	1.42591	1.59432	1.07142	1.08023	1.14744	1.13216	1.35676	1.37085	1.19955	1.35892	1.34318	1.10392	1.33847	1.35398
NCI-H23	1.20607	1.20712	1.19979	1.16225	1.66194	1.76649	1.26241	1.26529	1.2512	1.16817	1.40696	1.55047	1.33283	1.47257	1.46387	1.23675	1.4144	1.37827
NCI-H322M	1.09694	1.19978	1.23667	1.30481	1.48732	1.62913	1.21541	1.38536	1.33519	1.23219	1.46126	1.47579	1.38361	1.48131	1.45492	1.26011	1.3512	1.32164
NCI-H460	1.36118	1.26005	1.33738	1.32818	1.78048	1.87412	1.37267	1.42818	1.46684	1.31021	1.62711	1.63578	1.3892	1.43396	1.42738	1.31326	1.44128	1.5339
NCI-H522	1.22914	1.17877	1.12701	1.27412	1.69701	1.89786	1.08513	1.17909	1.21401	1.17578	1.53909	1.57834	1.1938	1.31048	1.39695	1.26717	1.45	1.42631
Average |DTV|(GI50) for NSCLC panel	1.21556	1.20336	1.22562	1.26409	1.58718	1.72182	1.20271	1.25673	1.28247	1.22024	1.47892	1.52051	1.30241	1.40923	1.41247	1.245	1.3962	1.3862

## Sheet: Ovarian cancer panel
Cell name	RUN 1	RUN 2	RUN 3	RUN 4	RUN 5	RUN 6	RUN 7	RUN 8	RUN 9	RUN 10	RUN 11	RUN 12	RUN 13	RUN 14	RUN 15	RUN 16	RUN 17	RUN 18
IGROV1	1.24941	1.28401	1.25016	1.44422	1.8316	1.69824	1.36631	1.37813	1.40091	1.27759	1.67706	1.65214	1.41417	1.51807	1.48428	1.3561	1.43684	1.52679
NCI-ADR-RES	1.36177	1.49191	1.48277	1.30851	1.57426	1.87957	1.39993	1.4139	1.47525	1.55284	1.5434	1.62163	1.41546	1.56723	1.52688	1.45816	1.55823	1.59887
OVCAR-3	1.21942	1.25592	1.27696	1.21607	1.82681	1.78115	1.31775	1.29141	1.3389	1.32131	1.59099	1.63131	1.30618	1.44042	1.38534	1.3277	1.51042	1.57288
OVCAR-4	1.09415	1.23404	1.22915	1.27968	1.45	1.47032	1.00282	1.20436	1.23809	1.10314	1.2709	1.32489	1.17915	1.385	1.41686	1.08777	1.16149	1.21112
OVCAR-5	1.05037	1.05979	1.10214	1.19743	1.32107	1.40107	1.03759	1.09845	1.12139	1.03791	1.23053	1.19743	1.22096	1.40139	1.42674	1.01829	1.20749	1.20508
OVCAR-8	1.14309	1.17351	1.22749	1.23874	1.69084	1.87277	1.21754	1.33691	1.30037	1.22775	1.63565	1.57623	1.29382	1.49	1.38555	1.26628	1.46958	1.4723
SK-OV-3	1.34546	1.42164	1.34273	1.24607	1.51596	1.49049	1.18464	1.29016	1.28667	1.28066	1.39765	1.45852	1.25475	1.42158	1.39131	1.19443	1.25355	1.35262
Average |DTV|(GI50) for NSCLC panel	1.2091	1.2744	1.27306	1.27582	1.6015	1.65623	1.21808	1.28762	1.3088	1.25731	1.47803	1.49459	1.29779	1.46053	1.43099	1.2441	1.37109	1.41995

## Sheet: Prostate cancer panel
Cell name	RUN 1	RUN 2	RUN 3	RUN 4	RUN 5	RUN 6	RUN 7	RUN 8	RUN 9	RUN 10	RUN 11	RUN 12	RUN 13	RUN 14	RUN 15	RUN 16	RUN 17	RUN 18
DU-145	1.25576	1.34521	1.37042	1.28424	1.44757	1.88236	1.31729	1.34396	1.36313	1.1866	1.35917	1.52576	1.48042	1.61326	1.46986	1.2741	1.4025	1.48271
PC-3	1.21366	1.18903	1.19924	1.22972	1.76041	1.73103	1.25593	1.3551	1.36586	1.30903	1.67048	1.56793	1.32324	1.46841	1.45021	1.40745	1.61855	1.56759
Average |DTV|(GI50) for prostate cancer panel	1.23471	1.26712	1.28483	1.25698	1.60399	1.8067	1.28661	1.34953	1.36449	1.24782	1.51482	1.54685	1.40183	1.54084	1.46003	1.34077	1.51053	1.52515

## Sheet: Renal cancer panel
Cell name	RUN 1	RUN 2	RUN 3	RUN 4	RUN 5	RUN 6	RUN 7	RUN 8	RUN 9	RUN 10	RUN 11	RUN 12	RUN 13	RUN 14	RUN 15	RUN 16	RUN 17	RUN 18
786-0	1.22078	1.23437	1.22771	1.27448	1.60568	1.82042	1.25443	1.33693	1.36333	1.15521	1.54286	1.55536	1.33021	1.42193	1.41083	1.31875	1.46818	1.4399
A498	1.21351	1.24766	1.24228	1.35936	1.64766	1.64982	1.3255	1.25719	1.28801	1.25608	1.5276	1.5169	1.3548	1.43152	1.30942	1.27292	1.40918	1.36614
ACHN	1.23016	1.25581	1.23387	1.33895	1.62602	1.81079	1.18963	1.29838	1.29869	1.19764	1.54079	1.56309	1.20524	1.35539	1.32005	1.30241	1.42686	1.46241
CAKI-1	1.1125	1.11696	1.15837	1.23717	1.63712	1.42652	1.18967	1.13201	1.21207	1.14326	1.51891	1.49234	1.24337	1.31141	1.29266	1.27717	1.45304	1.48647
RXF-393	1.20835	1.14659	1.20489	1.28023	1.57415	1.68494	1.25989	1.32102	1.28625	1.11966	1.60295	1.50443	1.27989	1.33824	1.39494	1.20989	1.33977	1.35915
SN12C	1.16176	1.18207	1.28021	1.26564	1.68239	1.73356	1.27191	1.32809	1.30106	1.16441	1.48872	1.57766	1.33266	1.50282	1.51511	1.29952	1.34468	1.44128
TK-10	1.06901	1.17779	1.14077	1.31547	1.24155	1.3784	1.04293	1.07635	1.15309	0.987238	1.31519	1.26917	1.15077	1.23812	1.26873	1.09641	1.16028	1.22989
UO-31	1.19787	1.16271	1.19138	1.24771	1.58441	1.74564	1.18239	1.24878	1.30633	1.19516	1.56739	1.585	1.24995	1.4666	1.39287	1.21665	1.45202	1.43761
Average |DTV|(GI50) for renal cancer panel	1.17674	1.1905	1.20994	1.28988	1.57487	1.65626	1.21454	1.24984	1.2761	1.15233	1.51305	1.50799	1.26836	1.38325	1.36308	1.24922	1.38175	1.40285

[truncated: 1 more sheets: Best parameters 9 NCI panels]
